# Supplementary material for: Puckering effects of 4-hy­droxy-l-proline isomers on the conformation of ornithine-free Gramicidin S
Source: Acta Crystallogr E Crystallogr Commun. 2024 Aug 9;80(Pt 9):942–6. doi: 10.1107/S2056989024007771 (PMC11389682; doi:10.1107/S2056989024007771)
Supplement: Supplementary file 1 [file e-80-00942-sup1.cif]

##############################################################################
#                                                                            #
# This CIF contains the data in a paper accepted for publication in          #
# Acta Crystallographica Section E. It conforms to the requirements of       #
# Notes for Authors for Acta Crystallographica Section E, and has been       #
# peer reviewed under the auspices of the IUCr Commission on Journals.       #
#                                                                            #
# Full details of the Crystallographic Information File format               #
# are given in the paper "The Crystallographic Information File (CIF):       #
# a New Standard Archive File for Crystallography" by S. R. Hall, F. H.      #
# Allen and I. D. Brown [Acta Cryst. (1991), A47, 655-685].                  #
#                                                                            #
# The current version of the core CIF dictionary is obtainable from          #
# ftp://ftp.iucr.org/pub/cif_core.dic.                                       #
#                                                                            #
# Software is freely available for graphical display of the structure(s)     #
# in this CIF. For information consult the CIF software page                 #
# http://www.iucr.org/resources/cif/software.                                #
#                                                                            #
# This file may be used for bona fide research purposes within the           #
# scientific community so long as proper attribution is given to the journal # 
# article from which it was obtained.                                        #
#                                                                            #
##############################################################################
data_global
_audit_creation_method     'form.cif (version 2.0)'
_journal_data_validation_number     ?
_journal_date_recd_electronic     2024-07-19
_journal_date_accepted     2024-08-07
_journal_name_full     'Acta Crystallographica, Section E'
_journal_year     2024
_journal_volume     80
_journal_issue      1
_journal_page_first     0
_journal_page_last     0
_journal_paper_category     GO
_journal_paper_doi     10.1107/S2056989024007771
_journal_coeditor_code     JP2008
_publ_contact_author_name     'Mitsunobu Doi'
_publ_contact_author_address
;
 Osaka Medical and Pharmaceutical University
 4-20-1 Nasahara, Takatsuki, Osaka 590-1094, Japan
;
_publ_contact_author_email     mitsunobu.doi@ompu.ac.jp
_publ_contact_author_fax     '+81 72-690-1005'
_publ_contact_author_phone     '+81 72-690-1067'
_publ_section_title
;
Puckering effects of 4-hydroxy-<i>L</i>-proline isomers on the conformation of
ornithine-free Gramicidin S
;
_publ_section_title_footnote     .
loop_
    _publ_author_name
    _publ_author_footnote
    _publ_author_address
    'Asano, Akiko' ?
; Osaka Medical and Pharmaceutical University
  4-20-1 Nasahara, Takatsuki, Osaka 590-1094, Japan
;
    'Nakayama, Kanako' ?
; Osaka Medical and Pharmaceutical University
  4-20-1 Nasahara, Takatsuki, Osaka 590-1094, Japan
;
    'Okada, Sakura' ?
; Osaka Medical and Pharmaceutical University
  4-20-1 Nasahara, Takatsuki, Osaka 590-1094, Japan
;
    'Kato, Takuma' ?
; Osaka Medical and Pharmaceutical University
  4-20-1 Nasahara, Takatsuki, Osaka 590-1094, Japan
;
    'Doi, Mitsunobu' ?
; Osaka Medical and Pharmaceutical University
  4-20-1 Nasahara, Takatsuki, Osaka 590-1094, Japan
;
_publ_section_synopsis
;
The structures of Orn-free Gramicidin S with <i>cis/trans</i>-isomers of Hyp
were solved, and the puckering of Hyp was unexpectedly down in both isomers.
;
data_4
_audit_creation_method     'SHELXL-2017/1'
_chemical_name_systematic
;
cyclo(Val-Leu-Leu-<i>D</i>-Phe-tHyp)~2~ methanol disolvate monohydrate
;
_chemical_name_common     '[tHyp]LGS'
_chemical_formula_moiety     'C62 H94 N10 O12, 2(C H4 O), H2 O'
_chemical_formula_sum     'C64 H104 N10 O15'
_chemical_formula_iupac     'C62 H94 N10 O12, 2C H4 O, H2 O'
_chemical_formula_weight     1253.57
_chemical_melting_point     ?
_chemical_absolute_configuration     rm
_space_group_crystal_system     orthorhombic
_space_group_name_H-M_alt     'P 21 21 21'
_space_group_name_Hall     'P 2ac 2ab'
loop_
    _space_group_symop_operation_xyz
    'x, y, z'
    '-x+1/2, -y, z+1/2'
    '-x, y+1/2, -z+1/2'
    'x+1/2, -y+1/2, -z'
_cell_length_a     11.89090(10)
_cell_length_b     18.8562(2)
_cell_length_c     30.3163(3)
_cell_angle_alpha     90
_cell_angle_beta     90
_cell_angle_gamma     90
_cell_volume     6797.40(10)
_cell_formula_units_Z     4
_cell_measurement_reflns_used     27488
_cell_measurement_theta_min     2.7500
_cell_measurement_theta_max     70.2120
_cell_measurement_temperature     100
_exptl_crystal_description     needle
_exptl_crystal_colour     colourless
_exptl_crystal_size_max     0.45
_exptl_crystal_size_mid     0.16
_exptl_crystal_size_min     0.10
_exptl_crystal_density_diffrn     1.225
_exptl_crystal_density_meas     ?
_exptl_crystal_density_method     ?
_exptl_crystal_F_000     2712
_exptl_absorpt_coefficient_mu     0.713
_exptl_absorpt_correction_type     multi-scan
_exptl_absorpt_process_details
;
(CrysAlisPro; Rigaku OD, 2015)
;
_exptl_absorpt_correction_T_min     0.61797
_exptl_absorpt_correction_T_max     1.0
_diffrn_ambient_temperature     100
_diffrn_source     'rotating anode'
_diffrn_radiation_type     CuK\a
_diffrn_radiation_wavelength     1.54184
_diffrn_measurement_device_type     'RIGAKU XtaLAB P200K'
_diffrn_measurement_method     \w-scan
_diffrn_detector_area_resol_mean     5.8140
_diffrn_reflns_number     42425
_diffrn_reflns_av_R_equivalents     0.0261
_diffrn_reflns_av_unetI/netI     0.0256
_diffrn_reflns_theta_min     2.915
_diffrn_reflns_theta_max     68.245
_diffrn_reflns_theta_full     67.684
_diffrn_measured_fraction_theta_max     0.991
_diffrn_measured_fraction_theta_full     0.991
_diffrn_reflns_limit_h_min     -14
_diffrn_reflns_limit_h_max     14
_diffrn_reflns_limit_k_min     -17
_diffrn_reflns_limit_k_max     22
_diffrn_reflns_limit_l_min     -35
_diffrn_reflns_limit_l_max     36
_refine_special_details     ?
_reflns_number_total     12349
_reflns_number_gt     11935
_reflns_threshold_expression     'I > 2\s(I)'
_refine_ls_structure_factor_coef     Fsqd
_refine_ls_matrix_type     full
_refine_ls_R_factor_all     0.0680
_refine_ls_R_factor_gt     0.0666
_refine_ls_wR_factor_gt     0.2003
_refine_ls_wR_factor_ref     0.2025
_refine_ls_goodness_of_fit_ref     1.088
_refine_ls_restrained_S_all     1.097
_refine_ls_number_reflns     12349
_refine_ls_number_parameters     835
_refine_ls_number_restraints     29
_refine_ls_hydrogen_treatment     mixed
_refine_ls_weighting_scheme     calc
_refine_ls_weighting_details
              'w=1/[\s^2^(Fo^2^)+(0.1438P)^2^+2.8253P] where P=(Fo^2^+2Fc^2^)/3'
_atom_sites_solution_hydrogens     mixed
_atom_sites_solution_primary     ?
_atom_sites_solution_secondary     ?
_refine_ls_shift/su_max     0.011
_refine_ls_shift/su_mean     0.000
_refine_diff_density_max     0.98
_refine_diff_density_min     -1.30
_refine_ls_extinction_method     none
_refine_ls_extinction_coef     .
_refine_ls_abs_structure_details
;
Flack <i>x</i> determined using 5149 quotients
[(<i>I</i>^+^)-(<i>I</i>^-^)]/[(<i>I</i>^+^)+(<i>I</i>^-^)]
(Parsons et al., 2013)
;
_refine_ls_abs_structure_Flack     0.08(4)
loop_
    _atom_type_symbol
    _atom_type_description
    _atom_type_scat_dispersion_real
    _atom_type_scat_dispersion_imag
    _atom_type_scat_source
    'C' 'C' 0.0181 0.0091
                         'International Tables Vol C Tables 4.2.6.8 and 6.1.1.4'
    'H' 'H' 0.0000 0.0000
                         'International Tables Vol C Tables 4.2.6.8 and 6.1.1.4'
    'N' 'N' 0.0311 0.0180
                         'International Tables Vol C Tables 4.2.6.8 and 6.1.1.4'
    'O' 'O' 0.0492 0.0322
                         'International Tables Vol C Tables 4.2.6.8 and 6.1.1.4'
_computing_data_collection
;
CrysAlisPro 1.171.41.117a (Rigaku OD, 2015)
;
_computing_cell_refinement
;
CrysAlisPro 1.171.41.117a (Rigaku OD, 2015)
;
_computing_data_reduction
;
CrysAlisPro 1.171.41.117a (Rigaku OD, 2015)
;
_computing_structure_solution
;
<i>SHELXT</i> (Sheldrick, 2015a)
;
_computing_structure_refinement
;
<i>SHELXL2017/1</i> (Sheldrick, 2015b)
;
_computing_molecular_graphics     ?
_computing_publication_material     ?
loop_
    _atom_site_type_symbol
    _atom_site_label
    _atom_site_fract_x
    _atom_site_fract_y
    _atom_site_fract_z
    _atom_site_U_iso_or_equiv
    _atom_site_adp_type
    _atom_site_calc_flag
    _atom_site_occupancy
    _atom_site_disorder_assembly
    _atom_site_disorder_group
    N N11 0.7511(3) 0.74028(18) 0.43846(10) 0.0302(7) Uani d 1 . .
    H H11 0.770195 0.696322 0.439474 0.036 Uiso calc 1 . .
    C C11 0.7533(3) 0.7758(2) 0.39577(12) 0.0304(8) Uani d 1 . .
    H H11A 0.727017 0.824775 0.399246 0.037 Uiso calc 1 . .
    C C12 0.6729(3) 0.7356(2) 0.36512(12) 0.0277(7) Uani d 1 . .
    O O12 0.6704(3) 0.67041(15) 0.36572(10) 0.0356(6) Uani d 1 . .
    C C13 0.8739(4) 0.7762(2) 0.37671(13) 0.0347(8) Uani d 1 . .
    H H13 0.895444 0.727050 0.370346 0.042 Uiso calc 1 . .
    C C14 0.9574(5) 0.8064(4) 0.40964(18) 0.0581(14) Uani d 1 . .
    H H14A 0.953849 0.779726 0.436570 0.087 Uiso calc 1 . .
    H H14B 1.031958 0.803513 0.397628 0.087 Uiso calc 1 . .
    H H14C 0.939160 0.855093 0.415515 0.087 Uiso calc 1 . .
    C C15 0.8788(4) 0.8180(4) 0.33395(16) 0.0528(13) Uani d 1 . .
    H H15A 0.825827 0.798624 0.313307 0.079 Uiso calc 1 . .
    H H15B 0.860409 0.866711 0.339699 0.079 Uiso calc 1 . .
    H H15C 0.953207 0.815132 0.321812 0.079 Uiso calc 1 . .
    N N21 0.6130(3) 0.77560(17) 0.33758(11) 0.0291(7) Uani d 1 . .
    H H21 0.620698 0.820899 0.338867 0.035 Uiso calc 1 . .
    C C21 0.5345(3) 0.7459(2) 0.30511(12) 0.0311(8) Uani d 1 . .
    H H21A 0.544977 0.694467 0.303064 0.037 Uiso calc 1 . .
    C C22 0.5655(4) 0.7805(2) 0.26146(13) 0.0319(8) Uani d 1 . .
    O O22 0.5585(3) 0.84551(15) 0.25738(9) 0.0392(7) Uani d 1 . .
    C C23 0.4142(4) 0.7625(2) 0.31965(14) 0.0347(8) Uani d 1 . .
    H H23A 0.405677 0.747000 0.349983 0.042 Uiso calc 1 . .
    H H23B 0.404608 0.813550 0.319307 0.042 Uiso calc 1 . .
    C C24 0.3186(4) 0.7296(3) 0.29258(18) 0.0519(12) Uani d 1 . .
    H H24 0.327963 0.678135 0.295158 0.062 Uiso calc 1 . .
    C C25 0.3136(6) 0.7446(4) 0.2449(2) 0.0689(17) Uani d 1 . .
    H H25A 0.384700 0.733302 0.231625 0.103 Uiso calc 1 . .
    H H25B 0.255624 0.716374 0.231613 0.103 Uiso calc 1 . .
    H H25C 0.297362 0.793960 0.240403 0.103 Uiso calc 1 . .
    C C26 0.2075(4) 0.7467(4) 0.3152(2) 0.0567(13) Uani d 1 . .
    H H26A 0.213421 0.736402 0.346154 0.085 Uiso calc 1 . .
    H H26B 0.190369 0.796084 0.311307 0.085 Uiso calc 1 . .
    H H26C 0.148631 0.718498 0.302517 0.085 Uiso calc 1 . .
    N N31 0.6051(3) 0.73732(18) 0.22955(11) 0.0326(7) Uani d 1 . .
    H H31 0.608008 0.692423 0.234401 0.039 Uiso calc 1 . .
    C C31 0.6433(4) 0.7647(2) 0.18698(13) 0.0336(8) Uani d 1 . .
    H H31A 0.633395 0.816270 0.186285 0.040 Uiso calc 1 . .
    C C32 0.5716(4) 0.7308(2) 0.15055(12) 0.0325(8) Uani d 1 . .
    O O32 0.5943(3) 0.67093(15) 0.13636(9) 0.0362(6) Uani d 1 . .
    C C33 0.7670(4) 0.7467(3) 0.17898(15) 0.0431(10) Uani d 1 . .
    H H33A 0.774911 0.695502 0.178268 0.052 Uiso calc 1 . .
    H H33B 0.788401 0.764618 0.150195 0.052 Uiso calc 1 . .
    C C34 0.8490(4) 0.7765(3) 0.21344(17) 0.0487(11) Uani d 1 . .
    H H34 0.830609 0.754519 0.241837 0.058 Uiso calc 1 . .
    C C35 0.8372(6) 0.8560(3) 0.2189(2) 0.0605(15) Uani d 1 . .
    H H35A 0.760630 0.867353 0.226147 0.091 Uiso calc 1 . .
    H H35B 0.885710 0.871854 0.242249 0.091 Uiso calc 1 . .
    H H35C 0.857672 0.879200 0.191929 0.091 Uiso calc 1 . .
    C C36 0.9683(6) 0.7559(4) 0.2020(3) 0.0719(18) Uani d 1 . .
    H H36A 0.973086 0.705394 0.198788 0.108 Uiso calc 1 . .
    H H36B 0.989868 0.778367 0.174902 0.108 Uiso calc 1 . .
    H H36C 1.017906 0.771021 0.225222 0.108 Uiso calc 1 . .
    N N41 0.4847(3) 0.76819(18) 0.13525(11) 0.0358(7) Uani d 1 . .
    H H41 0.469741 0.809393 0.145909 0.043 Uiso calc 1 . .
    C C41 0.4153(4) 0.7382(2) 0.10018(13) 0.0349(9) Uani d 1 . .
    H H41A 0.461268 0.731981 0.073628 0.042 Uiso calc 1 . .
    C C42 0.3692(4) 0.6662(2) 0.11459(14) 0.0347(9) Uani d 1 . .
    O O42 0.3136(3) 0.66123(17) 0.14827(10) 0.0418(7) Uani d 1 . .
    C C43 0.3166(5) 0.7876(2) 0.08969(16) 0.0437(10) Uani d 1 . .
    H H43A 0.267756 0.791326 0.115191 0.052 Uiso calc 1 . .
    H H43B 0.344667 0.834569 0.082723 0.052 Uiso calc 1 . .
    C C44 0.2511(4) 0.7585(2) 0.05083(15) 0.0373(9) Uani d 1 . .
    C C45 0.1610(5) 0.7130(3) 0.0566(2) 0.0599(15) Uani d 1 . .
    H H45 0.136209 0.702328 0.084932 0.072 Uiso calc 1 . .
    C C46 0.1072(6) 0.6832(3) 0.0204(3) 0.074(2) Uani d 1 . .
    H H46 0.047616 0.651954 0.024686 0.089 Uiso calc 1 . .
    C C47 0.1409(6) 0.6992(3) -0.0216(2) 0.0677(18) Uani d 1 . .
    H H47 0.104542 0.679259 -0.045772 0.081 Uiso calc 1 . .
    C C48 0.2280(5) 0.7446(4) -0.0275(2) 0.0676(17) Uani d 1 . .
    H H48 0.250581 0.756320 -0.055994 0.081 Uiso calc 1 . .
    C C49 0.2840(4) 0.7740(3) 0.00839(18) 0.0515(12) Uani d 1 . .
    H H49 0.344388 0.804442 0.003661 0.062 Uiso calc 1 . .
    N N51 0.3898(3) 0.61001(19) 0.08838(12) 0.0376(8) Uani d 1 . .
    C C51 0.3384(5) 0.5413(2) 0.09743(17) 0.0466(12) Uani d 1 . .
    H H51 0.260115 0.548211 0.106586 0.056 Uiso calc 1 . .
    C C52 0.4006(4) 0.4963(2) 0.13229(15) 0.0372(9) Uani d 1 . .
    O O52 0.3694(3) 0.43453(16) 0.13855(11) 0.0439(7) Uani d 1 . .
    C C53 0.3413(6) 0.5063(3) 0.0515(2) 0.0655(19) Uani d 1 . .
    H H53A 0.277608 0.521094 0.033723 0.079 Uiso calc 1 . .
    H H53B 0.341028 0.454963 0.053849 0.079 Uiso calc 1 . .
    C C54 0.4513(7) 0.5328(3) 0.03184(17) 0.0633(18) Uani d 1 . .
    H H54A 0.514654 0.506975 0.044871 0.076 Uiso calc 1 . .
    C C55 0.4539(5) 0.6105(3) 0.04670(14) 0.0471(11) Uani d 1 . .
    H H55A 0.530541 0.626446 0.051475 0.057 Uiso calc 1 . .
    H H55B 0.418451 0.641031 0.025023 0.057 Uiso calc 1 . .
    O O54 0.4519(6) 0.5242(3) -0.01478(13) 0.0907(19) Uani d 1 . .
    H H54 0.447565 0.563198 -0.026631 0.136 Uiso calc 1 . .
    N N61 0.4835(3) 0.52818(18) 0.15465(11) 0.0343(7) Uani d 1 . .
    H H61 0.497931 0.572021 0.149251 0.041 Uiso calc 1 . .
    C C61 0.5502(4) 0.4912(2) 0.18787(13) 0.0328(8) Uani d 1 . .
    H H61A 0.523587 0.442168 0.190241 0.039 Uiso calc 1 . .
    C C62 0.5362(4) 0.5279(2) 0.23276(13) 0.0325(8) Uani d 1 . .
    O O62 0.5664(3) 0.58954(16) 0.23884(10) 0.0428(7) Uani d 1 . .
    C C63 0.6751(4) 0.4907(2) 0.17533(13) 0.0352(9) Uani d 1 . .
    H H63 0.700105 0.539978 0.172186 0.042 Uiso calc 1 . .
    C C64 0.6915(4) 0.4534(2) 0.13108(14) 0.0408(10) Uani d 1 . .
    H H64A 0.646433 0.476384 0.109026 0.061 Uiso calc 1 . .
    H H64B 0.769302 0.455817 0.122730 0.061 Uiso calc 1 . .
    H H64C 0.669128 0.404709 0.133670 0.061 Uiso calc 1 . .
    C C65 0.7458(4) 0.4557(3) 0.21156(15) 0.0430(10) Uani d 1 . .
    H H65A 0.733900 0.480106 0.238964 0.064 Uiso calc 1 . .
    H H65B 0.723724 0.406982 0.214685 0.064 Uiso calc 1 . .
    H H65C 0.823898 0.458091 0.203744 0.064 Uiso calc 1 . .
    N N71 0.4937(3) 0.48684(17) 0.26479(11) 0.0325(7) Uani d 1 . .
    H H71 0.467375 0.445760 0.258034 0.039 Uiso calc 1 . .
    C C71 0.4906(4) 0.5099(2) 0.31112(13) 0.0341(9) Uani d 1 . .
    H H71A 0.496598 0.561724 0.312559 0.041 Uiso calc 1 . .
    C C72 0.5925(4) 0.4763(2) 0.33371(13) 0.0345(9) Uani d 1 . .
    O O72 0.5959(3) 0.41255(15) 0.34212(11) 0.0410(7) Uani d 1 . .
    C C73 0.3817(4) 0.4860(2) 0.33336(14) 0.0370(9) Uani d 1 . .
    H H73A 0.373229 0.435367 0.329003 0.044 Uiso calc 1 . .
    H H73B 0.319000 0.509217 0.318853 0.044 Uiso calc 1 . .
    C C74 0.3753(5) 0.5018(2) 0.38287(14) 0.0419(10) Uani d 1 . .
    H H74 0.442177 0.480912 0.396632 0.050 Uiso calc 1 . .
    C C75 0.3773(5) 0.5818(3) 0.39270(16) 0.0505(12) Uani d 1 . .
    H H75A 0.442731 0.602718 0.379480 0.076 Uiso calc 1 . .
    H H75B 0.310938 0.603580 0.380723 0.076 Uiso calc 1 . .
    H H75C 0.379298 0.589191 0.424024 0.076 Uiso calc 1 . .
    C C76 0.2738(6) 0.4663(3) 0.40298(18) 0.0594(14) Uani d 1 . .
    H H76A 0.270933 0.476616 0.433963 0.089 Uiso calc 1 . .
    H H76B 0.206822 0.483728 0.388996 0.089 Uiso calc 1 . .
    H H76C 0.278949 0.415929 0.398759 0.089 Uiso calc 1 . .
    N N81 0.6768(3) 0.52060(18) 0.34352(12) 0.0350(7) Uani d 1 . .
    H H81 0.671795 0.564481 0.336048 0.042 Uiso calc 1 . .
    C C81 0.7769(4) 0.4959(2) 0.36664(15) 0.0385(9) Uani d 1 . .
    H H81A 0.796621 0.448728 0.355463 0.046 Uiso calc 1 . .
    C C82 0.7559(5) 0.4904(2) 0.41640(16) 0.0439(10) Uani d 1 . .
    O O82 0.8070(5) 0.4471(2) 0.43878(13) 0.0692(13) Uani d 1 . .
    C C83 0.8767(4) 0.5462(2) 0.35831(16) 0.0439(10) Uani d 1 . .
    H H83A 0.939835 0.530673 0.376124 0.053 Uiso calc 1 . .
    H H83B 0.855992 0.593370 0.368221 0.053 Uiso calc 1 . .
    C C84 0.9147(5) 0.5508(3) 0.31051(18) 0.0526(12) Uani d 1 . .
    H H84 0.847292 0.563022 0.293501 0.063 Uiso calc 1 A 1
    C C85 0.9526(7) 0.4796(4) 0.2934(3) 0.047(2) Uani d 0.645(14) B 1
    H H85A 0.895937 0.444747 0.299512 0.070 Uiso calc 0.645(14) B 1
    H H85B 0.964521 0.482527 0.262120 0.070 Uiso calc 0.645(14) B 1
    H H85C 1.021559 0.466328 0.307639 0.070 Uiso calc 0.645(14) B 1
    C C86 0.9937(9) 0.6087(6) 0.3032(4) 0.065(3) Uani d 0.645(14) B 1
    H H86A 0.963114 0.651767 0.315064 0.098 Uiso calc 0.645(14) B 1
    H H86B 1.063520 0.598053 0.317685 0.098 Uiso calc 0.645(14) B 1
    H H86C 1.006483 0.614253 0.272166 0.098 Uiso calc 0.645(14) B 1
    C C85' 0.8673(13) 0.6032(7) 0.2834(4) 0.055(4) Uani d 0.355(14) B 2
    H H85D 0.898976 0.599805 0.254358 0.082 Uiso calc 0.355(14) B 2
    H H85E 0.787422 0.596470 0.281839 0.082 Uiso calc 0.355(14) B 2
    H H85F 0.883246 0.649177 0.295503 0.082 Uiso calc 0.355(14) B 2
    C C86' 1.0482(11) 0.5716(13) 0.3153(6) 0.094(8) Uani d 0.355(14) B 2
    H H86D 1.085100 0.537293 0.333707 0.141 Uiso calc 0.355(14) B 2
    H H86E 1.082614 0.571927 0.286707 0.141 Uiso calc 0.355(14) B 2
    H H86F 1.054842 0.617770 0.328448 0.141 Uiso calc 0.355(14) B 2
    N N91 0.6846(4) 0.53721(19) 0.43392(12) 0.0392(8) Uani d 1 . .
    H H91 0.652936 0.568062 0.417132 0.047 Uiso calc 1 . .
    C C91 0.6593(4) 0.5371(2) 0.48114(14) 0.0392(9) Uani d 1 . .
    H H91A 0.725601 0.519874 0.497087 0.047 Uiso calc 1 . .
    C C92 0.6395(4) 0.6144(2) 0.49370(13) 0.0345(9) Uani d 1 . .
    O O92 0.5478(3) 0.64221(18) 0.48768(12) 0.0445(7) Uani d 1 . .
    C C93 0.5593(5) 0.4893(3) 0.49263(16) 0.0487(12) Uani d 1 . .
    H H93A 0.489674 0.513451 0.485393 0.058 Uiso calc 1 . .
    H H93B 0.562995 0.446141 0.475239 0.058 Uiso calc 1 . .
    C C94 0.5600(4) 0.4707(2) 0.54107(16) 0.0438(11) Uani d 1 . .
    C C95 0.6451(5) 0.4265(3) 0.55792(16) 0.0469(11) Uani d 1 . .
    H H95 0.702407 0.410892 0.539459 0.056 Uiso calc 1 . .
    C C96 0.6441(5) 0.4061(3) 0.60210(17) 0.0532(13) Uani d 1 . .
    H H96 0.700168 0.376530 0.613024 0.064 Uiso calc 1 . .
    C C97 0.5605(5) 0.4296(3) 0.62927(17) 0.0535(13) Uani d 1 . .
    H H97 0.558991 0.415040 0.658574 0.064 Uiso calc 1 . .
    C C98 0.4784(5) 0.4746(3) 0.61374(19) 0.0574(13) Uani d 1 . .
    H H98 0.423205 0.491461 0.632779 0.069 Uiso calc 1 . .
    C C99 0.4778(5) 0.4950(3) 0.56943(18) 0.0507(12) Uani d 1 . .
    H H99 0.421841 0.525040 0.559008 0.061 Uiso calc 1 . .
    N N101 0.7299(3) 0.65021(18) 0.50826(11) 0.0305(7) Uani d 1 . .
    C C101 0.7206(4) 0.7262(2) 0.51769(13) 0.0313(8) Uani d 1 . .
    H H101 0.651237 0.735061 0.534236 0.038 Uiso calc 1 . .
    C C102 0.7212(3) 0.7720(2) 0.47610(13) 0.0305(8) Uani d 1 . .
    O O102 0.6959(3) 0.83529(16) 0.47898(10) 0.0434(7) Uani d 1 . .
    C C103 0.8221(4) 0.7408(2) 0.54753(14) 0.0394(9) Uani d 1 . .
    H H10A 0.848867 0.789052 0.543741 0.047 Uiso calc 1 . .
    H H10B 0.802988 0.733490 0.578295 0.047 Uiso calc 1 . .
    C C104 0.9107(4) 0.6873(2) 0.53232(14) 0.0366(9) Uani d 1 . .
    H H104 0.951983 0.705914 0.506848 0.044 Uiso calc 1 . .
    C C105 0.8423(4) 0.6221(2) 0.51895(15) 0.0376(9) Uani d 1 . .
    H H10C 0.875455 0.598960 0.493510 0.045 Uiso calc 1 . .
    H H10D 0.838119 0.588309 0.543027 0.045 Uiso calc 1 . .
    O O104 0.9860(3) 0.6724(2) 0.56743(11) 0.0477(8) Uani d 1 . .
    H H10E 1.049697 0.667366 0.557602 0.072 Uiso calc 1 . .
    O O1M 0.1547(3) 0.5876(2) 0.20060(12) 0.0569(9) Uani d 1 . .
    H H1M 0.191779 0.609604 0.182352 0.085 Uiso calc 1 . .
    C C1M 0.2259(7) 0.5417(5) 0.2245(3) 0.086(3) Uani d 1 . .
    H H1M1 0.273266 0.569033 0.243693 0.130 Uiso calc 1 . .
    H H1M2 0.271732 0.515138 0.204323 0.130 Uiso calc 1 . .
    H H1M3 0.181168 0.509626 0.241746 0.130 Uiso calc 1 . .
    O O1W 0.4313(5) 0.3882(2) -0.05479(14) 0.0692(12) Uani d 1 . .
    H H1W 0.392(7) 0.371(4) -0.032(2) 0.104 Uiso d 1 . .
    H H2W 0.450(8) 0.430(3) -0.046(3) 0.104 Uiso d 1 . .
    O O2M 0.5246(6) 0.6493(3) -0.0496(3) 0.228(7) Uani d 1 . .
    H H2MA 0.578(5) 0.622(4) -0.041(3) 0.342 Uiso d 1 . .
    C C2M 0.4742(16) 0.6599(11) -0.0908(5) 0.180(7) Uani d 1 . .
    H H2M1 0.459625 0.709557 -0.094945 0.269 Uiso calc 1 . .
    H H2M2 0.404764 0.634091 -0.092165 0.269 Uiso calc 1 . .
    H H2M3 0.523832 0.643424 -0.113595 0.269 Uiso calc 1 . .
loop_
    _atom_site_aniso_label
    _atom_site_aniso_U_11
    _atom_site_aniso_U_22
    _atom_site_aniso_U_33
    _atom_site_aniso_U_12
    _atom_site_aniso_U_13
    _atom_site_aniso_U_23
    N11 0.0426(17) 0.0241(16) 0.0240(15) 0.0027(13) -0.0018(13) 0.0007(12)
    C11 0.042(2) 0.0244(19) 0.0246(18) 0.0025(15) -0.0047(15) 0.0004(14)
    C12 0.0375(18) 0.0214(18) 0.0244(17) 0.0016(14) 0.0009(14) -0.0013(13)
    O12 0.0504(16) 0.0219(14) 0.0346(14) 0.0025(12) -0.0073(12) 0.0015(11)
    C13 0.042(2) 0.032(2) 0.0302(19) 0.0000(17) -0.0027(16) 0.0014(15)
    C14 0.052(3) 0.082(4) 0.040(3) -0.020(3) -0.008(2) 0.009(3)
    C15 0.044(2) 0.081(4) 0.034(2) -0.006(2) -0.0015(19) 0.012(2)
    N21 0.0426(17) 0.0180(14) 0.0268(15) -0.0015(13) -0.0038(13) -0.0011(12)
    C21 0.043(2) 0.0232(18) 0.0270(18) -0.0008(15) -0.0060(15) -0.0040(15)
    C22 0.045(2) 0.024(2) 0.0268(18) 0.0035(16) -0.0063(16) -0.0014(15)
    O22 0.069(2) 0.0182(14) 0.0309(14) 0.0048(13) -0.0030(13) -0.0009(11)
    C23 0.043(2) 0.030(2) 0.0319(19) -0.0010(16) -0.0040(16) -0.0032(15)
    C24 0.045(2) 0.065(3) 0.046(3) -0.009(2) -0.006(2) -0.014(2)
    C25 0.068(4) 0.078(5) 0.062(4) -0.001(3) -0.009(3) -0.015(3)
    C26 0.046(3) 0.071(4) 0.053(3) -0.012(2) -0.003(2) -0.008(3)
    N31 0.0506(19) 0.0207(15) 0.0266(16) 0.0034(13) -0.0054(14) -0.0007(12)
    C31 0.051(2) 0.0238(19) 0.0258(18) -0.0001(16) -0.0056(17) -0.0012(14)
    C32 0.052(2) 0.0229(18) 0.0227(17) 0.0001(16) -0.0022(16) -0.0006(14)
    O32 0.0505(16) 0.0271(14) 0.0311(13) 0.0053(12) -0.0046(12) -0.0060(11)
    C33 0.057(3) 0.040(2) 0.032(2) 0.000(2) -0.0020(19) -0.0063(18)
    C34 0.055(3) 0.047(3) 0.044(2) 0.002(2) -0.013(2) -0.005(2)
    C35 0.070(3) 0.050(3) 0.061(3) -0.004(3) -0.025(3) -0.010(2)
    C36 0.068(4) 0.068(4) 0.080(4) 0.002(3) -0.023(3) -0.014(3)
    N41 0.054(2) 0.0233(16) 0.0300(16) 0.0039(15) -0.0064(15) -0.0065(13)
    C41 0.050(2) 0.026(2) 0.0287(19) 0.0030(17) -0.0061(16) 0.0012(15)
    C42 0.046(2) 0.026(2) 0.033(2) 0.0050(16) -0.0100(17) -0.0034(15)
    O42 0.0553(18) 0.0344(16) 0.0358(16) -0.0016(14) 0.0008(14) -0.0010(12)
    C43 0.060(3) 0.028(2) 0.043(2) 0.0069(19) -0.011(2) -0.0025(17)
    C44 0.046(2) 0.0238(19) 0.042(2) 0.0040(16) -0.0092(18) 0.0040(16)
    C45 0.058(3) 0.053(3) 0.069(3) -0.015(2) -0.013(3) 0.030(3)
    C46 0.078(4) 0.040(3) 0.103(5) -0.020(3) -0.048(4) 0.025(3)
    C47 0.081(4) 0.046(3) 0.077(4) 0.011(3) -0.047(4) -0.014(3)
    C48 0.063(3) 0.098(5) 0.042(3) 0.012(3) -0.013(2) -0.007(3)
    C49 0.051(3) 0.061(3) 0.043(3) -0.008(2) -0.011(2) 0.015(2)
    N51 0.056(2) 0.0243(17) 0.0323(17) 0.0045(15) -0.0109(15) -0.0048(14)
    C51 0.063(3) 0.027(2) 0.050(3) 0.002(2) -0.025(2) -0.0061(19)
    C52 0.050(2) 0.024(2) 0.037(2) 0.0029(17) -0.0067(18) -0.0066(16)
    O52 0.0610(19) 0.0221(15) 0.0485(17) -0.0033(13) -0.0129(15) -0.0027(12)
    C53 0.109(5) 0.031(2) 0.057(3) 0.013(3) -0.049(3) -0.015(2)
    C54 0.116(5) 0.038(3) 0.036(2) 0.030(3) -0.029(3) -0.020(2)
    C55 0.073(3) 0.039(3) 0.030(2) 0.014(2) -0.006(2) -0.0089(18)
    O54 0.167(5) 0.067(3) 0.038(2) 0.039(3) -0.034(3) -0.0287(19)
    N61 0.050(2) 0.0212(16) 0.0314(17) -0.0011(14) -0.0078(15) -0.0018(13)
    C61 0.050(2) 0.0215(18) 0.0265(18) -0.0017(16) -0.0055(17) 0.0002(14)
    C62 0.045(2) 0.0219(19) 0.0307(19) -0.0004(15) -0.0020(16) -0.0014(15)
    O62 0.072(2) 0.0244(15) 0.0324(15) -0.0064(14) 0.0010(14) -0.0036(11)
    C63 0.051(2) 0.0250(19) 0.0292(19) -0.0003(17) -0.0016(17) -0.0025(15)
    C64 0.058(3) 0.032(2) 0.032(2) -0.0028(19) 0.0043(18) -0.0070(17)
    C65 0.054(3) 0.037(2) 0.038(2) 0.006(2) -0.007(2) -0.0021(18)
    N71 0.0511(19) 0.0186(15) 0.0277(16) -0.0014(13) -0.0014(14) -0.0014(12)
    C71 0.056(2) 0.0192(18) 0.0270(19) 0.0012(16) -0.0039(17) -0.0025(14)
    C72 0.054(2) 0.0245(19) 0.0250(17) -0.0018(17) -0.0003(17) -0.0030(14)
    O72 0.0616(19) 0.0170(14) 0.0445(16) -0.0011(12) -0.0110(14) 0.0037(11)
    C73 0.051(2) 0.029(2) 0.031(2) -0.0003(17) 0.0000(17) -0.0017(16)
    C74 0.063(3) 0.033(2) 0.029(2) 0.003(2) 0.0019(19) -0.0007(16)
    C75 0.077(3) 0.038(3) 0.037(2) 0.009(2) 0.006(2) -0.0078(19)
    C76 0.082(4) 0.056(3) 0.040(3) -0.002(3) 0.016(3) 0.002(2)
    N81 0.0492(19) 0.0203(16) 0.0354(17) 0.0005(14) -0.0022(15) -0.0006(13)
    C81 0.053(2) 0.0214(19) 0.041(2) 0.0009(17) -0.0061(19) -0.0034(16)
    C82 0.064(3) 0.025(2) 0.042(2) -0.0007(19) -0.010(2) -0.0006(18)
    O82 0.126(4) 0.0357(19) 0.046(2) 0.027(2) -0.014(2) 0.0070(16)
    C83 0.051(2) 0.031(2) 0.050(3) 0.0001(19) 0.000(2) -0.0081(18)
    C84 0.069(3) 0.036(2) 0.052(3) 0.005(2) 0.007(3) -0.006(2)
    C85 0.045(4) 0.046(4) 0.050(4) 0.014(3) -0.003(3) -0.010(3)
    C86 0.062(6) 0.054(6) 0.079(7) -0.016(5) 0.033(5) -0.019(5)
    C85' 0.084(11) 0.039(8) 0.041(7) 0.006(7) 0.006(7) 0.002(6)
    C86' 0.13(2) 0.069(14) 0.080(14) 0.028(15) 0.025(14) 0.023(11)
    N91 0.059(2) 0.0304(18) 0.0287(17) -0.0014(16) -0.0072(16) -0.0002(14)
    C91 0.053(2) 0.035(2) 0.030(2) -0.0077(19) -0.0081(18) 0.0026(16)
    C92 0.041(2) 0.039(2) 0.0241(17) -0.0042(17) -0.0020(15) 0.0027(16)
    O92 0.0416(17) 0.0433(18) 0.0484(18) -0.0013(13) -0.0074(14) -0.0005(14)
    C93 0.067(3) 0.040(3) 0.039(2) -0.015(2) -0.011(2) 0.004(2)
    C94 0.060(3) 0.032(2) 0.040(2) -0.014(2) -0.012(2) 0.0049(18)
    C95 0.064(3) 0.038(2) 0.038(2) -0.007(2) -0.007(2) 0.0040(19)
    C96 0.072(3) 0.044(3) 0.044(3) -0.012(2) -0.013(2) 0.011(2)
    C97 0.073(3) 0.048(3) 0.039(2) -0.015(3) -0.004(2) 0.009(2)
    C98 0.068(3) 0.055(3) 0.050(3) -0.014(3) 0.005(3) 0.000(2)
    C99 0.061(3) 0.038(3) 0.053(3) -0.007(2) -0.005(2) 0.008(2)
    N101 0.0384(17) 0.0260(17) 0.0270(15) 0.0007(13) -0.0027(13) 0.0006(12)
    C101 0.043(2) 0.0246(19) 0.0265(18) 0.0016(15) 0.0006(15) 0.0010(14)
    C102 0.041(2) 0.0241(19) 0.0259(18) 0.0001(15) 0.0002(15) 0.0001(14)
    O102 0.070(2) 0.0264(15) 0.0336(15) 0.0071(14) 0.0053(14) -0.0031(12)
    C103 0.056(3) 0.036(2) 0.0258(19) -0.0042(19) -0.0039(17) -0.0008(16)
    C104 0.046(2) 0.036(2) 0.0281(18) -0.0054(17) -0.0072(17) 0.0022(16)
    C105 0.046(2) 0.031(2) 0.036(2) 0.0007(17) -0.0071(18) 0.0025(16)
    O104 0.0499(18) 0.050(2) 0.0432(17) -0.0073(15) -0.0152(15) 0.0111(15)
    O1M 0.061(2) 0.067(3) 0.0432(19) -0.0003(19) -0.0035(16) 0.0120(17)
    C1M 0.077(4) 0.115(6) 0.067(4) 0.032(4) 0.024(3) 0.041(4)
    O1W 0.117(4) 0.042(2) 0.049(2) -0.008(2) 0.006(2) 0.0042(17)
    O2M 0.156(9) 0.38(2) 0.144(9) 0.047(12) 0.009(7) 0.065(11)
    C2M 0.178(13) 0.209(16) 0.152(12) 0.029(12) -0.047(10) 0.069(12)
_geom_special_details
;
 All esds (except the esd in the dihedral angle between two l.s. planes)
 are estimated using the full covariance matrix.  The cell esds are taken
 into account individually in the estimation of esds in distances, angles
 and torsion angles; correlations between esds in cell parameters are only
 used when they are defined by crystal symmetry.  An approximate (isotropic)
 treatment of cell esds is used for estimating esds involving l.s. planes.
;
loop_
    _geom_bond_atom_site_label_1
    _geom_bond_atom_site_label_2
    _geom_bond_site_symmetry_2
    _geom_bond_distance
    _geom_bond_publ_flag
    N11 C102 . 1.336(5) ?
    N11 C11 . 1.458(5) ?
    N11 H11 . 0.8600 ?
    C11 C12 . 1.533(5) ?
    C11 C13 . 1.546(6) ?
    C11 H11A . 0.9800 ?
    C12 O12 . 1.231(5) ?
    C12 N21 . 1.331(5) ?
    C13 C15 . 1.519(6) ?
    C13 C14 . 1.519(7) ?
    C13 H13 . 0.9800 ?
    C14 H14A . 0.9600 ?
    C14 H14B . 0.9600 ?
    C14 H14C . 0.9600 ?
    C15 H15A . 0.9600 ?
    C15 H15B . 0.9600 ?
    C15 H15C . 0.9600 ?
    N21 C21 . 1.468(5) ?
    N21 H21 . 0.8600 ?
    C21 C22 . 1.521(5) ?
    C21 C23 . 1.530(6) ?
    C21 H21A . 0.9800 ?
    C22 O22 . 1.234(5) ?
    C22 N31 . 1.350(5) ?
    C23 C24 . 1.533(6) ?
    C23 H23A . 0.9700 ?
    C23 H23B . 0.9700 ?
    C24 C25 . 1.474(9) ?
    C24 C26 . 1.523(8) ?
    C24 H24 . 0.9800 ?
    C25 H25A . 0.9600 ?
    C25 H25B . 0.9600 ?
    C25 H25C . 0.9600 ?
    C26 H26A . 0.9600 ?
    C26 H26B . 0.9600 ?
    C26 H26C . 0.9600 ?
    N31 C31 . 1.462(5) ?
    N31 H31 . 0.8600 ?
    C31 C32 . 1.534(5) ?
    C31 C33 . 1.529(7) ?
    C31 H31A . 0.9800 ?
    C32 O32 . 1.237(5) ?
    C32 N41 . 1.335(6) ?
    C33 C34 . 1.536(6) ?
    C33 H33A . 0.9700 ?
    C33 H33B . 0.9700 ?
    C34 C36 . 1.512(9) ?
    C34 C35 . 1.515(8) ?
    C34 H34 . 0.9800 ?
    C35 H35A . 0.9600 ?
    C35 H35B . 0.9600 ?
    C35 H35C . 0.9600 ?
    C36 H36A . 0.9600 ?
    C36 H36B . 0.9600 ?
    C36 H36C . 0.9600 ?
    N41 C41 . 1.460(5) ?
    N41 H41 . 0.8600 ?
    C41 C42 . 1.528(6) ?
    C41 C43 . 1.531(6) ?
    C41 H41A . 0.9800 ?
    C42 O42 . 1.220(6) ?
    C42 N51 . 1.346(5) ?
    C43 C44 . 1.515(6) ?
    C43 H43A . 0.9700 ?
    C43 H43B . 0.9700 ?
    C44 C45 . 1.384(7) ?
    C44 C49 . 1.376(7) ?
    C45 C46 . 1.391(9) ?
    C45 H45 . 0.9300 ?
    C46 C47 . 1.368(11) ?
    C46 H46 . 0.9300 ?
    C47 C48 . 1.356(11) ?
    C47 H47 . 0.9300 ?
    C48 C49 . 1.392(8) ?
    C48 H48 . 0.9300 ?
    C49 H49 . 0.9300 ?
    N51 C51 . 1.459(6) ?
    N51 C55 . 1.476(6) ?
    C51 C53 . 1.543(7) ?
    C51 C52 . 1.544(6) ?
    C51 H51 . 0.9800 ?
    C52 O52 . 1.237(6) ?
    C52 N61 . 1.339(6) ?
    C53 C54 . 1.521(11) ?
    C53 H53A . 0.9700 ?
    C53 H53B . 0.9700 ?
    C54 O54 . 1.422(6) ?
    C54 C55 . 1.534(7) ?
    C54 H54A . 0.9800 ?
    C55 H55A . 0.9700 ?
    C55 H55B . 0.9700 ?
    O54 H54 . 0.8200 ?
    N61 C61 . 1.460(5) ?
    N61 H61 . 0.8600 ?
    C61 C62 . 1.536(5) ?
    C61 C63 . 1.533(6) ?
    C61 H61A . 0.9800 ?
    C62 O62 . 1.229(5) ?
    C62 N71 . 1.342(5) ?
    C63 C64 . 1.527(6) ?
    C63 C65 . 1.532(6) ?
    C63 H63 . 0.9800 ?
    C64 H64A . 0.9600 ?
    C64 H64B . 0.9600 ?
    C64 H64C . 0.9600 ?
    C65 H65A . 0.9600 ?
    C65 H65B . 0.9600 ?
    C65 H65C . 0.9600 ?
    N71 C71 . 1.471(5) ?
    N71 H71 . 0.8600 ?
    C71 C72 . 1.529(6) ?
    C71 C73 . 1.528(6) ?
    C71 H71A . 0.9800 ?
    C72 O72 . 1.230(5) ?
    C72 N81 . 1.338(6) ?
    C73 C74 . 1.532(6) ?
    C73 H73A . 0.9700 ?
    C73 H73B . 0.9700 ?
    C74 C76 . 1.509(8) ?
    C74 C75 . 1.539(7) ?
    C74 H74 . 0.9800 ?
    C75 H75A . 0.9600 ?
    C75 H75B . 0.9600 ?
    C75 H75C . 0.9600 ?
    C76 H76A . 0.9600 ?
    C76 H76B . 0.9600 ?
    C76 H76C . 0.9600 ?
    N81 C81 . 1.458(6) ?
    N81 H81 . 0.8600 ?
    C81 C82 . 1.532(7) ?
    C81 C83 . 1.540(7) ?
    C81 H81A . 0.9800 ?
    C82 O82 . 1.225(6) ?
    C82 N91 . 1.333(7) ?
    C83 C84 . 1.520(7) ?
    C83 H83A . 0.9700 ?
    C83 H83B . 0.9700 ?
    C84 C85' . 1.402(12) ?
    C84 C86 . 1.456(11) ?
    C84 C85 . 1.508(9) ?
    C84 C86' . 1.642(15) ?
    C84 H84 . 0.9800 ?
    C85 H85A . 0.9600 ?
    C85 H85B . 0.9600 ?
    C85 H85C . 0.9600 ?
    C86 H86A . 0.9600 ?
    C86 H86B . 0.9600 ?
    C86 H86C . 0.9600 ?
    C85' H85D . 0.9600 ?
    C85' H85E . 0.9600 ?
    C85' H85F . 0.9600 ?
    C86' H86D . 0.9600 ?
    C86' H86E . 0.9600 ?
    C86' H86F . 0.9600 ?
    N91 C91 . 1.463(6) ?
    N91 H91 . 0.8600 ?
    C91 C92 . 1.526(6) ?
    C91 C93 . 1.533(7) ?
    C91 H91A . 0.9800 ?
    C92 O92 . 1.223(6) ?
    C92 N101 . 1.344(6) ?
    C93 C94 . 1.510(7) ?
    C93 H93A . 0.9700 ?
    C93 H93B . 0.9700 ?
    C94 C95 . 1.406(8) ?
    C94 C99 . 1.380(8) ?
    C95 C96 . 1.394(7) ?
    C95 H95 . 0.9300 ?
    C96 C97 . 1.365(9) ?
    C96 H96 . 0.9300 ?
    C97 C98 . 1.376(9) ?
    C97 H97 . 0.9300 ?
    C98 C99 . 1.397(8) ?
    C98 H98 . 0.9300 ?
    C99 H99 . 0.9300 ?
    N101 C101 . 1.465(5) ?
    N101 C105 . 1.474(6) ?
    C101 C102 . 1.528(5) ?
    C101 C103 . 1.533(6) ?
    C101 H101 . 0.9800 ?
    C102 O102 . 1.235(5) ?
    C103 C104 . 1.530(7) ?
    C103 H10A . 0.9700 ?
    C103 H10B . 0.9700 ?
    C104 O104 . 1.419(5) ?
    C104 C105 . 1.529(6) ?
    C104 H104 . 0.9800 ?
    C105 H10C . 0.9700 ?
    C105 H10D . 0.9700 ?
    O104 H10E . 0.8200 ?
    O1M C1M . 1.412(8) ?
    O1M H1M . 0.8200 ?
    C1M H1M1 . 0.9600 ?
    C1M H1M2 . 0.9600 ?
    C1M H1M3 . 0.9600 ?
    O1W H1W . 0.89(2) ?
    O1W H2W . 0.86(3) ?
    O2M C2M . 1.401(11) ?
    O2M H2MA . 0.87(3) ?
    C2M H2M1 . 0.9600 ?
    C2M H2M2 . 0.9600 ?
    C2M H2M3 . 0.9600 ?
loop_
    _geom_angle_atom_site_label_1
    _geom_angle_atom_site_label_2
    _geom_angle_atom_site_label_3
    _geom_angle_site_symmetry_1
    _geom_angle_site_symmetry_3
    _geom_angle
    _geom_angle_publ_flag
    C102 N11 C11 . . 123.9(3) ?
    C102 N11 H11 . . 118.1 ?
    C11 N11 H11 . . 118.1 ?
    N11 C11 C12 . . 107.4(3) ?
    N11 C11 C13 . . 110.5(3) ?
    C12 C11 C13 . . 110.7(3) ?
    N11 C11 H11A . . 109.4 ?
    C12 C11 H11A . . 109.4 ?
    C13 C11 H11A . . 109.4 ?
    O12 C12 N21 . . 124.2(4) ?
    O12 C12 C11 . . 120.0(3) ?
    N21 C12 C11 . . 115.7(3) ?
    C15 C13 C14 . . 109.9(4) ?
    C15 C13 C11 . . 110.9(4) ?
    C14 C13 C11 . . 111.2(4) ?
    C15 C13 H13 . . 108.2 ?
    C14 C13 H13 . . 108.2 ?
    C11 C13 H13 . . 108.2 ?
    C13 C14 H14A . . 109.5 ?
    C13 C14 H14B . . 109.5 ?
    H14A C14 H14B . . 109.5 ?
    C13 C14 H14C . . 109.5 ?
    H14A C14 H14C . . 109.5 ?
    H14B C14 H14C . . 109.5 ?
    C13 C15 H15A . . 109.5 ?
    C13 C15 H15B . . 109.5 ?
    H15A C15 H15B . . 109.5 ?
    C13 C15 H15C . . 109.5 ?
    H15A C15 H15C . . 109.5 ?
    H15B C15 H15C . . 109.5 ?
    C12 N21 C21 . . 123.0(3) ?
    C12 N21 H21 . . 118.5 ?
    C21 N21 H21 . . 118.5 ?
    N21 C21 C22 . . 105.4(3) ?
    N21 C21 C23 . . 108.9(3) ?
    C22 C21 C23 . . 112.9(3) ?
    N21 C21 H21A . . 109.8 ?
    C22 C21 H21A . . 109.8 ?
    C23 C21 H21A . . 109.8 ?
    O22 C22 N31 . . 123.4(4) ?
    O22 C22 C21 . . 119.8(4) ?
    N31 C22 C21 . . 116.7(3) ?
    C24 C23 C21 . . 117.2(4) ?
    C24 C23 H23A . . 108.0 ?
    C21 C23 H23A . . 108.0 ?
    C24 C23 H23B . . 108.0 ?
    C21 C23 H23B . . 108.0 ?
    H23A C23 H23B . . 107.2 ?
    C25 C24 C26 . . 111.5(5) ?
    C25 C24 C23 . . 118.5(5) ?
    C26 C24 C23 . . 108.4(4) ?
    C25 C24 H24 . . 105.8 ?
    C26 C24 H24 . . 105.8 ?
    C23 C24 H24 . . 105.8 ?
    C24 C25 H25A . . 109.5 ?
    C24 C25 H25B . . 109.5 ?
    H25A C25 H25B . . 109.5 ?
    C24 C25 H25C . . 109.5 ?
    H25A C25 H25C . . 109.5 ?
    H25B C25 H25C . . 109.5 ?
    C24 C26 H26A . . 109.5 ?
    C24 C26 H26B . . 109.5 ?
    H26A C26 H26B . . 109.5 ?
    C24 C26 H26C . . 109.5 ?
    H26A C26 H26C . . 109.5 ?
    H26B C26 H26C . . 109.5 ?
    C22 N31 C31 . . 121.9(3) ?
    C22 N31 H31 . . 119.1 ?
    C31 N31 H31 . . 119.1 ?
    N31 C31 C32 . . 108.4(3) ?
    N31 C31 C33 . . 111.1(3) ?
    C32 C31 C33 . . 109.1(3) ?
    N31 C31 H31A . . 109.4 ?
    C32 C31 H31A . . 109.4 ?
    C33 C31 H31A . . 109.4 ?
    O32 C32 N41 . . 122.0(4) ?
    O32 C32 C31 . . 120.6(4) ?
    N41 C32 C31 . . 117.4(3) ?
    C34 C33 C31 . . 114.9(4) ?
    C34 C33 H33A . . 108.5 ?
    C31 C33 H33A . . 108.5 ?
    C34 C33 H33B . . 108.5 ?
    C31 C33 H33B . . 108.5 ?
    H33A C33 H33B . . 107.5 ?
    C36 C34 C35 . . 111.5(5) ?
    C36 C34 C33 . . 110.3(5) ?
    C35 C34 C33 . . 112.2(4) ?
    C36 C34 H34 . . 107.5 ?
    C35 C34 H34 . . 107.5 ?
    C33 C34 H34 . . 107.5 ?
    C34 C35 H35A . . 109.5 ?
    C34 C35 H35B . . 109.5 ?
    H35A C35 H35B . . 109.5 ?
    C34 C35 H35C . . 109.5 ?
    H35A C35 H35C . . 109.5 ?
    H35B C35 H35C . . 109.5 ?
    C34 C36 H36A . . 109.5 ?
    C34 C36 H36B . . 109.5 ?
    H36A C36 H36B . . 109.5 ?
    C34 C36 H36C . . 109.5 ?
    H36A C36 H36C . . 109.5 ?
    H36B C36 H36C . . 109.5 ?
    C32 N41 C41 . . 119.1(3) ?
    C32 N41 H41 . . 120.5 ?
    C41 N41 H41 . . 120.5 ?
    N41 C41 C42 . . 109.8(3) ?
    N41 C41 C43 . . 110.4(3) ?
    C42 C41 C43 . . 109.0(4) ?
    N41 C41 H41A . . 109.2 ?
    C42 C41 H41A . . 109.2 ?
    C43 C41 H41A . . 109.2 ?
    O42 C42 N51 . . 122.2(4) ?
    O42 C42 C41 . . 120.1(4) ?
    N51 C42 C41 . . 117.7(4) ?
    C44 C43 C41 . . 109.6(4) ?
    C44 C43 H43A . . 109.7 ?
    C41 C43 H43A . . 109.7 ?
    C44 C43 H43B . . 109.7 ?
    C41 C43 H43B . . 109.7 ?
    H43A C43 H43B . . 108.2 ?
    C45 C44 C49 . . 118.0(5) ?
    C45 C44 C43 . . 121.6(5) ?
    C49 C44 C43 . . 120.3(4) ?
    C44 C45 C46 . . 120.5(6) ?
    C44 C45 H45 . . 119.8 ?
    C46 C45 H45 . . 119.8 ?
    C47 C46 C45 . . 120.7(6) ?
    C47 C46 H46 . . 119.7 ?
    C45 C46 H46 . . 119.7 ?
    C46 C47 C48 . . 119.1(5) ?
    C46 C47 H47 . . 120.4 ?
    C48 C47 H47 . . 120.4 ?
    C47 C48 C49 . . 120.9(6) ?
    C47 C48 H48 . . 119.6 ?
    C49 C48 H48 . . 119.6 ?
    C44 C49 C48 . . 120.7(5) ?
    C44 C49 H49 . . 119.6 ?
    C48 C49 H49 . . 119.6 ?
    C42 N51 C51 . . 120.7(4) ?
    C42 N51 C55 . . 126.5(4) ?
    C51 N51 C55 . . 112.5(4) ?
    N51 C51 C53 . . 101.6(4) ?
    N51 C51 C52 . . 114.6(4) ?
    C53 C51 C52 . . 111.8(4) ?
    N51 C51 H51 . . 109.5 ?
    C53 C51 H51 . . 109.5 ?
    C52 C51 H51 . . 109.5 ?
    O52 C52 N61 . . 124.4(4) ?
    O52 C52 C51 . . 118.6(4) ?
    N61 C52 C51 . . 116.9(4) ?
    C51 C53 C54 . . 103.4(4) ?
    C51 C53 H53A . . 111.1 ?
    C54 C53 H53A . . 111.1 ?
    C51 C53 H53B . . 111.1 ?
    C54 C53 H53B . . 111.1 ?
    H53A C53 H53B . . 109.0 ?
    O54 C54 C55 . . 113.6(5) ?
    O54 C54 C53 . . 110.8(6) ?
    C55 C54 C53 . . 102.5(5) ?
    O54 C54 H54A . . 109.9 ?
    C55 C54 H54A . . 109.9 ?
    C53 C54 H54A . . 109.9 ?
    N51 C55 C54 . . 103.6(5) ?
    N51 C55 H55A . . 111.0 ?
    C54 C55 H55A . . 111.0 ?
    N51 C55 H55B . . 111.0 ?
    C54 C55 H55B . . 111.0 ?
    H55A C55 H55B . . 109.0 ?
    C54 O54 H54 . . 109.5 ?
    C52 N61 C61 . . 122.4(3) ?
    C52 N61 H61 . . 118.8 ?
    C61 N61 H61 . . 118.8 ?
    N61 C61 C62 . . 109.7(3) ?
    N61 C61 C63 . . 111.0(3) ?
    C62 C61 C63 . . 109.1(3) ?
    N61 C61 H61A . . 109.0 ?
    C62 C61 H61A . . 109.0 ?
    C63 C61 H61A . . 109.0 ?
    O62 C62 N71 . . 123.2(4) ?
    O62 C62 C61 . . 121.8(4) ?
    N71 C62 C61 . . 114.9(3) ?
    C64 C63 C65 . . 111.2(4) ?
    C64 C63 C61 . . 110.1(4) ?
    C65 C63 C61 . . 110.8(4) ?
    C64 C63 H63 . . 108.2 ?
    C65 C63 H63 . . 108.2 ?
    C61 C63 H63 . . 108.2 ?
    C63 C64 H64A . . 109.5 ?
    C63 C64 H64B . . 109.5 ?
    H64A C64 H64B . . 109.5 ?
    C63 C64 H64C . . 109.5 ?
    H64A C64 H64C . . 109.5 ?
    H64B C64 H64C . . 109.5 ?
    C63 C65 H65A . . 109.5 ?
    C63 C65 H65B . . 109.5 ?
    H65A C65 H65B . . 109.5 ?
    C63 C65 H65C . . 109.5 ?
    H65A C65 H65C . . 109.5 ?
    H65B C65 H65C . . 109.5 ?
    C62 N71 C71 . . 121.9(3) ?
    C62 N71 H71 . . 119.0 ?
    C71 N71 H71 . . 119.0 ?
    N71 C71 C72 . . 106.6(3) ?
    N71 C71 C73 . . 110.8(3) ?
    C72 C71 C73 . . 110.6(3) ?
    N71 C71 H71A . . 109.6 ?
    C72 C71 H71A . . 109.6 ?
    C73 C71 H71A . . 109.6 ?
    O72 C72 N81 . . 122.6(4) ?
    O72 C72 C71 . . 121.6(4) ?
    N81 C72 C71 . . 115.7(4) ?
    C71 C73 C74 . . 114.7(4) ?
    C71 C73 H73A . . 108.6 ?
    C74 C73 H73A . . 108.6 ?
    C71 C73 H73B . . 108.6 ?
    C74 C73 H73B . . 108.6 ?
    H73A C73 H73B . . 107.6 ?
    C76 C74 C73 . . 110.5(4) ?
    C76 C74 C75 . . 111.6(4) ?
    C73 C74 C75 . . 112.3(4) ?
    C76 C74 H74 . . 107.4 ?
    C73 C74 H74 . . 107.4 ?
    C75 C74 H74 . . 107.4 ?
    C74 C75 H75A . . 109.5 ?
    C74 C75 H75B . . 109.5 ?
    H75A C75 H75B . . 109.5 ?
    C74 C75 H75C . . 109.5 ?
    H75A C75 H75C . . 109.5 ?
    H75B C75 H75C . . 109.5 ?
    C74 C76 H76A . . 109.5 ?
    C74 C76 H76B . . 109.5 ?
    H76A C76 H76B . . 109.5 ?
    C74 C76 H76C . . 109.5 ?
    H76A C76 H76C . . 109.5 ?
    H76B C76 H76C . . 109.5 ?
    C72 N81 C81 . . 121.3(4) ?
    C72 N81 H81 . . 119.4 ?
    C81 N81 H81 . . 119.4 ?
    N81 C81 C82 . . 111.2(4) ?
    N81 C81 C83 . . 110.7(4) ?
    C82 C81 C83 . . 109.2(4) ?
    N81 C81 H81A . . 108.6 ?
    C82 C81 H81A . . 108.6 ?
    C83 C81 H81A . . 108.6 ?
    O82 C82 N91 . . 122.5(5) ?
    O82 C82 C81 . . 120.6(5) ?
    N91 C82 C81 . . 116.9(4) ?
    C81 C83 C84 . . 114.8(4) ?
    C81 C83 H83A . . 108.6 ?
    C84 C83 H83A . . 108.6 ?
    C81 C83 H83B . . 108.6 ?
    C84 C83 H83B . . 108.6 ?
    H83A C83 H83B . . 107.5 ?
    C86 C84 C85 . . 114.9(6) ?
    C85' C84 C83 . . 118.7(7) ?
    C86 C84 C83 . . 112.2(6) ?
    C85 C84 C83 . . 111.5(5) ?
    C85' C84 C86' . . 105.8(9) ?
    C83 C84 C86' . . 102.4(8) ?
    C86 C84 H84 . . 105.8 ?
    C85 C84 H84 . . 105.8 ?
    C83 C84 H84 . . 105.8 ?
    C84 C85 H85A . . 109.5 ?
    C84 C85 H85B . . 109.5 ?
    H85A C85 H85B . . 109.5 ?
    C84 C85 H85C . . 109.5 ?
    H85A C85 H85C . . 109.5 ?
    H85B C85 H85C . . 109.5 ?
    C84 C86 H86A . . 109.5 ?
    C84 C86 H86B . . 109.5 ?
    H86A C86 H86B . . 109.5 ?
    C84 C86 H86C . . 109.5 ?
    H86A C86 H86C . . 109.5 ?
    H86B C86 H86C . . 109.5 ?
    C84 C85' H85D . . 109.5 ?
    C84 C85' H85E . . 109.5 ?
    H85D C85' H85E . . 109.5 ?
    C84 C85' H85F . . 109.5 ?
    H85D C85' H85F . . 109.5 ?
    H85E C85' H85F . . 109.5 ?
    C84 C86' H86D . . 109.5 ?
    C84 C86' H86E . . 109.5 ?
    H86D C86' H86E . . 109.5 ?
    C84 C86' H86F . . 109.5 ?
    H86D C86' H86F . . 109.5 ?
    H86E C86' H86F . . 109.5 ?
    C82 N91 C91 . . 121.3(4) ?
    C82 N91 H91 . . 119.3 ?
    C91 N91 H91 . . 119.3 ?
    N91 C91 C92 . . 105.9(3) ?
    N91 C91 C93 . . 112.5(4) ?
    C92 C91 C93 . . 112.7(4) ?
    N91 C91 H91A . . 108.5 ?
    C92 C91 H91A . . 108.5 ?
    C93 C91 H91A . . 108.5 ?
    O92 C92 N101 . . 123.1(4) ?
    O92 C92 C91 . . 120.7(4) ?
    N101 C92 C91 . . 116.0(4) ?
    C94 C93 C91 . . 110.7(4) ?
    C94 C93 H93A . . 109.5 ?
    C91 C93 H93A . . 109.5 ?
    C94 C93 H93B . . 109.5 ?
    C91 C93 H93B . . 109.5 ?
    H93A C93 H93B . . 108.1 ?
    C95 C94 C99 . . 118.7(5) ?
    C95 C94 C93 . . 119.7(5) ?
    C99 C94 C93 . . 121.7(5) ?
    C96 C95 C94 . . 120.4(5) ?
    C96 C95 H95 . . 119.8 ?
    C94 C95 H95 . . 119.8 ?
    C95 C96 C97 . . 119.7(6) ?
    C95 C96 H96 . . 120.1 ?
    C97 C96 H96 . . 120.1 ?
    C96 C97 C98 . . 120.7(5) ?
    C96 C97 H97 . . 119.7 ?
    C98 C97 H97 . . 119.7 ?
    C99 C98 C97 . . 120.1(6) ?
    C99 C98 H98 . . 119.9 ?
    C97 C98 H98 . . 119.9 ?
    C98 C99 C94 . . 120.3(5) ?
    C98 C99 H99 . . 119.8 ?
    C94 C99 H99 . . 119.8 ?
    C92 N101 C101 . . 119.7(3) ?
    C92 N101 C105 . . 128.1(4) ?
    C101 N101 C105 . . 112.2(3) ?
    N101 C101 C102 . . 113.0(3) ?
    N101 C101 C103 . . 103.4(3) ?
    C102 C101 C103 . . 112.4(3) ?
    N101 C101 H101 . . 109.3 ?
    C102 C101 H101 . . 109.3 ?
    C103 C101 H101 . . 109.3 ?
    O102 C102 N11 . . 123.9(4) ?
    O102 C102 C101 . . 119.1(3) ?
    N11 C102 C101 . . 117.0(3) ?
    C104 C103 C101 . . 104.2(3) ?
    C104 C103 H10A . . 110.9 ?
    C101 C103 H10A . . 110.9 ?
    C104 C103 H10B . . 110.9 ?
    C101 C103 H10B . . 110.9 ?
    H10A C103 H10B . . 108.9 ?
    O104 C104 C103 . . 109.8(4) ?
    O104 C104 C105 . . 112.1(4) ?
    C103 C104 C105 . . 104.1(4) ?
    O104 C104 H104 . . 110.2 ?
    C103 C104 H104 . . 110.2 ?
    C105 C104 H104 . . 110.2 ?
    N101 C105 C104 . . 104.6(3) ?
    N101 C105 H10C . . 110.8 ?
    C104 C105 H10C . . 110.8 ?
    N101 C105 H10D . . 110.8 ?
    C104 C105 H10D . . 110.8 ?
    H10C C105 H10D . . 108.9 ?
    C104 O104 H10E . . 109.5 ?
    C1M O1M H1M . . 109.5 ?
    O1M C1M H1M1 . . 109.5 ?
    O1M C1M H1M2 . . 109.5 ?
    H1M1 C1M H1M2 . . 109.5 ?
    O1M C1M H1M3 . . 109.5 ?
    H1M1 C1M H1M3 . . 109.5 ?
    H1M2 C1M H1M3 . . 109.5 ?
    H1W O1W H2W . . 103(5) ?
    C2M O2M H2MA . . 132(7) ?
    O2M C2M H2M1 . . 109.5 ?
    O2M C2M H2M2 . . 109.5 ?
    H2M1 C2M H2M2 . . 109.5 ?
    O2M C2M H2M3 . . 109.5 ?
    H2M1 C2M H2M3 . . 109.5 ?
    H2M2 C2M H2M3 . . 109.5 ?
loop_
    _geom_torsion_atom_site_label_1
    _geom_torsion_atom_site_label_2
    _geom_torsion_atom_site_label_3
    _geom_torsion_atom_site_label_4
    _geom_torsion_site_symmetry_1
    _geom_torsion_site_symmetry_2
    _geom_torsion_site_symmetry_3
    _geom_torsion_site_symmetry_4
    _geom_torsion
    _geom_torsion_publ_flag
    C102 N11 C11 C12 . . . . -120.8(4) ?
    C102 N11 C11 C13 . . . . 118.3(4) ?
    N11 C11 C12 O12 . . . . -41.0(5) ?
    C13 C11 C12 O12 . . . . 79.7(4) ?
    N11 C11 C12 N21 . . . . 142.0(3) ?
    C13 C11 C12 N21 . . . . -97.2(4) ?
    N11 C11 C13 C15 . . . . -175.6(4) ?
    C12 C11 C13 C15 . . . . 65.5(5) ?
    N11 C11 C13 C14 . . . . -53.0(5) ?
    C12 C11 C13 C14 . . . . -171.9(4) ?
    O12 C12 N21 C21 . . . . 1.4(6) ?
    C11 C12 N21 C21 . . . . 178.2(3) ?
    C12 N21 C21 C22 . . . . -129.5(4) ?
    C12 N21 C21 C23 . . . . 109.0(4) ?
    N21 C21 C22 O22 . . . . -61.4(5) ?
    C23 C21 C22 O22 . . . . 57.4(5) ?
    N21 C21 C22 N31 . . . . 115.4(4) ?
    C23 C21 C22 N31 . . . . -125.8(4) ?
    N21 C21 C23 C24 . . . . -174.0(4) ?
    C22 C21 C23 C24 . . . . 69.2(5) ?
    C21 C23 C24 C25 . . . . -57.2(7) ?
    C21 C23 C24 C26 . . . . 174.5(4) ?
    O22 C22 N31 C31 . . . . -0.1(6) ?
    C21 C22 N31 C31 . . . . -176.7(3) ?
    C22 N31 C31 C32 . . . . -120.3(4) ?
    C22 N31 C31 C33 . . . . 119.8(4) ?
    N31 C31 C32 O32 . . . . -82.4(5) ?
    C33 C31 C32 O32 . . . . 38.7(5) ?
    N31 C31 C32 N41 . . . . 97.3(4) ?
    C33 C31 C32 N41 . . . . -141.5(4) ?
    N31 C31 C33 C34 . . . . -59.7(5) ?
    C32 C31 C33 C34 . . . . -179.2(4) ?
    C31 C33 C34 C36 . . . . -179.6(5) ?
    C31 C33 C34 C35 . . . . -54.6(6) ?
    O32 C32 N41 C41 . . . . -1.1(6) ?
    C31 C32 N41 C41 . . . . 179.2(4) ?
    C32 N41 C41 C42 . . . . 56.3(5) ?
    C32 N41 C41 C43 . . . . 176.5(4) ?
    N41 C41 C42 O42 . . . . 57.0(5) ?
    C43 C41 C42 O42 . . . . -64.0(5) ?
    N41 C41 C42 N51 . . . . -124.7(4) ?
    C43 C41 C42 N51 . . . . 114.3(4) ?
    N41 C41 C43 C44 . . . . 175.5(4) ?
    C42 C41 C43 C44 . . . . -63.8(5) ?
    C41 C43 C44 C45 . . . . 91.0(6) ?
    C41 C43 C44 C49 . . . . -85.5(6) ?
    C49 C44 C45 C46 . . . . 1.1(8) ?
    C43 C44 C45 C46 . . . . -175.5(5) ?
    C44 C45 C46 C47 . . . . -1.2(10) ?
    C45 C46 C47 C48 . . . . 0.2(10) ?
    C46 C47 C48 C49 . . . . 1.0(10) ?
    C45 C44 C49 C48 . . . . 0.0(8) ?
    C43 C44 C49 C48 . . . . 176.6(5) ?
    C47 C48 C49 C44 . . . . -1.1(10) ?
    O42 C42 N51 C51 . . . . 5.0(6) ?
    C41 C42 N51 C51 . . . . -173.3(4) ?
    O42 C42 N51 C55 . . . . 178.7(4) ?
    C41 C42 N51 C55 . . . . 0.5(6) ?
    C42 N51 C51 C53 . . . . 156.4(4) ?
    C55 N51 C51 C53 . . . . -18.2(5) ?
    C42 N51 C51 C52 . . . . -82.9(5) ?
    C55 N51 C51 C52 . . . . 102.6(5) ?
    N51 C51 C52 O52 . . . . -172.5(4) ?
    C53 C51 C52 O52 . . . . -57.6(7) ?
    N51 C51 C52 N61 . . . . 9.2(6) ?
    C53 C51 C52 N61 . . . . 124.2(5) ?
    N51 C51 C53 C54 . . . . 35.8(5) ?
    C52 C51 C53 C54 . . . . -86.8(5) ?
    C51 C53 C54 O54 . . . . -161.8(4) ?
    C51 C53 C54 C55 . . . . -40.3(5) ?
    C42 N51 C55 C54 . . . . 179.3(4) ?
    C51 N51 C55 C54 . . . . -6.4(5) ?
    O54 C54 C55 N51 . . . . 148.4(6) ?
    C53 C54 C55 N51 . . . . 28.8(5) ?
    O52 C52 N61 C61 . . . . 3.1(7) ?
    C51 C52 N61 C61 . . . . -178.8(4) ?
    C52 N61 C61 C62 . . . . -119.4(4) ?
    C52 N61 C61 C63 . . . . 119.9(4) ?
    N61 C61 C62 O62 . . . . -62.7(5) ?
    C63 C61 C62 O62 . . . . 59.1(5) ?
    N61 C61 C62 N71 . . . . 120.1(4) ?
    C63 C61 C62 N71 . . . . -118.1(4) ?
    N61 C61 C63 C64 . . . . -59.8(4) ?
    C62 C61 C63 C64 . . . . 179.2(3) ?
    N61 C61 C63 C65 . . . . 176.7(3) ?
    C62 C61 C63 C65 . . . . 55.7(4) ?
    O62 C62 N71 C71 . . . . -6.6(7) ?
    C61 C62 N71 C71 . . . . 170.6(4) ?
    C62 N71 C71 C72 . . . . -98.0(4) ?
    C62 N71 C71 C73 . . . . 141.6(4) ?
    N71 C71 C72 O72 . . . . -72.7(5) ?
    C73 C71 C72 O72 . . . . 47.7(5) ?
    N71 C71 C72 N81 . . . . 107.2(4) ?
    C73 C71 C72 N81 . . . . -132.4(4) ?
    N71 C71 C73 C74 . . . . 174.7(3) ?
    C72 C71 C73 C74 . . . . 56.8(5) ?
    C71 C73 C74 C76 . . . . -171.1(4) ?
    C71 C73 C74 C75 . . . . 63.5(6) ?
    O72 C72 N81 C81 . . . . -2.5(6) ?
    C71 C72 N81 C81 . . . . 177.6(4) ?
    C72 N81 C81 C82 . . . . -80.4(5) ?
    C72 N81 C81 C83 . . . . 158.1(4) ?
    N81 C81 C82 O82 . . . . 150.9(5) ?
    C83 C81 C82 O82 . . . . -86.7(6) ?
    N81 C81 C82 N91 . . . . -32.5(5) ?
    C83 C81 C82 N91 . . . . 89.9(5) ?
    N81 C81 C83 C84 . . . . -63.2(5) ?
    C82 C81 C83 C84 . . . . 174.1(4) ?
    C81 C83 C84 C85' . . . . 91.4(9) ?
    C81 C83 C84 C86 . . . . 168.9(7) ?
    C81 C83 C84 C85 . . . . -60.5(7) ?
    C81 C83 C84 C86' . . . . -152.6(9) ?
    O82 C82 N91 C91 . . . . -3.0(8) ?
    C81 C82 N91 C91 . . . . -179.5(4) ?
    C82 N91 C91 C92 . . . . 146.8(4) ?
    C82 N91 C91 C93 . . . . -89.7(6) ?
    N91 C91 C92 O92 . . . . 82.8(5) ?
    C93 C91 C92 O92 . . . . -40.6(5) ?
    N91 C91 C92 N101 . . . . -92.4(4) ?
    C93 C91 C92 N101 . . . . 144.2(4) ?
    N91 C91 C93 C94 . . . . 160.7(4) ?
    C92 C91 C93 C94 . . . . -79.6(5) ?
    C91 C93 C94 C95 . . . . -68.2(6) ?
    C91 C93 C94 C99 . . . . 113.0(5) ?
    C99 C94 C95 C96 . . . . 2.0(7) ?
    C93 C94 C95 C96 . . . . -176.9(5) ?
    C94 C95 C96 C97 . . . . -0.6(8) ?
    C95 C96 C97 C98 . . . . -1.4(8) ?
    C96 C97 C98 C99 . . . . 2.0(8) ?
    C97 C98 C99 C94 . . . . -0.6(8) ?
    C95 C94 C99 C98 . . . . -1.4(7) ?
    C93 C94 C99 C98 . . . . 177.5(5) ?
    O92 C92 N101 C101 . . . . 0.1(6) ?
    C91 C92 N101 C101 . . . . 175.1(3) ?
    O92 C92 N101 C105 . . . . 176.5(4) ?
    C91 C92 N101 C105 . . . . -8.5(6) ?
    C92 N101 C101 C102 . . . . -77.2(5) ?
    C105 N101 C101 C102 . . . . 105.9(4) ?
    C92 N101 C101 C103 . . . . 161.0(3) ?
    C105 N101 C101 C103 . . . . -16.0(4) ?
    C11 N11 C102 O102 . . . . -2.5(7) ?
    C11 N11 C102 C101 . . . . 178.4(3) ?
    N101 C101 C102 O102 . . . . 168.4(4) ?
    C103 C101 C102 O102 . . . . -75.0(5) ?
    N101 C101 C102 N11 . . . . -12.4(5) ?
    C103 C101 C102 N11 . . . . 104.2(4) ?
    N101 C101 C103 C104 . . . . 30.5(4) ?
    C102 C101 C103 C104 . . . . -91.7(4) ?
    C101 C103 C104 O104 . . . . -154.1(3) ?
    C101 C103 C104 C105 . . . . -34.0(4) ?
    C92 N101 C105 C104 . . . . 178.3(4) ?
    C101 N101 C105 C104 . . . . -5.1(4) ?
    O104 C104 C105 N101 . . . . 142.7(4) ?
    C103 C104 C105 N101 . . . . 24.1(4) ?
loop_
    _geom_hbond_atom_site_label_D
    _geom_hbond_atom_site_label_H
    _geom_hbond_atom_site_label_A
    _geom_hbond_site_symmetry_A
    _geom_hbond_distance_HA
    _geom_hbond_distance_DA
    _geom_hbond_angle_DHA
    _geom_hbond_publ_flag
    N31 H31 O62 ? 2.01 2.838(5) 162 no
    N61 H61 O32 ? 2.22 3.048(5) 160 no
    N81 H81 O12 ? 2.19 2.905(4) 140 no
    N21 H21 O52 3_655 2.25 3.090(4) 165 no
    N41 H41 O72 3_655 2.13 2.966(5) 165 no
    N71 H71 O22 3_645 1.97 2.818(4) 168 no
    O104 H10E O102 4_566 2.06 2.869(5) 168 no
    O54 H54 O2M ? 1.99 2.725(9) 149 no
    O1W H2W O54 ? 2.01 2.847(7) 163 no
    O1W H1W O102 3_645 2.03 2.927(6) 178 no
    O1M H1M O42 ? 2.03 2.831(5) 166 no
    O2M H2MA O82 2_664 1.99 2.727(8) 144 no
_shelx_space_group_comment
;
The symmetry employed for this shelxl refinement is uniquely defined
by the following loop, which should always be used as a source of
symmetry information in preference to the above space-group names.
They are only intended as comments.
;
_shelx_estimated_absorpt_T_min     ?
_shelx_estimated_absorpt_T_max     ?
_shelx_hkl_file
;
   0   0  -2 20025.5 707.998   8
   0   0   2 20120.9 708.644  10
   0   0  -3 7.91325 5.56598   8
   0   0   3 1.23703 7.93233  10
   0   0  -4 482.429 20.3503   8
   0   0   4 416.582 21.7815  10
   0   0  -5 27.0849 9.56355   8
   0   0   5-9.10940 13.3731  10
   0   0  -6 87075.4 2996.40   8
   0   0   6 82389.5 2997.37  10
   0   0  -7 25.8553 18.0134   8
   0   0   7 13.6204 22.2744  10
   0   0  -8 7655.91 268.829   8
   0   0   8 7150.58 270.008  10
   0   0  -9 43.7095 21.8926   8
   0   0   9 20.2740 25.5867  10
   0   0 -10 10752.5 381.588   8
   0   0  10 10354.1 381.927  10
   0   0 -11-2.19992 22.9607   8
   0   0  11 6.65507 25.0719  10
   0   0 -12 1029.21 53.0313   8
   0   0  12 929.161 52.7363  10
   0   0 -13 0.94301 27.0042   8
   0   0  13 19.5028 28.7864  10
   0   0 -14 1094.87 58.2052   8
   0   0 -15 25.9667 31.9124   8
   0   0 -16 13949.5 510.399   8
   0   0 -17 21.7719 30.8104   8
   0   0 -18 1792.12 92.5248   8
   0   0 -19 24.5736 36.1556   8
   0   0 -20 2474.35 116.689   8
   0   0 -21 24.9270 37.2179   8
   0   0  21 11.9427 17.0321  22
   0   0 -22 447.552 51.7776   8
   0   0  22 556.554 29.7254  22
   0   0  23 2.05794 20.2194  22
   0   0  24 13824.4 492.508  22
   0   0  25-1.49280 22.0678  22
   0   0  26 9196.60 330.519  22
   0   0  27 18.6489 22.5444  22
   0   0  28 7470.83 270.033  22
   0   0  29-6.89225 22.2745  22
   0   0  30 650.669 35.6145  22
   0   0  31 3.88195 20.6874  22
   0   0  32 110.677 20.6198  22
   0   0  33-9.91334 18.2468  22
   0   0  34 652.111 31.3395  22
   0   0  35 7.43003 15.0353  22
   0   0  36 156.253 15.0473  22
   0   0  37-0.15406 10.1793  22
   0   1   1 8270.18 285.482   7
   0  -1  -1 8489.43 285.413   7
   0   1   1 8483.84 286.231   8
   0  -1  -1 7746.56 285.363   6
   0   1  -1 8273.61 286.498   7
   0  -1   1 7828.86 285.384   6
   0   1  -1 7936.58 285.422   6
   0   1   1 7895.06 285.399   6
   0  -1   2 5468.72 198.878   6
   0   1   2 5716.01 198.996   6
   0   1   3 13182.5 461.542   6
   0  -1   3 12852.7 461.408   6
   0  -1   4 13146.6 462.768  10
   0   1   4 13612.4 465.349  10
   0   1  -4 14043.5 464.660   8
   0   1   4 12450.6 464.039   6
   0  -1   4 12292.9 463.731   6
   0  -1   5 19978.1 699.847  10
   0   1   5 19117.8 701.940  10
   0   1  -5 20601.5 701.289   8
   0  -1   5 19400.6 700.957   6
   0   1   5 19573.0 701.071   6
   0  -1   6 320.243 22.5925  10
   0   1   6 291.217 25.3667  10
   0   1  -7 13540.5 489.057   8
   0  -1   7 13920.5 487.747  10
   0   1   7 13487.4 490.246  10
   0   1  -8 262.939 27.4582   8
   0  -1  -8 239.533 21.3180   8
   0   1   8 180.212 30.2782  10
   0  -1   8 194.476 23.9555  10
   0  -1  -9 2376.83 92.0692   8
   0   1  -9 2448.61 95.6430   8
   0  -1   9 2358.71 93.2607  10
   0   1   9 2346.95 97.3102  10
   0   1 -10 30701.8 1073.18   8
   0  -1 -10 30525.9 1070.48   8
   0  -1  10 31029.6 1071.29  10
   0   1  10 28092.4 1073.13  10
   0   1 -11 12571.7 453.753   8
   0  -1 -11 12570.8 450.980   8
   0   1  11 12458.8 453.955  10
   0   1 -12 5565.91 205.437   8
   0  -1 -12 5354.19 202.056   8
   0   1  12 5329.80 205.171  10
   0   1 -13 3326.90 133.334   8
   0  -1 -13 3209.76 129.144   8
   0   1  13 3338.93 132.691  10
   0  -1 -14 5174.49 199.492   8
   0   1 -14 5135.25 202.839   8
   0   1  14 5318.87 201.340  10
   0   1 -15 10778.8 402.860   8
   0  -1 -15 11093.9 400.540   8
   0   1  15 10806.5 400.796  10
   0  -1  16 4886.67 199.213   2
   0   1  16 4925.64 198.555   2
   0  -1 -16 5018.25 194.883   8
   0   1 -16 5107.55 198.250   8
   0   1  17 4967.63 200.643   2
   0  -1  17 4995.22 201.393   2
   0  -1 -17 4960.29 197.212   8
   0   1 -17 5143.88 201.020   8
   0   1  18 3208.70 140.039   2
   0  -1  18 3281.04 140.416   2
   0  -1 -18 2978.53 134.850   8
   0   1 -18 3228.34 138.765   8
   0   1  19 2302.38 111.057   2
   0  -1  19 2250.22 111.306   2
   0  -1 -19 2409.81 107.178   8
   0   1 -19 2239.28 109.755   8
   0  -1  20 16824.6 614.115   2
   0   1  20 16533.8 613.352   2
   0   1 -20 16336.1 613.375   8
   0  -1 -20 16679.5 611.752   8
   0  -1 -21 5452.79 228.288   8
   0   1 -21 5463.67 232.345   8
   0  -1  21 5344.16 231.793   2
   0   1  21 5707.53 231.822   2
   0  -1  21 5808.96 203.973  16
   0   1  21 5500.81 202.820  11
   0  -1  21 5862.25 204.907  22
   0   1  22 1309.81 82.7135   2
   0  -1  22 1291.86 82.9254   2
   0   1  22 1337.04 51.1311  11
   0  -1  22 1284.57 53.3412  22
   0   1 -22 1084.57 81.3921   8
   0   1 -23 852.631 70.8581   8
   0  -1  23 910.422 40.9235  22
   0  -1  23 782.460 70.6180   2
   0   1  23 876.272 70.8469   2
   0  -1  24 211.503 24.1295  22
   0   1  24 235.470 47.6173   2
   0  -1  24 269.442 48.2281   2
   0  -1  25 2.23359 21.2873  22
   0  -1  26 307.486 26.3543  22
   0  -1  27 2021.97 79.5880  22
   0  -1  28 1216.64 53.6272  22
   0  -1  29 459.871 29.9666  22
   0  -1  30 205.324 23.1745  22
   0  -1  31 156.631 22.1161  22
   0  -1  32 401.221 26.5208  22
   0  -1  33 375.058 25.2933  22
   0  -1  34 87.1651 17.5002  22
   0  -1  35 551.156 27.0607  22
   0  -1  36 37.6606 12.8611  22
   0   2   0 278.021 15.7440   8
   0   2   0 251.157 13.8916   7
   0   2   1 20062.8 693.375   8
   0   2  -1 19333.3 693.918   8
   0   2   1 19556.6 692.025   7
   0   2  -1 19379.7 693.036   7
   0   2   2 1681.93 66.3193  10
   0   2   2 1745.22 65.0469   8
   0   2  -2 1752.09 66.9310   8
   0   2   2 1764.34 63.6824   7
   0   2  -2 1716.58 65.9614   7
   0   2   3 14329.0 500.854  10
   0   2   3 14151.8 497.309   7
   0   2  -3 13627.2 499.861   7
   0   2   4 39545.9 1395.37   7
   0   2  -5 2734.26 104.312   8
   0   2  -6 1966.99 77.3086   8
   0   2   6 1797.22 79.3446  10
   0   2  -7 6703.75 243.534   8
   0   2   7 6559.52 244.415  10
   0   2  -8 137.912 28.2389   8
   0   2   8 128.518 32.1680  10
   0   2  -9 215.293 31.5127   8
   0   2   9 146.238 33.9974  10
   0  -2 -10 1728.37 68.1001   8
   0   2 -10 1597.20 75.4241   8
   0   2  10 1598.57 76.9034  10
   0   2 -11 4238.12 161.593   8
   0  -2 -11 4151.16 155.376   8
   0   2  11 4054.16 161.245  10
   0  -2 -12 170.808 23.4733   8
   0   2 -12 280.575 35.2802   8
   0   2  12 217.516 37.6292  10
   0   2 -13 26051.1 938.154   8
   0  -2 -13 26171.4 932.367   8
   0   2  13 26219.1 936.783  10
   0   2 -14 1808.11 86.1658   8
   0  -2 -14 1850.36 79.3328   8
   0   2  14 1712.32 84.4622  10
   0   2  15 6434.11 255.338   2
   0  -2  15 6696.72 256.789   2
   0   2 -15 6898.54 258.068   8
   0  -2 -15 6838.84 251.260   8
   0   2  15 6563.78 254.784  10
   0   2  16 439.428 48.3773   2
   0  -2  16 460.628 48.6829   2
   0  -2 -16 450.646 38.7924   8
   0   2 -16 444.791 47.7702   8
   0   2  16 461.346 45.2865  10
   0   2  17 160.828 44.3079   2
   0  -2  17 213.784 46.4932   2
   0   2 -17 173.832 41.7806   8
   0  -2 -17 163.673 34.5265   8
   0   2  17 220.467 41.9882  10
   0   2  18 5552.65 218.881   2
   0  -2  18 5647.85 219.996   2
   0  -2 -18 5247.38 213.426   8
   0   2 -18 5475.54 220.074   8
   0  -2  19 5347.79 213.111   2
   0   2  19 5190.19 211.177   2
   0  -2 -19 5129.38 207.723   8
   0   2 -19 5136.78 213.952   8
   0  -2  20 45.7970 42.9006   2
   0   2  20 69.6548 42.8108   2
   0  -2 -20 61.7683 37.8378   8
   0   2 -20 76.2783 44.0870   8
   0   2 -21 113.796 42.7850   8
   0  -2  21 143.221 45.3946   2
   0   2  21 89.2516 41.9425   2
   0  -2  21 111.315 16.5781  16
   0   2  21 123.646 16.2774  11
   0   2  21 63.8574 18.6734  22
   0  -2  21 70.1172 19.2294  22
   0   2 -22 145.688 44.7336   8
   0  -2  22 158.448 18.5428  16
   0   2  22 126.798 17.3456  18
   0   2  22 150.021 42.6112   2
   0  -2  22 184.601 45.1316   2
   0   2  22 144.140 17.9222  11
   0   2  22 165.397 20.0883  22
   0  -2  22 130.326 20.4029  22
   0   2  23 3898.37 140.735  22
   0   2 -23 3323.16 171.774   8
   0   2  23 3402.68 168.374   2
   0  -2  23 3431.01 170.107   2
   0   2  23 3948.70 139.512  18
   0   2  23 3688.16 138.661  11
   0  -2  23 3908.86 140.678  22
   0   2  24 880.635 41.2213  22
   0  -2  24 756.693 68.8873   2
   0   2  24 858.927 69.3234   2
   0   2  24 894.468 38.5566  11
   0   2  24 834.171 38.4039  18
   0  -2  24 916.913 40.8054  22
   0   2  25 635.119 35.4903  22
   0  -2  25 661.621 35.4724  22
   0  -2  26 1966.63 78.0221  22
   0   2  26 1988.21 78.0524  22
   0   2  27 1130.92 50.1436  22
   0  -2  27 1078.41 49.6035  22
   0  -2  28 201.615 25.0118  22
   0   2  28 212.157 25.5543  22
   0   2  29 303.740 26.8784  22
   0  -2  29 298.859 26.2843  22
   0  -2  30 471.875 28.5308  22
   0   2  30 429.457 29.6043  22
   0  -2  31 442.456 27.9188  22
   0   2  31 437.131 28.6851  22
   0   2  32 7.43431 19.9194  22
   0  -2  32 48.0455 19.1029  22
   0  -2  33 262.068 21.5685  22
   0   2  33 272.294 22.6052  22
   0   2  34 102.544 18.0765  22
   0  -2  34 90.9928 17.2735  22
   0   2  35 42.5184 15.5518  22
   0  -2  35 58.9599 15.1340  22
   0   2  36 64.2054 13.4686  22
   0  -2  36 83.2318 12.7942  22
   0   3   0-6.07044 13.8001   8
   0   3   0 20.1183 12.1816   7
   0   3   1 8370.68 302.580   8
   0   3  -1 8450.74 303.467   8
   0   3  -1 8500.27 301.779   7
   0   3   1 8396.12 300.681   7
   0   3   2 59749.1 2120.78  10
   0   3   2 59809.1 2120.18   8
   0   3  -2 60214.0 2121.81   8
   0   3  -2 59963.6 2120.44   7
   0   3   2 60381.1 2118.57   7
   0   3   3 4784.42 176.011   8
   0   3   3 4825.55 178.314  10
   0   3  -3 4674.61 178.785   8
   0   3   3 4946.38 174.459   7
   0   3  -3 4929.25 177.580   7
   0   3   4 9442.26 321.192  10
   0   3  -4 8801.90 313.765   9
   0   3   4 8828.73 315.562   7
   0   3  -4 8726.95 319.777   7
   0   3   5 15732.4 546.870  10
   0   3   5 14812.8 540.640   7
   0   3  -5 15875.3 545.433   7
   0   3   6 1997.37 75.6022   7
   0   3  -7 20642.5 738.617   8
   0   3   7 20682.6 732.762   7
   0   3   8 23330.2 881.069  10
   0   3   8 24982.6 875.079   7
   0   3  -8 25465.3 881.636   8
   0   3   9 15307.9 556.205  10
   0   3   9 15359.3 549.089   7
   0   3  -9 15650.1 556.192   8
   0   3  10 2613.46 111.638  10
   0   3  10 2679.16 101.399   7
   0   3 -10 2548.42 111.164   8
   0   3  11 304.223 40.1325  10
   0   3 -11 345.974 38.8162   8
   0   3  12 9338.39 350.455  10
   0   3 -12 9101.64 350.755   8
   0  -3 -12 9739.46 343.343   8
   0   3  13 1255.02 70.0817  10
   0   3 -13 1230.62 69.4730   8
   0  -3 -13 1294.38 58.6908   8
   0  -3  14 62013.6 2218.19   2
   0   3  14 61485.8 2217.36   2
   0   3  14 62626.3 2218.64  10
   0  -3 -14 63360.5 2212.64   8
   0   3 -14 62556.1 2220.68   8
   0  -3  15 24858.5 879.460   2
   0   3  15 24022.3 878.014   2
   0   3  15 24631.7 878.637  10
   0   3 -15 24489.2 881.418   8
   0   3  15 23923.7 870.073   7
   0  -3 -15 24698.3 872.966   8
   0  -3  16 578.760 50.4511   2
   0   3  16 501.150 48.3302   2
   0   3  16 424.662 47.4007  10
   0  -3 -16 539.395 39.1191   8
   0   3 -16 539.447 49.8914   8
   0   3  17 272.178 43.7866   2
   0  -3  17 251.892 44.9804   2
   0   3  17 237.829 43.7758  10
   0  -3 -17 220.270 33.3998   8
   0   3 -17 247.481 44.5359   8
   0  -3  18 7590.73 294.815   2
   0   3  18 7484.39 292.990   2
   0   3  18 7787.07 293.077  10
   0   3 -18 7381.22 296.895   8
   0  -3 -18 7711.03 288.793   8
   0   3  19 1272.45 76.2608   2
   0  -3  19 1338.38 77.8261   2
   0   3 -19 1230.79 78.1881   8
   0  -3 -19 1275.46 70.3600   8
   0   3  20 3508.31 153.597   2
   0  -3  20 3629.63 155.961   2
   0   3 -20 3354.86 156.433   8
   0   3 -21 445.675 55.1398   8
   0   3  21 453.373 26.5078  18
   0  -3  21 487.868 25.6522  16
   0   3  21 428.496 49.7912   2
   0  -3  21 492.132 53.9992   2
   0  -3  21 488.676 26.8823  22
   0   3  21 489.752 27.6202  22
   0   3  21 464.762 24.3572  11
   0   3  22 5288.38 192.255  22
   0   3 -22 4787.46 222.021   8
   0   3  22 5341.05 191.667  18
   0  -3  22 5349.05 191.443  16
   0  -3  22 5093.14 220.780   2
   0   3  22 4958.86 219.093   2
   0  -3  22 5342.12 192.253  22
   0   3  22 5315.49 190.617  11
   0   3  23 1367.30 53.7422  22
   0   3 -23 1136.12 85.4184   8
   0   3  23 1245.66 52.3271  18
   0  -3  23 1242.64 52.0784  16
   0   3  23 1077.67 79.1303   2
   0  -3  23 1191.10 84.1555   2
   0  -3  23 1476.94 54.2451  22
   0   3  23 1199.47 50.8527  11
   0   3  24 5709.93 206.811  22
   0  -3  24 5355.70 237.843   2
   0   3  24 5171.66 235.479   2
   0   3  24 5771.07 204.908  11
   0  -3  24 5689.27 206.655  22
   0   3  24 5798.05 205.838  18
   0   3  25 4704.56 169.228  11
   0  -3  25 4612.83 171.097  22
   0   3  25 4722.43 171.298  22
   0   3  25 4625.20 170.143  18
   0   3  26 749.744 37.2916  22
   0  -3  26 693.696 36.4404  22
   0   3  26 646.367 33.9022  18
   0   3  27 3812.61 144.594  22
   0  -3  27 3955.77 144.696  22
   0   3  27 3935.34 143.235  18
   0   3  28 510.938 31.0238  22
   0  -3  28 496.747 31.2354  22
   0   3  28 462.630 27.6304  18
   0  -3  29-12.1310 20.8859  22
   0   3  29 10.4563 21.6885  22
   0  -3  30 29.6431 20.1601  22
   0   3  30 28.0456 21.8020  22
   0   3  31 587.676 32.4464  22
   0  -3  31 603.229 32.1191  22
   0   3  32 280.462 23.3683  22
   0  -3  32 310.002 22.9018  22
   0   3  33 21.3885 17.7080  22
   0  -3  33 34.0377 16.9778  22
   0  -3  34 70.5003 16.4265  22
   0   3  34 74.7329 16.9393  22
   0  -3  35-15.1627 13.7430  22
   0   3  35 21.9586 14.4360  22
   0   3  36-8.09792 12.7229  22
   0  -3  36-7.60872 10.9267  22
   0   4   0 999999. 34908.0   8
   0   4   0 984631. 34905.7   7
   0   4  -1 83969.5 2870.03   8
   0   4   1 79955.1 2868.69   8
   0   4   1 79763.6 2866.62   7
   0   4  -1 82110.5 2867.48   7
   0   4   2 33370.9 1184.96   8
   0   4  -2 34146.5 1186.91   8
   0   4   2 33525.2 1184.89  10
   0  -4   2 32995.5 1179.63   2
   0   4   2 33412.0 1179.53   2
   0   4  -2 33955.9 1184.59   7
   0   4   2 33828.5 1182.60   7
   0   4   3 12554.8 441.013   8
   0   4  -3 12319.4 443.806   8
   0   4   3 12345.2 442.469  10
   0   4   3 12126.4 437.026   2
   0  -4   3 12062.4 437.083   2
   0   4   3 12512.4 438.759   7
   0   4  -3 12743.8 442.042   7
   0   4   4 21572.9 779.370   8
   0   4   4 21759.5 782.428  10
   0   4  -4 22112.4 783.437   8
   0   4  -4 23116.4 781.509   7
   0   4   4 21568.3 777.437   7
   0   4   5 103621. 3523.84  10
   0   4  -5 98803.5 3523.83   8
   0   4   5 96314.9 3517.54   7
   0   4  -5 104778. 3522.61   7
   0   4   6 23821.1 809.907  10
   0   4   6 21691.7 802.085   7
   0   4  -6 23924.3 808.307   7
   0   4   7 5197.82 188.541  10
   0   4  -7 4838.43 174.251   9
   0   4   7 4862.63 177.571   7
   0   4   8 24854.8 881.106   7
   0   4  -9 6079.29 231.155   8
   0   4   9 6100.81 221.809   7
   0   4  10 492.134 46.4060  10
   0   4  10 554.438 31.4396   7
   0   4 -10 601.843 48.2589   8
   0   4  11 5118.78 197.027  10
   0   4  11 4866.66 185.778   7
   0   4 -11 5333.84 197.996   8
   0   4  12 1754.43 84.2904  10
   0   4  12 1666.12 70.3092   7
   0   4 -12 1594.80 82.9095   8
   0  -4  13 56445.3 1987.79   2
   0   4  13 53913.6 1986.64   2
   0   4  13 58303.2 1990.28  10
   0   4  13 55209.1 1980.70   7
   0   4 -13 57194.7 1991.60   8
   0  -4  14 6531.20 249.980   2
   0   4  14 6366.38 249.078   2
   0   4  14 6333.81 251.349  10
   0  -4 -14 6729.21 243.008   8
   0   4 -14 6591.55 253.959   8
   0   4  15 1264.65 70.5694   2
   0  -4  15 1285.75 73.5583   2
   0   4  15 1423.77 76.1946  10
   0   4 -15 1414.13 79.4625   8
   0  -4 -15 1348.33 63.0003   8
   0  -4  16 2839.20 126.007   2
   0   4  16 2704.43 124.578   2
   0   4  16 2872.25 127.584  10
   0  -4 -16 2935.73 117.891   8
   0   4 -16 2908.40 131.252   8
   0  -4  17 482.001 49.0449   2
   0   4  17 452.062 46.8917   2
   0   4  17 522.645 48.6555  10
   0  -4 -17 573.727 39.2021   8
   0   4 -17 514.339 53.7821   8
   0  -4  18 89.8540 39.8832   2
   0   4  18 75.7148 38.5618   2
   0   4  18 43.1155 37.3781  10
   0   4 -18 64.6457 40.2659   8
   0  -4  19 91.3321 41.3786   2
   0   4  19 108.794 38.8366   2
   0   4 -19 130.318 42.4525   8
   0   4 -20 3746.33 183.391   8
   0   4  20 4215.85 155.754  18
   0   4  20 3990.44 179.467   2
   0  -4  20 4277.12 183.781   2
   0   4  20 4331.46 156.271  22
   0   4  20 4392.21 154.510  11
   0   4  21 647.442 32.8237  22
   0   4 -21 536.612 63.2752   8
   0   4  21 652.197 32.3262  18
   0   4  21 608.398 58.1214   2
   0  -4  21 616.713 58.4502   2
   0  -4  21 654.358 32.1139  22
   0   4  21 673.027 30.6120  11
   0   4  22 607.862 32.3519  22
   0   4 -22 533.900 62.5764   8
   0   4  22 554.823 57.3988   2
   0  -4  22 545.704 57.0276   2
   0  -4  22 674.895 32.4005  22
   0   4  22 628.962 31.7732  18
   0   4  22 584.867 29.7520  11
   0   4 -23 366.809 55.5705   8
   0   4  23 337.437 25.1108  18
   0   4  23 355.492 49.5577   2
   0  -4  23 331.321 51.6877   2
   0   4  23 332.154 26.0367  22
   0  -4  23 386.908 25.8191  22
   0   4  23 357.324 22.4724  11
   0   4  24 2491.50 94.7225  22
   0   4 -24 1815.21 125.289   8
   0  -4  24 2094.78 122.561   2
   0   4  24 2021.86 120.907   2
   0   4  24 2435.04 92.7909  11
   0  -4  24 2666.40 94.8274  22
   0   4  24 2550.21 93.9668  18
   0   4  25 1049.14 45.7853  18
   0   4  25 1013.16 45.4895  11
   0   4  25 1105.94 47.9773  22
   0  -4  25 1084.93 47.4659  22
   0   4  26 66.8923 20.7129  11
   0   4  26 47.4742 20.9838  18
   0  -4  26 83.9292 22.6719  22
   0   4  26 74.0632 23.1388  22
   0  -4  27 664.351 34.6515  22
   0   4  27 624.075 35.0606  22
   0   4  27 622.074 33.1541  18
   0   4  28 188.828 21.4105  18
   0   4  28 230.257 23.5446  22
   0  -4  28 199.637 23.8688  22
   0   4  29 211.085 20.4031  18
   0   4  29 229.918 23.6883  22
   0  -4  29 241.910 23.8300  22
   0   4  30 772.173 35.7450  18
   0   4  30 807.759 39.3388  22
   0  -4  30 827.865 38.0366  22
   0   4 -30 778.226 39.0107  24
   0   4 -31 366.102 26.0683  24
   0  -4  31 408.319 25.2781  22
   0   4  31 354.720 25.6373  22
   0  -4  32 225.953 20.4777  22
   0   4  32 211.334 21.6886  22
   0   4  33 150.407 18.6063  22
   0  -4  33 165.683 18.0088  22
   0   4  34 102.637 16.2970  22
   0  -4  34 65.7522 14.6452  22
   0   4  35 49.2156 14.0431  22
   0  -4  35 62.1864 12.6364  22
   0   4  36 470.556 21.7648  22
   0   5   0 2.31432 22.1065  10
   0   5   0 25.3776 30.0729   8
   0   5   0 24.1316 25.2284   7
   0   5   1 53238.5 1912.61  10
   0   5  -1 54603.7 1915.43   8
   0   5   1 54571.8 1914.80   8
   0   5   1 54610.8 1911.62   7
   0   5  -1 53566.7 1912.70   7
   0   5   2 8188.64 296.836  10
   0   5   2 8311.22 297.359   8
   0   5  -2 8102.55 299.273   8
   0   5   2 8177.18 294.152   7
   0   5  -2 7981.21 296.275   7
   0   5   3 73093.9 2501.92   8
   0   5  -3 76357.7 2505.51   8
   0   5   3 73703.2 2503.05  10
   0  -5   3 68695.0 2495.90   2
   0   5   3 67518.5 2495.65   2
   0   5   3 74314.3 2499.32   7
   0   5  -3 74185.0 2502.42   7
   0   5  -4 7279.50 269.163   8
   0   5   4 7329.00 267.303  10
   0   5   4 7372.17 264.710   8
   0   5   4 7165.86 260.177   2
   0  -5   4 7120.18 260.259   2
   0   5   4 7229.38 261.785   7
   0   5  -4 7596.64 266.714   7
   0   5  -5 16428.8 608.794   8
   0   5   5 17097.3 607.940  10
   0   5   5 17375.1 604.219   8
   0  -5   5 16304.1 601.635   2
   0   5   5 16822.4 601.556   2
   0   5   5 16875.9 601.616   7
   0   5  -5 18007.3 607.113   7
   0   5  -6 4759.48 180.765   8
   0   5   6 4712.22 179.891  10
   0  -5   6 4595.34 172.203   2
   0   5   6 4602.67 172.122   2
   0   5   6 4547.21 170.568   7
   0   5  -6 5068.18 178.750   7
   0   5   7 3119.38 126.873  10
   0   5   7 3186.83 118.912   2
   0  -5   7 3179.16 119.288   2
   0   5  -7 3438.05 124.651   7
   0   5   7 2869.19 115.128   7
   0  -5   8 16338.0 581.582   2
   0   5   8 17076.5 581.981   2
   0   5   8 17116.0 587.801  10
   0   5   8 15400.2 577.368   7
   0   5   9 9141.83 324.931   2
   0  -5   9 8928.41 324.918   2
   0   5   9 9453.62 330.842  10
   0   5   9 8512.63 319.319   7
   0  -5  10 2185.53 88.9878   2
   0   5  10 2212.09 88.9569   2
   0   5  10 1954.24 80.5356   7
   0   5 -10 2027.81 95.4884   8
   0   5  11 1033.48 57.2317   2
   0  -5  11 1028.72 57.5760   2
   0   5 -11 1079.57 65.1796   8
   0   5  12 1001.37 56.5094   2
   0  -5  12 1041.49 57.8286   2
   0   5 -12 1025.79 64.9126   8
   0  -5  13 23074.2 841.965   2
   0   5  13 23396.7 841.807   2
   0   5  13 23467.7 845.859  10
   0   5 -13 23899.3 848.487   8
   0  -5  14 172.981 38.2121   2
   0   5  14 137.913 37.1351   2
   0   5  14 184.289 43.3850  10
   0   5 -14 158.602 47.5774   8
   0   5  15 23541.2 849.593   2
   0  -5  15 23597.5 851.027   2
   0   5  15 22956.4 852.492  10
   0   5 -15 22857.4 856.414   8
   0  -5 -15 24266.4 843.728   8
   0   5  16 15770.5 600.342   2
   0  -5  16 16615.7 603.011   2
   0   5  16 16969.5 604.677  10
   0  -5 -16 16607.2 594.723   8
   0   5 -16 16385.1 608.147   8
   0  -5  17 5109.73 199.130   2
   0   5  17 4850.13 196.713   2
   0   5  17 4819.61 200.227  10
   0   5 -17 4749.73 203.433   8
   0   5  18 143.153 37.7045   2
   0  -5  18 163.610 40.0516   2
   0   5  18 176.674 44.7828  10
   0   5 -18 127.650 47.0046   8
   0  -5  19 243.632 44.3333   2
   0   5  19 243.529 40.4307   2
   0   5 -19 197.638 46.8034   8
   0   5  19 161.480 43.5978  10
   0   5  20 3156.94 119.484  22
   0   5 -20 2788.77 150.339   8
   0   5  20 2756.19 142.105   2
   0  -5  20 2968.48 145.422   2
   0  -5  20 3234.83 118.978  22
   0  -5  20 3236.29 118.685  16
   0   5  20 3148.47 119.212  18
   0   5  20 3451.75 117.836  11
   0   5 -21 167.802 47.0363   8
   0   5  21 170.073 41.0236   2
   0  -5  21 211.082 42.6834   2
   0   5  21 256.729 21.5583  22
   0  -5  21 298.474 21.2460  22
   0   5  21 214.185 20.7383  18
   0  -5  21 201.874 20.2909  16
   0   5  21 235.233 18.8557  11
   0   5 -22 79.9054 51.5588   8
   0   5  22 60.5827 20.0720  18
   0  -5  22 97.9515 19.1102  16
   0  -5  22-13.9402 40.4674   2
   0   5  22 43.6984 39.3234   2
   0  -5  22 55.1868 18.9279  22
   0   5  22 59.7716 19.3912  22
   0   5  22 59.3457 17.2973  11
   0   5  23 701.550 36.9763  22
   0   5 -23 583.526 67.9140   8
   0  -5  23 639.722 63.1430   2
   0   5  23 728.098 64.3203   2
   0   5  23 806.157 35.0726  11
   0  -5  23 749.131 36.6587  22
   0   5  23 762.411 37.6812  18
   0  -5  23 764.703 35.7364  16
   0   5  24 1339.85 55.2782  18
   0  -5  24 1283.85 54.8805  16
   0   5  24 1289.37 55.6373  22
   0  -5  24 1333.32 55.1384  22
   0   5  24 1368.87 53.9713  11
   0   5  25 612.927 33.8131  18
   0  -5  25 657.603 34.2569  22
   0   5  25 625.523 34.4748  22
   0   5  25 679.346 33.1486  11
   0   5  26 3976.86 148.158  18
   0  -5  26 3978.97 148.574  22
   0   5  26 4115.36 149.085  22
   0   5  26 4032.51 147.301  11
   0   5  27 2209.12 86.3062  22
   0  -5  27 2235.81 86.0055  22
   0   5  27 2232.17 85.4910  18
   0  -5  28 321.334 24.7430  22
   0   5  28 296.745 23.7600  18
   0   5  28 269.845 25.2505  22
   0   5 -29 270.661 25.7897  24
   0  -5  29 273.332 23.0135  22
   0   5  29 268.581 22.1223  18
   0   5  29 278.054 23.8863  22
   0   5 -30 80.9668 21.2706  24
   0   5  30 75.6758 17.3878  18
   0   5  30 81.1427 19.4529  22
   0  -5  30 87.9364 18.4945  22
   0   5  31 517.335 27.1032  18
   0   5 -31 564.804 30.2368  24
   0   5  31 544.484 29.3968  22
   0  -5  31 543.961 28.7196  22
   0  -5  32 19.1773 15.7950  22
   0   5  32 43.5079 14.4128  18
   0   5  32 10.7222 17.1967  22
   0   5 -32 30.9392 18.0101  24
   0  -5  33 139.772 16.4952  22
   0   5  33 171.795 18.0185  22
   0   5 -33 138.292 17.9882  24
   0  -5  34 95.6794 13.8664  22
   0   5  34 115.627 15.8271  22
   0   5  35 6.91212 12.0922  22
   0   6   0 707.417 41.5206   7
   0   6   0 725.736 46.7001   8
   0   6   0 707.455 39.7513  10
   0   6  -1 15212.0 543.888   7
   0   6   1 15387.8 542.970   7
   0   6   1 15194.3 546.722   8
   0   6  -1 15269.2 547.709   8
   0   6   1 14854.1 543.786  10
   0   6  -1 15123.2 541.915  10
   0   6  -2 31337.4 1115.71   7
   0   6   2 31585.2 1113.92   7
   0   6  -2 31354.1 1119.15   8
   0   6   2 31271.4 1117.51   8
   0   6   2 31577.2 1116.38  10
   0   6  -2 31278.6 1112.19  10
   0   6   3 17915.9 627.620   7
   0   6  -3 17782.9 630.680   7
   0   6  -3 17314.2 634.051   8
   0   6   3 17641.9 630.677   8
   0   6   3 17446.5 631.228  10
   0   6  -3 17430.3 624.789  10
   0   6  -4 7.04530 36.3540   8
   0   6   4 24.2202 26.2006   8
   0   6   4 21.3080 21.0894   7
   0   6  -4 7.65201 30.6792   7
   0   6   4 26.6690 12.3207   2
   0  -6   4 10.6087 13.6703   2
   0   6   4 32.4982 32.5581  10
   0   6  -4 13.8434 14.4477  10
   0   6  -5 837.693 54.3447   8
   0   6  -5 799.486 47.8586   7
   0   6   5 730.158 37.5185   7
   0   6   5 630.259 33.7728   2
   0  -6   5 627.555 34.1225   2
   0   6   5 759.597 42.0512   8
   0   6   5 771.151 49.4304  10
   0   6  -6 10580.3 375.292   8
   0   6  -6 11048.1 372.056   7
   0   6   6 9945.27 364.608   7
   0  -6   6 9853.06 364.846   2
   0   6   6 9884.72 364.543   2
   0   6   6 10533.9 373.167  10
   0   6  -7 638.256 51.9150   8
   0   6  -7 683.264 45.7651   7
   0   6   7 607.589 33.2692   7
   0   6   7 647.433 35.2467   2
   0  -6   7 620.075 35.7944   2
   0   6   7 705.866 50.1671  10
   0   6  -8 36204.5 1320.92   8
   0  -6   8 39078.3 1313.17   2
   0   6   8 38656.6 1312.66   2
   0   6   8 40634.9 1320.79  10
   0  -6   9 2158.49 88.4367   2
   0   6   9 2029.18 86.7983   2
   0   6   9 2026.05 96.0318  10
   0   6  10 275.331 31.0070   2
   0  -6  10 322.454 34.0698   2
   0   6  10 308.205 46.8137  10
   0  -6  11 6526.86 251.803   2
   0   6  11 6963.65 252.261   2
   0   6  11 6692.00 258.583  10
   0   6  12 14137.5 507.170   2
   0  -6  12 13884.6 507.685   2
   0   6 -12 13763.1 514.970   8
   0   6  13 9790.01 370.501   2
   0  -6  13 10255.8 372.185   2
   0   6 -13 10087.5 378.947   8
   0   6  14 2376.98 104.157   2
   0  -6  14 2457.96 104.986   2
   0   6 -14 2194.93 112.532   8
   0  -6  15 770.757 52.0255   2
   0   6  15 728.769 51.4498   2
   0   6  15 686.025 56.0164  10
   0   6 -15 709.030 60.9224   8
   0   6  16 217.139 37.8109   2
   0  -6  16 262.993 40.7019   2
   0   6  16 146.571 41.8381  10
   0   6 -16 209.847 44.2816   8
   0   6  17 1503.80 79.0781   2
   0  -6  17 1567.07 81.4419   2
   0   6  17 1472.48 85.2213  10
   0   6 -17 1399.07 87.9123   8
   0  -6  18 445.124 51.0524   2
   0   6  18 410.468 46.9615   2
   0   6  18 425.127 54.0347  10
   0   6 -18 406.854 56.0925   8
   0  -6  19 697.829 32.8134  16
   0   6  19 735.680 33.9678  18
   0   6 -19 668.709 65.2457   8
   0  -6  19 703.294 59.7233   2
   0   6  19 635.893 57.0022   2
   0   6  19 760.062 31.9724  11
   0   6  19 648.759 61.4496  10
   0   6  20 8747.07 320.997  18
   0  -6  20 8999.08 320.657  16
   0   6  20 8797.35 320.978  22
   0   6 -20 7891.44 352.274   8
   0   6  20 8473.17 344.288   2
   0  -6  20 8406.74 345.573   2
   0   6  20 9488.68 319.720  11
   0   6  21 51.9022 16.6947  11
   0   6  21 34.3675 19.5725  18
   0  -6  21 76.6128 17.7574  16
   0   6 -21 56.9564 49.4111   8
   0  -6  21 81.4415 40.6037   2
   0   6  21-4.14177 38.3708   2
   0   6  21 76.0729 19.5292  22
   0  -6  22 474.189 27.6580  16
   0   6  22 501.171 29.6442  18
   0   6  22 491.748 28.2905  22
   0  -6  22 434.732 53.2808   2
   0   6  22 473.559 26.2183  11
   0   6  23 140.089 19.6673  11
   0   6  23 104.829 21.2819  22
   0  -6  23 136.831 21.9029  16
   0   6  23 129.732 22.3262  18
   0   6  24 1429.91 56.3318  11
   0   6  24 1391.44 58.3466  22
   0   6  24 1430.17 58.3944  18
   0  -6  24 1347.18 57.5364  16
   0   6  25 10951.6 384.789  11
   0   6  25 10643.4 386.231  22
   0   6  25 10713.7 386.087  18
   0  -6  25 10848.6 385.991  16
   0   6  26 468.137 27.1645  11
   0  -6  26 407.618 27.7835  22
   0   6  26 456.176 28.9801  22
   0   6  26 445.983 28.7027  18
   0   6  27-2.40018 19.2969  11
   0   6  27-5.59456 19.9938  18
   0   6  27 28.6110 20.2922  22
   0  -6  27-7.47478 19.1025  22
   0   6  28 199.191 22.3652  18
   0  -6  28 126.748 20.9667  22
   0   6  28 171.651 22.0166  22
   0   6 -28 139.304 24.7545  24
   0   6  29 101.845 19.0893  18
   0  -6  29 74.9274 18.9208  22
   0   6  29 115.964 19.8822  22
   0   6 -29 120.666 22.7098  24
   0   6  30 29.8675 17.9349  22
   0   6 -30 28.1433 20.7348  24
   0   6  30 27.5284 17.3001  18
   0   6 -31 179.879 21.5519  24
   0   6  31 173.323 19.0035  22
   0   6  31 155.876 18.2967  18
   0   6 -32 140.301 20.3007  24
   0   6  32 141.649 17.6759  22
   0   6  32 140.318 16.1665  18
   0   6 -33 121.013 17.1879  24
   0   6  33 92.9230 15.8093  22
   0   6  33 98.1129 13.6650  18
   0   6 -34 10.4360 13.5612  24
   0   6  34 23.4105 13.2929  22
   0   6 -35 45.0865 16.4464  15
   0   6  35 27.7545 10.7858  22
   0   7   0-6.64753 24.0717  10
   0   7   0 30.8327 35.4218   8
   0   7   0 15.3472 26.8681   7
   0   7  -1 7118.11 262.019  10
   0   7   1 7099.99 264.122  10
   0   7  -1 7217.77 269.222   8
   0   7   1 7163.14 268.001   8
   0   7  -1 7214.34 264.912   7
   0   7   1 7236.30 263.257   7
   0   7   2 4469.61 171.646  10
   0   7  -2 4546.07 166.870  10
   0   7   2 4553.16 173.754   8
   0   7  -2 4365.74 175.681   8
   0   7   2 4513.93 168.656   7
   0   7  -2 4469.87 171.260   7
   0   7   3 16665.6 611.919  10
   0   7  -3 17152.0 615.966   8
   0   7   3 16863.5 612.307   8
   0   7   3 16915.6 608.180   7
   0   7  -3 17471.4 611.767   7
   0   7   4 1273.44 66.4079  10
   0   7  -4 1383.89 73.2961   8
   0   7   4 1353.97 64.5112   8
   0   7  -4 1419.03 66.3081   7
   0   7   4 1362.32 59.7417   7
   0   7   5 167.221 37.1290  10
   0   7   5 143.593 28.7788   8
   0   7  -5 127.433 40.5060   8
   0   7   5 135.731 24.0007   7
   0   7  -5 149.735 35.5141   7
   0   7   6 3276.73 134.170  10
   0   7   6 3058.48 127.590   8
   0   7  -6 3295.95 138.673   8
   0   7  -6 3296.07 132.264   7
   0   7   7 4581.45 180.327  10
   0   7  -7 4357.44 182.207   8
   0   7  -7 4719.56 178.513   7
   0   7  -8 4215.10 169.503   8
   0   7   8 4042.34 166.387  10
   0   7  -9 1758.64 91.7304   8
   0   7   9 1826.82 88.9903  10
   0   7  10 10342.0 386.366  10
   0   7  11 536.485 55.6032  10
   0  -7  12 25.4632 28.2912   2
   0   7  12 10.7691 37.9675  10
   0   7 -13 1316.96 82.2235   8
   0  -7  13 1292.81 70.3926   2
   0   7  13 1390.34 79.6938  10
   0   7 -14 5546.51 224.977   8
   0   7 -15 516.186 54.0289   8
   0   7 -16 2807.97 133.443   8
   0   7  17 942.039 65.7223  10
   0   7 -17 910.573 70.8570   8
   0   7  18 328.917 49.0779  10
   0  -7  18 390.014 21.8352  16
   0   7  19 3393.62 164.281  10
   0   7  19 3991.81 135.349  11
   0   7  19 3397.55 136.817  18
   0  -7  19 3779.50 136.273  16
   0   7 -19 3317.32 169.904   8
   0   7  20 41.8160 15.1339  11
   0   7 -20 54.6376 47.8070   8
   0  -7  20 33.7130 16.4058  16
   0   7  20 10.9656 20.6652  18
   0   7  21 612.956 30.5152  11
   0   7  21 661.254 32.1015  22
   0   7  21 613.615 33.8905  18
   0  -7  21 669.962 32.4612  16
   0  -7  22 19.0245 19.4776  16
   0   7  22 29.6036 21.3795  18
   0   7 -22-6.28263 46.9903   8
   0   7  22 18.7523 18.7255  22
   0   7  22 30.3967 17.3656  11
   0   7  23 22.3653 19.3170  22
   0   7  23 39.9671 18.0452  11
   0  -7  23 44.2878 19.8279  16
   0   7  23 35.3285 21.7498  18
   0   7  24 12.5746 19.8083  22
   0   7  24 31.3580 18.7861  11
   0   7  24-2.77490 22.6589  18
   0  -7  24 15.8104 19.9652  16
   0   7  25 58.5189 21.0782  22
   0   7  25 65.6871 20.7459  11
   0   7  25 80.6819 23.2279  18
   0  -7  25 70.3381 21.4954  16
   0   7  26 2684.11 105.774  22
   0   7  26 2853.30 104.633  11
   0   7  26 2910.12 106.582  18
   0   7  27-5.75154 18.8919  22
   0   7  27 29.7772 18.8610  11
   0   7  27 43.5837 21.2534  18
   0   7 -27 24.1388 23.4486  24
   0   7  28 188.570 22.5345  18
   0   7 -28 238.323 26.0978  24
   0   7  28 212.450 21.2782  22
   0   7 -29 379.608 29.1760  24
   0   7  29 427.691 25.3928  22
   0   7  29 450.587 26.8927  18
   0   7  30 207.958 20.6182  18
   0   7 -30 206.684 23.6781  24
   0   7  30 224.889 20.0337  22
   0   7  31 82.3627 17.0301  18
   0   7 -31 103.984 20.9367  24
   0   7  31 98.9126 16.5660  22
   0   7  32 185.950 17.4173  18
   0   7  32 202.219 17.1662  22
   0   7 -32 241.479 20.6557  24
   0   7  33 290.500 17.8747  18
   0   7  33 314.799 18.2393  22
   0   7 -33 318.836 21.0706  24
   0   7 -34 119.640 19.1985  15
   0   7 -34 130.689 14.3750  24
   0   7  34 141.073 12.6577  22
   0   7  34 122.187 12.0494  18
   0   7 -35 516.323 25.8197  15
   0   8   0 131302. 4602.81   7
   0   8   0 130115. 4602.19  10
   0   8   0 129390. 4607.67   8
   0   8   1 2473.06 99.8891   7
   0   8  -1 2338.70 101.771   7
   0   8  -1 2291.55 98.3197  10
   0   8   1 2233.40 101.928  10
   0   8   1 2556.35 108.080   8
   0   8  -1 2676.36 108.946   8
   0   8   2 1633.26 71.8168   7
   0   8  -2 1627.14 75.3942   7
   0   8   2 1568.88 75.8048  10
   0   8   2 1660.88 78.7726   8
   0   8  -2 1727.34 83.7844   8
   0   8   3 13037.9 464.682   7
   0   8  -3 12925.1 468.266   7
   0   8   3 12894.2 469.009  10
   0   8  -3 12607.7 473.170   8
   0   8   3 12853.1 469.511   8
   0   8  -4 29970.0 1054.35   7
   0   8   4 29264.7 1055.24  10
   0   8   4 29089.5 1053.80   8
   0   8  -4 29777.9 1059.63   8
   0   8  -5 56902.9 1963.30   7
   0   8   5 55030.3 1964.24  10
   0   8   5 54405.4 1961.14   8
   0   8  -5 54900.9 1968.13   8
   0   8  -6 2856.57 120.349   7
   0   8   6 2816.56 122.839  10
   0   8   6 2916.36 117.102   8
   0   8  -6 2944.42 127.610   8
   0   8  -7 8026.53 294.952   7
   0   8  -7 7900.93 300.830   8
   0   8   7 7572.02 296.269  10
   0   8  -8 7201.65 278.236   8
   0   8   8 7129.38 274.062  10
   0   8  -9 29778.0 1084.43   8
   0   8   9 30370.5 1081.20  10
   0   8 -10 3264.97 143.131   8
   0   8  10 3234.61 139.822  10
   0   8 -11 1560.39 90.9765   8
   0   8  11 1658.12 87.1621  10
   0   8  12 1653.05 89.2433  10
   0   8  13 20.8043 41.8873  10
   0   8  14 2834.01 129.808  10
   0   8 -15 3994.60 177.826   8
   0   8  15 4050.50 172.097  10
   0   8 -16 5274.01 216.054   8
   0   8  16 4798.01 207.852  10
   0   8 -17 218.158 22.8004  19
   0   8 -17 278.933 52.8483   8
   0   8 -17 212.811 16.1412  20
   0  -8  17 223.664 18.0239  16
   0   8  17 207.588 21.5664  18
   0   8 -18 4455.98 162.827  19
   0   8 -18 3942.24 196.629   8
   0   8 -18 4541.35 160.276  20
   0  -8  18 4473.44 161.115  16
   0   8  18 4294.36 161.867  18
   0   8 -19 335.001 20.6328  20
   0   8 -19 395.555 26.8863  19
   0   8 -19 335.134 61.3109   8
   0   8  19 327.642 27.0057  18
   0  -8  19 370.931 24.1366  16
   0   8  19 299.543 53.9014  10
   0  -8  20 878.388 37.8390  16
   0   8 -20 820.459 78.3154   8
   0   8 -20 821.917 35.3372  20
   0   8  20 870.664 37.3448  11
   0  -8  21 1645.05 64.9770  16
   0   8  21 1666.98 63.3239  11
   0   8  22 2725.87 101.112  11
   0   8  22 2706.91 103.704  18
   0  -8  22 2744.08 102.569  16
   0   8  23 224.269 20.8579  11
   0  -8  23 233.601 22.2696  16
   0   8  23 217.222 25.0885  18
   0   8  24 171.180 20.3364  11
   0   8  24 107.211 23.9701  18
   0  -8  24 150.301 21.3911  16
   0   8  25 4304.08 155.924  11
   0   8  25 4184.22 157.045  22
   0   8  25 4321.19 157.924  18
   0  -8  25 4360.11 157.367  16
   0   8  26 556.879 29.8749  11
   0   8 -26 648.444 35.2822  24
   0   8  26 579.550 30.8597  22
   0   8  26 591.917 32.8183  18
   0   8  27 278.083 21.6912  11
   0   8 -27 268.985 27.2761  24
   0   8  27 228.149 20.9149  22
   0   8  27 235.520 24.6285  18
   0   8  28 650.934 32.2418  11
   0   8  28 683.497 34.2571  18
   0   8 -28 715.168 37.3051  24
   0   8  28 655.072 32.2003  22
   0   8  29 445.855 26.4632  18
   0   8  29 412.306 23.8307  22
   0   8 -29 395.298 28.6248  24
   0   8  30 1875.62 70.2263  18
   0   8  30 1759.97 69.1095  22
   0   8 -30 1820.26 71.8026  24
   0   8  31 581.790 28.4524  18
   0   8  31 553.672 27.0334  22
   0   8 -31 628.666 31.1441  24
   0   8  32 180.368 16.2821  18
   0   8 -32 123.683 18.4777  24
   0   8 -32 118.998 21.8828  15
   0   8 -33 101.639 19.4469  15
   0   8 -33 115.628 16.1701  24
   0   8  33 106.999 13.5259  18
   0   8 -34 37.2262 16.5031  15
   0   8  34 33.0771 9.71343  18
   0   8 -34 35.4949 12.0887  24
   0   9   0 14.5952 38.5360   8
   0   9   0 22.9151 27.9148   7
   0   9  -1 235.131 43.2850   8
   0   9   1 211.784 41.9009   8
   0   9   1 190.204 28.5669   7
   0   9  -1 259.607 34.2728   7
   0   9   1 223.859 33.7749  10
   0   9   2 9931.23 370.638   8
   0   9  -2 10092.7 373.821   8
   0   9  -2 9815.92 367.608   7
   0   9   2 10133.9 367.799  10
   0   9  -3 2339.91 108.349   8
   0   9   3 2348.01 103.461   8
   0   9  -3 2299.58 100.605   7
   0   9   3 2386.15 102.591  10
   0   9  -4 7543.53 295.863   8
   0   9  -4 8096.70 290.496   7
   0   9   4 7563.73 289.830   8
   0   9   4 7678.91 290.561  10
   0   9  -5 9467.25 350.723   8
   0   9  -5 9339.29 343.532   7
   0   9   5 9334.42 344.877  10
   0   9   5 8855.41 341.520   8
   0   9  -6 2143.87 103.565   8
   0   9  -6 2144.79 94.7415   7
   0   9   6 1950.38 89.7578   8
   0   9   6 2015.67 96.6668  10
   0   9   7 4216.71 175.157  10
   0   9  -7 4406.34 180.397   8
   0   9   8 1252.13 71.0155  10
   0   9  -8 1204.60 76.8497   8
   0   9   9 1612.25 84.2147  10
   0   9  -9 1679.23 90.2410   8
   0   9  10 11967.9 441.059  10
   0   9 -10 11573.0 444.461   8
   0   9  11 2316.82 110.257  10
   0   9 -11 2295.69 114.438   8
   0   9  12 1422.77 80.7030  10
   0   9 -12 1339.07 85.6856   8
   0   9  13 65.1697 39.3227  10
   0   9  14 698.678 59.1806  10
   0   9  15 21938.8 791.259  10
   0   9  15 21540.8 764.762  18
   0  -9  16 8451.31 297.876  16
   0   9  16 8115.63 298.327  18
   0   9 -16 8584.12 299.896  19
   0   9 -16 7434.25 330.328   8
   0   9 -16 8442.80 299.302  14
   0   9  16 7881.68 324.856  10
   0   9 -17 502.045 24.2529  20
   0  -9  17 467.712 25.3141  16
   0   9  17 422.794 27.6386  18
   0   9 -17 494.167 29.8245  19
   0   9 -17 478.651 27.2539  14
   0   9  17 470.760 54.5195  10
   0   9 -18 284.913 18.4077  20
   0   9 -18 262.660 25.4028  19
   0   9 -18 251.157 55.9405   8
   0   9  18 223.485 50.5081  10
   0  -9  18 298.765 20.5242  16
   0   9  18 253.597 23.7260  18
   0   9 -19 598.775 32.6935  19
   0   9 -19 521.627 26.6687  20
   0   9  19 615.964 32.4123  18
   0  -9  19 563.546 29.5542  16
   0   9 -20 397.193 22.2189  20
   0   9 -20 388.229 28.4106  19
   0   9 -20 366.193 64.7237   8
   0   9  20 424.219 24.5662  11
   0  -9  20 432.829 25.5191  16
   0   9  20 402.861 28.0459  18
   0   9 -21 12.9326 22.1470  19
   0   9  21 32.7907 17.8553  11
   0   9 -21 11.1717 14.0109  20
   0  -9  21 46.6213 18.8728  16
   0   9  21 2.79737 23.0038  18
   0   9  22 118.662 19.3658  11
   0   9 -22 107.276 15.7433  20
   0  -9  22 152.967 21.7367  16
   0   9  23 1974.94 75.6302  11
   0  -9  23 1999.26 77.3468  16
   0   9  24 309.892 23.4861  11
   0   9 -24 289.662 30.4780  24
   0  -9  24 351.428 25.8572  16
   0   9  25 171.010 20.0281  11
   0   9 -25 100.361 24.6949  24
   0   9  25 129.462 23.8079  18
   0   9  26 773.274 34.9166  11
   0   9 -26 727.747 40.0741  24
   0   9  26 773.544 37.8898  18
   0   9  27 1368.86 56.7626  11
   0   9 -27 1514.76 61.4076  24
   0   9  27 1487.50 59.2678  18
   0   9  28-23.4855 16.9769  11
   0   9  28-10.7620 19.6262  18
   0   9 -28 31.2417 22.1152  24
   0   9  29 570.434 30.2716  18
   0   9 -29 547.855 32.1849  24
   0   9  30 391.042 23.5491  18
   0   9 -30 351.301 28.5529  15
   0   9 -30 380.278 26.0593  24
   0   9 -31 63.9420 20.5787  15
   0   9  31 66.3709 15.6307  18
   0   9 -31 63.3456 18.3189  24
   0   9 -32 98.2366 19.3480  15
   0   9  32 84.4741 14.4396  18
   0   9 -32 99.1556 16.3719  24
   0   9 -33 105.442 17.1517  15
   0   9  33 122.622 12.6663  18
   0   9 -33 134.470 15.2810  24
   0  10   0 14132.6 520.291   8
   0  10  -1 10818.4 398.950   7
   0  10   1 11019.4 405.339   8
   0  10  -1 10779.0 406.509   8
   0  10  -2 1515.73 74.2682   7
   0  10   2 1472.39 78.6089   8
   0  10  -2 1509.84 84.9499   8
   0  10  -3 2644.10 112.116   7
   0  10   3 2546.65 112.443  10
   0  10  -3 2668.72 120.119   8
   0  10   3 2618.40 114.541   8
   0  10  -4 3561.94 144.702   7
   0  10   4 3528.89 146.645  10
   0  10   4 3556.23 147.047   8
   0  10  -4 3540.37 153.734   8
   0  10  -5 9131.28 334.727   7
   0  10  -5 8930.76 342.532   8
   0  10   5 8751.88 333.747   8
   0  10   5 8968.44 336.277  10
   0  10  -6 2819.81 129.158   8
   0  10   6 2769.77 117.473   8
   0  10   6 2751.59 122.825  10
   0  10  -7 3702.34 159.561   8
   0  10   7 3601.58 152.984  10
   0  10  -8 1104.38 72.0663   8
   0  10   8 989.035 66.3723  10
   0  10  -9 1100.70 73.0630   8
   0  10   9 927.066 66.9212  10
   0  10 -10 2077.20 110.056   8
   0  10  10 2100.57 102.509  10
   0  10 -11 14650.2 559.046   8
   0  10  11 15167.2 554.186  10
   0  10 -12 2845.11 139.692   8
   0  10  12 2963.79 133.407  10
   0  10 -13 2000.31 109.576   8
   0  10  13 1863.89 101.421  10
   0  10 -14 3081.19 168.161   8
   0  10  14 3487.06 135.365  18
   0  10 -14 3818.39 137.447  19
   0  10 -14 3799.99 134.740  20
   0  10 -14 3862.17 137.293  14
   0  10  14 3346.55 162.714  10
   0  10 -15 1522.30 59.2511  20
   0  10 -15 1614.07 63.1485  19
   0  10 -15 1559.88 61.4360  14
   0  10  15 1411.35 60.6656  18
   0  10 -16 711.262 30.6003  20
   0  10 -16 668.162 36.1079  19
   0  10 -16 680.502 34.4587  14
   0  10  16 670.615 61.7589  10
   0 -10  16 668.957 31.4699  16
   0  10  16 658.689 33.8993  18
   0  10 -17 4325.55 154.475  20
   0  10  17 4248.02 156.212  18
   0 -10  17 4253.55 154.919  16
   0  10 -17 4221.73 157.401  19
   0  10 -17 4315.43 156.802  14
   0  10 -18 1731.89 65.2251  20
   0 -10  18 1662.75 65.7635  16
   0  10  18 1639.71 67.8439  18
   0  10 -18 1768.64 69.4242  19
   0  10 -18 1697.24 67.6911  14
   0  10  18 1605.92 98.0120  10
   0  10 -19 830.301 34.7738  20
   0 -10  19 779.248 36.4510  16
   0  10  19 829.752 39.3105  18
   0  10 -19 770.067 37.2732  14
   0  10 -19 781.675 40.4360  19
   0  10 -20 14.3833 15.1783  20
   0  10  20 36.2747 18.3352  11
   0  10 -20 12.9280 22.2722  19
   0  10  20 4.92880 21.7177  18
   0 -10  20 21.4525 18.2293  16
   0 -10  21 482.706 28.5009  16
   0  10  21 486.713 31.7397  18
   0  10 -21 487.584 32.0558  19
   0  10 -21 535.330 25.7722  20
   0  10 -21 484.667 32.8001  24
   0  10  21 526.773 26.9974  11
   0  10  22 111.644 24.2581  18
   0 -10  22 115.992 21.2340  16
   0  10 -22 97.6662 24.3554  19
   0  10 -22 125.799 16.8044  20
   0  10  22 140.637 19.6729  11
   0  10 -22 69.9403 25.7480  24
   0  10  23 704.185 36.2391  18
   0 -10  23 729.916 34.4325  16
   0  10 -23 562.873 38.4366  24
   0  10  23 645.058 32.1435  11
   0  10 -23 630.965 29.9707  20
   0  10  24 5403.29 194.726  11
   0  10  25 4184.81 151.804  11
   0  10  26 1408.08 54.9477  11
   0  10 -26 1357.68 59.6418  24
   0  10 -27 104.360 25.3740  15
   0  10  27 154.458 22.3510  18
   0  10  27 105.841 17.8092  11
   0  10 -27 114.277 24.1937  24
   0  10  28 956.026 40.8957  18
   0  10  28 904.635 38.2343  11
   0  10 -28 975.378 43.3408  24
   0  10 -29 91.7620 20.4873  24
   0  10 -29 58.4542 22.1476  15
   0  10  29 101.910 18.4321  18
   0  10 -30 8.38472 17.7537  24
   0  10 -30 39.0413 20.2054  15
   0  10  30 18.6315 16.1700  18
   0  10  31 426.053 22.4538  18
   0  10 -31 434.191 24.1164  24
   0  10 -31 366.686 25.5311  15
   0  10 -32 72.8779 14.7113  24
   0  10 -32 77.0812 16.7975  15
   0  10  32 79.6744 12.9679  18
   0  10  33 458.204 20.5418  18
   0  10 -33 462.998 22.1889  24
   0  11   0 6.71225 39.7531   8
   0  11  -1 10635.4 409.831   8
   0  11   1 11167.2 409.102   8
   0  11   2 552.171 49.5795   8
   0  11  -2 656.195 54.9051   8
   0  11  -3 3687.19 147.932   7
   0  11   3 3594.80 151.109   8
   0  11  -3 3595.42 157.573   8
   0  11   4 3053.95 132.774   8
   0  11  -4 3214.61 132.004   7
   0  11  -4 3144.13 141.239   8
   0  11   5 604.053 51.4444  10
   0  11   5 541.428 48.1473   8
   0  11  -5 660.614 59.4401   8
   0  11   6 14763.1 545.312  10
   0  11   6 14906.2 541.976   8
   0  11  -6 14751.7 552.798   8
   0  11   7 574.698 53.1799  10
   0  11  -7 546.375 59.6712   8
   0  11   8 22.7009 37.3809  10
   0  11  -8 15.6243 40.9514   8
   0  11   9 1334.04 79.2168  10
   0  11  -9 1440.24 89.2865   8
   0  11  10 3836.14 165.133  10
   0  11 -10 3761.57 170.944   8
   0  11  11 95.1751 42.6069  10
   0  11 -11 129.155 21.6137  19
   0  11 -11 115.762 18.9480  14
   0  11 -11 148.307 49.3909   8
   0  11 -12 354.801 23.4249  24
   0  11 -12 331.324 26.3605  15
   0  11 -12 372.138 55.5760   8
   0  11 -12 385.634 21.6496  20
   0  11 -12 387.776 27.0349  19
   0  11  12 362.180 23.8989  18
   0  11  12 346.706 48.2036  10
   0  11 -12 399.654 26.0893  14
   0  11 -13 332.567 22.9087  24
   0  11 -13 329.642 24.3574  15
   0  11 -13 286.913 56.7399   8
   0  11 -13 298.280 20.4235  20
   0  11 -13 275.805 24.8794  19
   0  11  13 316.816 23.3382  18
   0  11  13 279.459 51.3369  10
   0  11 -13 310.006 25.1841  14
   0  11 -14 11622.2 410.968  20
   0  11 -14 11770.8 413.265  19
   0  11  14 11307.2 411.498  18
   0  11 -14 10109.8 445.406   8
   0  11 -14 11788.6 413.051  14
   0  11 -14 11800.2 413.798  15
   0  11 -14 11565.3 412.075  24
   0  11  14 10188.6 436.971  10
   0  11 -15 1950.80 71.9900  20
   0  11 -15 1936.84 75.3559  19
   0  11  15 1823.02 73.1212  18
   0  11 -15 1856.80 112.807   8
   0  11 -15 1832.88 76.0481  15
   0  11 -15 1869.90 74.4392  14
   0  11 -15 1885.43 73.6513  24
   0  11  15 1725.49 100.482  10
   0  11 -16 6133.64 215.987  20
   0  11 -16 6051.47 218.687  19
   0  11  16 5899.71 216.960  18
   0  11 -16 6410.37 220.369  15
   0  11 -16 6051.30 218.115  14
   0  11 -16 5727.17 217.488  24
   0  11  16 5718.25 246.369  10
   0  11 -17 404.093 30.3459  19
   0  11  17 413.010 28.9645  18
   0  11 -17 380.990 29.3047  24
   0  11 -17 358.955 33.8845  15
   0  11 -17 379.752 28.3289  14
   0  11 -17 425.354 24.7505  20
   0  11  17 292.007 54.9709  10
   0  11  18 730.454 37.4514  18
   0 -11  18 682.729 34.0110  16
   0  11 -18 747.973 38.4558  24
   0  11 -18 702.808 36.6992  14
   0  11 -18 676.355 41.2287  15
   0  11 -18 786.101 39.5620  19
   0  11 -18 716.006 33.3467  20
   0 -11  19 407.749 25.8982  16
   0  11  19 413.010 29.4229  18
   0  11 -19 374.212 30.9378  24
   0  11 -19 380.540 28.4027  14
   0  11 -19 369.170 35.0890  15
   0  11 -19 399.111 30.8614  19
   0  11 -19 377.549 24.4774  20
   0  11 -20 163.755 17.4194  20
   0  11 -20 178.937 25.1487  19
   0 -11  20 153.461 20.1195  16
   0  11  20 178.316 24.5928  18
   0  11 -20 154.485 24.7691  24
   0  11 -20 176.851 30.2681  15
   0  11 -20 158.541 20.8671  14
   0  11  20 132.729 19.3534  11
   0  11 -21 116.382 24.0605  19
   0  11  21 155.553 23.8758  18
   0 -11  21 135.869 20.0571  16
   0  11 -21 140.178 16.5803  20
   0  11 -21 123.644 28.8582  15
   0  11 -21 116.939 25.9135  24
   0  11  21 128.649 18.5990  11
   0  11 -22 256.220 25.6487  19
   0  11  22 240.927 25.3018  18
   0 -11  22 272.323 21.9894  16
   0  11 -22 287.444 18.8119  20
   0  11 -22 246.606 32.7580  15
   0  11 -22 267.925 27.9354  24
   0  11  22 268.037 20.7333  11
   0  11  23 504.730 27.2588  11
   0 -11  23 536.786 29.1043  16
   0  11  23 525.617 31.7256  18
   0  11 -23 489.378 31.3030  19
   0  11 -23 523.431 37.6561  15
   0  11 -23 529.965 25.5832  20
   0  11 -23 516.078 33.5746  24
   0  11  24 1659.99 66.7280  11
   0  11  24 1787.71 69.5987  18
   0  11 -24 1698.84 69.3554  19
   0  11 -24 1765.02 73.6820  15
   0  11 -24 1777.50 66.0855  20
   0  11 -24 1843.19 71.3813  24
   0  11  25 449.944 28.3699  18
   0  11 -25 437.013 31.3557  24
   0  11  25 403.105 23.9601  11
   0  11 -25 425.839 33.1337  15
   0  11 -26 431.028 33.6246  15
   0  11  26 482.077 26.1088  11
   0  11 -27 972.711 45.7180  15
   0  11  27 924.040 39.0653  11
   0  11 -28 1202.48 52.4597  15
   0  11 -29 136.361 21.9522  15
   0  11 -29 92.9317 19.1252  24
   0  11 -30 74.8931 18.3060  15
   0  11  30 60.6146 14.8591  18
   0  11 -30 71.6170 17.5646  24
   0  11 -31 73.5965 16.4173  15
   0  11 -31 85.8841 15.5156  24
   0  11  31 69.5360 13.5412  18
   0  11 -32 5.05935 12.5541  24
   0  11  32-4.53564 10.6219  18
   0  12   0 44833.7 1605.45   8
   0  12   1 13028.2 483.438   8
   0  12  -1 12862.6 485.924   8
   0  12  -2 15993.0 586.185   8
   0  12   2 15632.3 581.133   8
   0  12   3 2419.08 116.377   8
   0  12  -3 2814.28 125.435   8
   0  12   4 8179.23 311.817   8
   0  12  -4 8167.36 320.391   8
   0  12  -5 4463.79 190.581   8
   0  12  -6 2408.04 122.073   8
   0  12  -7 18.9118 45.6901   8
   0  12   8 444.587 48.0157  10
   0  12  -8 400.093 26.1582  19
   0  12  -8 372.490 25.7995  14
   0  12  -8 414.875 58.7638   8
   0  12  -9 7635.29 278.112  20
   0  12   9 7469.04 303.892  10
   0  12  -9 7106.75 310.363   8
   0  12  -9 8158.94 280.221  19
   0  12 -10 2740.08 103.797  19
   0  12 -10 2606.19 136.287   8
   0  12 -10 2783.91 101.129  20
   0  12 -10 2654.71 103.401  15
   0  12  10 2791.65 128.412  10
   0  12 -11 1483.32 97.1925   8
   0  12 -11 1449.06 59.3612  24
   0  12 -11 1561.41 61.6674  15
   0  12 -11 1512.63 62.2858  14
   0  12  11 1430.09 87.6803  10
   0  12  12 81.2990 38.8921  10
   0  12 -12 93.3437 22.2287  19
   0  12 -12 19.6500 49.7005   8
   0  12 -12 102.649 21.3093  15
   0  12 -12 114.858 21.1366  14
   0  12 -12 72.4736 17.2453  24
   0  12 -13 984.052 43.1540  20
   0  12 -13 1068.68 47.6246  19
   0  12  13 1014.47 44.3379  18
   0  12 -13 1009.96 80.7708   8
   0  12 -13 1036.23 48.1975  15
   0  12 -13 1111.44 45.8258  14
   0  12  13 982.020 74.9258  10
   0  12 -13 946.488 44.3734  24
   0  12 -14 121.923 21.0901  24
   0  12 -14 141.515 25.9773  15
   0  12 -14 103.027 51.4626   8
   0  12 -14 146.603 18.1775  20
   0  12 -14 142.466 23.9343  19
   0  12  14 122.232 20.4467  18
   0  12  14 129.683 47.3261  10
   0  12 -14 148.319 23.0463  14
   0  12 -15 1024.41 42.9015  20
   0  12 -15 1008.17 47.5060  19
   0  12  15 999.866 44.6240  18
   0  12 -15 847.177 81.4322   8
   0  12 -15 983.988 46.3885  14
   0  12 -15 1001.07 49.5884  15
   0  12 -15 989.214 44.7766  24
   0  12  15 893.748 77.4178  10
   0  12  16 11326.6 406.143  18
   0  12 -16 11136.2 406.693  24
   0  12 -16 11308.9 407.342  14
   0  12 -16 11818.1 409.161  15
   0  12 -16 11281.6 407.590  19
   0  12 -16 11457.2 405.111  20
   0  12 -17 134.804 26.0453  19
   0  12  17 105.273 22.9497  18
   0  12 -17 119.479 24.5436  24
   0  12 -17 93.2310 28.1665  15
   0  12 -17 135.104 22.8620  14
   0  12 -17 110.444 19.6127  20
   0  12  18 766.491 38.3798  18
   0  12 -18 756.076 39.5588  24
   0  12 -18 772.098 44.5881  15
   0  12 -18 813.665 39.3312  14
   0  12 -18 761.624 41.0270  19
   0  12 -18 799.645 35.5798  20
   0  12 -19 257.176 27.7004  19
   0  12  19 319.521 26.4167  18
   0  12 -19 318.876 26.9011  24
   0  12 -19 259.570 32.1910  15
   0  12 -19 267.640 24.5991  14
   0  12 -19 296.017 21.0164  20
   0  12 -20 8.60601 15.4419  20
   0  12 -20-3.38194 22.7378  19
   0  12  20 9.77994 21.5909  18
   0  12 -20 10.2312 22.2245  24
   0  12 -20-15.9603 27.0199  15
   0  12 -20 23.8688 19.4066  14
   0  12  20 10.6375 17.1953  11
   0  12 -21 150.562 17.0252  20
   0  12 -21 127.835 24.2654  19
   0  12  21 131.445 22.9509  18
   0 -12  21 170.778 19.5306  16
   0  12 -21 132.457 24.3231  24
   0  12 -21 149.644 29.2986  15
   0  12 -21 151.121 19.6357  14
   0  12  21 132.597 17.8625  11
   0  12 -22 591.465 33.1110  19
   0 -12  22 496.728 28.7717  16
   0  12  22 546.724 32.7453  18
   0  12 -22 562.521 27.2130  20
   0  12 -22 454.209 36.7343  15
   0  12 -22 542.692 33.8060  24
   0  12  22 522.053 27.5413  11
   0  12 -23 119.355 22.1401  19
   0 -12  23 130.912 18.1438  16
   0  12  23 116.252 22.0359  18
   0  12 -23 137.183 15.3713  20
   0  12 -23 94.9142 26.6984  15
   0  12  23 103.042 16.8647  11
   0  12 -23 105.554 23.9121  24
   0  12 -24 272.195 23.4873  19
   0  12  24 316.681 24.6760  18
   0  12 -24 278.513 17.9571  20
   0  12 -24 242.400 29.2336  15
   0  12 -24 266.324 26.7449  24
   0  12  24 211.478 19.3732  11
   0  12  25 94.3215 20.8386  18
   0  12  25 121.594 16.4724  11
   0  12 -25 130.744 25.2566  15
   0  12 -25 108.882 22.5358  24
   0  12 -25 125.767 13.4909  20
   0  12 -26 186.432 25.6319  15
   0  12  26 266.315 22.3117  18
   0  12  26 206.237 17.9840  11
   0  12 -26 221.212 24.0658  24
   0  12 -27 152.974 22.8597  15
   0  12  27 186.456 19.8222  18
   0  12 -27 189.261 22.2490  24
   0  12  27 183.244 16.3013  11
   0  12  28 353.161 22.1931  18
   0  12 -28 314.669 24.6387  15
   0  12 -29 322.165 23.1760  15
   0  12 -30 43.1757 15.2262  15
   0  12 -31 371.517 19.8403  24
   0  13   0 55.7133 38.0000   8
   0  13   1 4174.37 174.895   8
   0  13  -1 4085.73 176.283   8
   0  13   2 264.585 42.3614   8
   0  13  -2 335.819 49.7669   8
   0  13  -3 3209.11 148.525   8
   0  13  -3 3239.18 121.138  19
   0  13  -3 3330.92 121.447  14
   0  13  -4 1027.85 77.1083   8
   0  13  -4 1138.92 48.5107  19
   0  13  -4 1172.76 49.1792  14
   0  13  -5 572.747 60.0175   8
   0  13  -5 591.256 30.3313  19
   0  13  -5 581.727 30.7121  14
   0  13  -6 1114.85 47.9493  19
   0  13  -6 1117.80 48.2509  14
   0  13  -7 6303.22 273.672   8
   0  13  -7 6693.28 241.938  19
   0  13  -7 6767.08 242.437  14
   0  13  -8 3779.86 140.568  20
   0  13  -8 4020.99 143.075  14
   0  13  -8 3874.73 142.748  19
   0  13  -8 3576.60 174.285   8
   0  13  -9 7542.63 275.355  19
   0  13  -9 8129.19 275.793  14
   0  13  -9 7400.10 273.300  20
   0  13  -9 7475.12 309.531   8
   0  13 -10 66.0860 21.7674  19
   0  13 -10 55.5940 21.0533  15
   0  13 -10 16.8125 44.3454   8
   0  13 -10 56.5149 16.4257  20
   0  13 -11 268.805 57.4703   8
   0  13  11 231.543 49.0185  10
   0  13 -11 305.075 26.4410  15
   0  13 -11 327.643 22.2473  20
   0  13 -12 1170.25 49.3984  15
   0  13 -12 1148.11 49.2618  14
   0  13 -12 928.130 80.6132   8
   0  13  12 1104.02 76.8003  10
   0  13 -12 1005.68 45.5478  24
   0  13 -13 2794.40 107.150  19
   0  13 -13 2487.97 143.484   8
   0  13 -13 2655.98 106.690  14
   0  13 -13 2903.65 107.768  15
   0  13 -13 2922.85 105.349  24
   0  13  13 2579.63 134.442  10
   0  13 -14 135.437 25.3531  19
   0  13  14 114.360 20.9296  18
   0  13 -14 130.558 20.8648  24
   0  13 -14 169.291 26.2212  15
   0  13 -14 125.534 22.8474  14
   0  13 -14 140.192 19.2370  20
   0  13  15 7105.18 257.526  18
   0  13 -15 7119.90 258.043  24
   0  13 -15 7259.28 260.354  15
   0  13 -15 7101.42 258.884  14
   0  13 -15 6990.99 259.249  19
   0  13 -15 7278.97 256.853  20
   0  13 -16 90.8970 25.5691  19
   0  13  16 98.7161 21.3677  18
   0  13 -16 112.561 21.6946  24
   0  13 -16 107.806 27.9434  15
   0  13 -16 91.9661 23.4394  14
   0  13 -16 88.6620 18.4653  20
   0  13 -17 115.683 24.5354  19
   0  13  17 104.385 22.3163  18
   0  13 -17 79.3913 21.5258  24
   0  13 -17 133.219 29.1511  15
   0  13 -17 109.622 21.9159  14
   0  13 -17 117.331 17.4852  20
   0  13  18 4414.69 157.676  18
   0  13 -18 4215.93 158.428  24
   0  13 -18 4323.58 161.616  15
   0  13 -18 4159.56 158.573  14
   0  13 -18 4192.39 159.331  19
   0  13 -18 4388.60 156.524  20
   0  13 -19 36.6166 23.6705  19
   0  13  19 63.2885 20.7280  18
   0  13 -19 28.6346 22.6489  24
   0  13 -19 38.2822 28.8084  15
   0  13 -19 51.9278 20.9467  14
   0  13 -19 41.3522 16.3773  20
   0  13 -20 1902.08 76.8389  19
   0  13  20 1934.33 75.2906  18
   0  13 -20 2057.48 73.2729  20
   0  13 -20 1771.06 75.0794  14
   0  13 -20 1729.16 79.8699  15
   0  13 -20 1948.08 76.4127  24
   0  13  20 1880.36 72.1958  11
   0  13 -21 734.021 39.2182  19
   0  13  21 810.882 37.7189  18
   0  13 -21 796.809 34.4621  20
   0  13 -21 738.045 42.9340  15
   0  13 -21 813.174 36.3826  14
   0  13 -21 697.625 39.1379  24
   0  13  21 743.201 33.8625  11
   0  13 -22 6236.36 233.619  19
   0  13  22 6530.16 233.037  18
   0  13 -22 6853.90 231.616  20
   0  13 -22 6503.03 232.505  14
   0  13 -22 6203.16 236.208  15
   0  13 -22 6411.00 233.983  24
   0  13  22 6297.20 230.849  11
   0  13 -23 150.691 21.4643  19
   0  13  23 151.248 21.4765  18
   0  13 -23 149.600 16.1700  20
   0  13 -23 163.892 26.7219  15
   0  13 -23 157.912 23.4341  24
   0  13  23 142.912 17.2433  11
   0  13 -24 100.002 19.0727  19
   0  13  24 151.510 20.6004  18
   0  13 -24 136.993 14.6299  20
   0  13 -24 136.700 24.3636  15
   0  13 -24 120.102 22.0857  24
   0  13  24 158.626 16.0657  11
   0  13  25 2323.36 88.7550  11
   0  13 -25 2418.38 90.6558  19
   0  13 -25 2281.46 93.2589  15
   0  13  25 2493.09 90.9637  18
   0  13 -25 2470.66 92.1645  24
   0  13 -25 2494.99 88.7225  20
   0  13 -26 75.1644 19.7926  24
   0  13 -26 55.0085 20.6553  15
   0  13  26 74.4498 17.8083  18
   0  13  27 588.874 28.2566  18
   0  13 -27 631.117 30.2883  24
   0  13  28 382.068 20.9687  18
   0  13 -28 333.515 22.5087  24
   0  13 -28 354.605 23.3121  15
   0  13 -29 472.351 25.3168  15
   0  13 -29 543.103 25.7291  24
   0  13  29 546.733 24.4543  18
   0  13  30 32.1438 10.9339  18
   0  13 -30 10.5619 12.1018  24
   0  14   0 8064.25 316.126   8
   0  14  -1 460.650 26.1463  19
   0  14  -1 456.534 52.3173   8
   0  14  -1 469.530 25.9684  14
   0  14  -2 1568.21 64.7780  14
   0  14  -2 1648.33 64.4074  19
   0  14  -2 1705.63 63.4561  23
   0  14  -3 540.891 58.8705   8
   0  14  -3 510.036 28.9725  19
   0  14  -3 535.163 29.2941  14
   0  14  -4 109.274 20.0093  19
   0  14  -4 103.664 19.3759  14
   0  14  -4 61.9943 43.4162   8
   0  14  -5 572.373 61.6433   8
   0  14  -5 578.909 30.4541  19
   0  14  -5 548.913 31.1936  14
   0  14  -6 127.668 16.4438  20
   0  14  -6 117.325 21.9738  19
   0  14  -6 117.279 21.4437  14
   0  14  -6 84.1698 50.3451   8
   0  14  -7 7055.06 252.206  19
   0  14  -7 6766.30 250.348  20
   0  14  -7 7324.20 252.787  14
   0  14  -7 6373.44 284.795   8
   0  14  -8 3824.13 144.292  19
   0  14  -8 3929.52 142.041  20
   0  14  -8 3957.58 144.600  14
   0  14  -8 3651.31 176.551   8
   0  14  -9 560.089 32.5957  19
   0  14  -9 529.507 27.3637  20
   0  14  -9 523.191 31.7284  14
   0  14  -9 498.224 61.0997   8
   0  14 -10 611.986 34.4715  19
   0  14 -10 546.910 29.7461  20
   0  14 -10 632.627 34.6482  14
   0  14 -11 59.1761 22.1444  19
   0  14 -11 46.2984 16.9897  20
   0  14 -11 50.3795 23.2989  15
   0  14 -12 1117.86 46.7582  20
   0  14 -12 1102.43 51.4112  15
   0  14 -12 1105.46 50.8487  14
   0  14 -13 12379.7 431.133  15
   0  14 -13 11726.9 428.690  24
   0  14 -13 12089.9 430.400  14
   0  14 -14 588.145 33.9433  24
   0  14 -14 659.967 39.0312  15
   0  14 -14 638.528 38.7387  19
   0  14 -15 44.4011 23.8615  19
   0  14  15 58.6724 20.2843  18
   0  14 -15 39.3221 17.4729  20
   0  14 -15 27.3572 25.6964  15
   0  14 -15 36.8832 22.2557  14
   0  14 -15 45.5601 20.1143  24
   0  14  16 2673.87 102.458  18
   0  14 -16 2869.97 101.366  20
   0  14 -16 2596.68 103.934  14
   0  14 -16 2633.85 106.141  15
   0  14 -16 2646.41 104.361  19
   0  14 -16 2690.89 102.980  24
   0  14  17 761.862 36.0623  18
   0  14 -17 761.850 34.5276  20
   0  14 -17 714.954 41.9356  15
   0  14 -17 716.439 37.6648  14
   0  14 -17 705.320 36.4642  24
   0  14 -17 715.004 39.9336  19
   0  14 -18 154.945 25.4943  19
   0  14  18 164.159 21.2942  18
   0  14 -18 159.221 18.5790  20
   0  14 -18 146.760 28.3495  15
   0  14 -18 153.774 21.6858  14
   0  14 -18 167.923 21.6972  24
   0  14  19 2024.65 75.1165  18
   0  14 -19 1961.52 73.4876  20
   0  14 -19 1895.28 79.5258  15
   0  14 -19 1846.86 75.3058  14
   0  14 -19 1871.50 75.9135  24
   0  14 -19 1911.99 76.8624  19
   0  14 -20 40.2430 21.8209  19
   0  14  20 40.1304 19.3191  18
   0  14 -20 16.7397 15.5075  20
   0  14 -20 30.0345 25.8748  15
   0  14 -20 32.4487 18.0063  14
   0  14 -20 48.7348 20.3615  24
   0  14  21 132.739 20.4619  18
   0  14 -21 136.762 22.3233  19
   0  14 -21 117.834 18.3990  14
   0  14 -21 145.319 26.1214  15
   0  14 -21 135.499 16.3395  20
   0  14 -21 89.4527 22.0584  24
   0  14  22 41.7397 18.7565  18
   0  14 -22 44.9511 20.2591  19
   0  14 -22-0.91020 23.8787  15
   0  14 -22 13.5750 15.7113  14
   0  14 -22 26.9106 13.7418  20
   0  14 -22 35.8496 19.7049  24
   0  14  23 29.0711 17.7885  18
   0  14 -23 39.5174 18.3204  19
   0  14 -23 6.28115 22.5260  15
   0  14 -23-0.25409 14.3718  14
   0  14 -23 7.52466 18.5322  24
   0  14 -23 26.2324 12.9327  20
   0  14  24 720.878 33.6266  18
   0  14 -24 685.764 33.3283  19
   0  14 -24 700.833 29.9880  20
   0  14 -24 736.445 34.8955  24
   0  14 -25 2500.29 93.2347  19
   0  14  25 2631.66 93.6850  18
   0  14 -25 2640.58 91.9834  20
   0  14 -25 2478.63 94.6495  24
   0  14 -26 0.58232 17.1619  15
   0  14 -26 31.2224 9.53153  20
   0  14  26 38.5898 15.8107  18
   0  14 -26 48.8827 16.6866  24
   0  14  27 457.822 22.5267  18
   0  14 -27 477.361 23.9853  24
   0  14 -28 3.32345 13.6456  24
   0  14  28 2.30090 11.6241  18
   0  14 -29 22.4837 11.9583  24
   0  14  29 12.0580 9.73036  18
   0  15  -1 2428.06 91.6008  14
   0  15  -1 2417.01 91.1299  19
   0  15  -2 912.440 40.0190  19
   0  15  -2 936.007 40.6081  14
   0  15  -2 865.204 37.8096  20
   0  15  -2 907.356 38.9381  23
   0  15  -3 2294.28 118.178   8
   0  15  -3 2338.03 86.3252  19
   0  15  -3 2375.53 86.5704  14
   0  15  -3 2186.43 84.2917  20
   0  15  -3 2149.56 84.8147  23
   0  15  -4 487.100 29.4584  19
   0  15  -4 510.516 26.0283  20
   0  15  -4 532.518 30.4259  14
   0  15  -4 569.421 60.1392   8
   0  15  -5 359.888 24.8853  19
   0  15  -5 373.307 25.3072  14
   0  15  -5 334.203 21.8310  20
   0  15  -6 24.4008 20.2679  19
   0  15  -6 46.3216 19.4097  14
   0  15  -6 28.3311 16.1893  20
   0  15  -6 35.6243 46.2742   8
   0  15  -7 506.163 30.3643  19
   0  15  -7 505.029 30.2046  14
   0  15  -7 471.712 26.2525  20
   0  15  -8 1230.17 52.7997  19
   0  15  -8 1201.18 53.0064  14
   0  15  -8 1193.63 49.4971  20
   0  15  -9 1256.56 54.0320  19
   0  15  -9 1293.00 54.5818  14
   0  15  -9 1145.64 50.4891  20
   0  15 -10 3372.68 124.041  19
   0  15 -10 3275.89 124.105  14
   0  15 -10 3253.71 121.604  20
   0  15 -11 2062.00 82.6582  19
   0  15 -11 2153.04 82.9310  14
   0  15 -11 2036.26 79.7683  20
   0  15 -12 1572.77 66.4468  19
   0  15 -12 1646.45 63.7421  20
   0  15 -13 1285.94 52.3420  20
   0  15 -13 1273.57 55.6401  14
   0  15 -14 10244.2 367.857  14
   0  15 -15 2789.80 103.346  14
   0  15 -15 2593.17 101.683  24
   0  15 -15 2687.32 104.128  19
   0  15 -16 3595.85 133.797  19
   0  15 -16 3793.43 135.529  15
   0  15 -16 3320.71 132.901  14
   0  15 -16 3571.35 131.315  20
   0  15 -16 3668.81 132.478  24
   0  15 -17 295.354 27.7523  19
   0  15  17 290.244 23.1650  18
   0  15 -17 294.076 24.6260  14
   0  15 -17 291.786 28.8587  15
   0  15 -17 334.822 21.8094  20
   0  15 -17 305.465 24.2519  24
   0  15 -18 441.749 30.6884  19
   0  15 -18 417.452 27.8149  14
   0  15 -18 427.777 33.3939  15
   0  15  18 439.815 26.9077  18
   0  15 -18 482.995 25.6953  20
   0  15 -18 473.990 28.4256  24
   0  15 -19 441.689 29.7514  19
   0  15 -19 405.779 25.9127  14
   0  15 -19 415.942 31.8388  15
   0  15  19 461.254 26.0536  18
   0  15 -19 422.936 24.4547  20
   0  15 -19 456.864 27.5747  24
   0  15 -20-8.61888 20.6597  19
   0  15 -20 3.13399 22.9833  15
   0  15 -20 21.0952 16.4728  14
   0  15  20 10.3598 17.3509  18
   0  15 -20 8.20630 14.2357  20
   0  15 -20 11.6609 18.3892  24
   0  15 -21 80.7846 20.2944  19
   0  15  21 53.1823 17.3360  18
   0  15 -21 44.6630 21.5762  15
   0  15 -21 73.4542 15.9429  14
   0  15 -21 63.2115 14.2168  20
   0  15 -21 81.4325 18.8137  24
   0  15  22 348.724 22.5987  18
   0  15 -22 365.502 19.9470  20
   0  15 -22 312.176 23.6173  24
   0  15 -22 350.782 21.1520  14
   0  15 -22 379.498 24.2673  19
   0  15 -23 290.029 17.6688  20
   0  15 -23 278.452 22.2657  24
   0  15 -23 307.592 18.7798  14
   0  15  23 291.846 20.8401  18
   0  15 -23 282.548 21.7028  19
   0  15 -24 3093.39 111.477  20
   0  15 -24 3010.92 113.620  24
   0  15  24 3069.60 112.628  18
   0  15 -24 3119.69 112.876  19
   0  15 -25 216.662 13.7487  20
   0  15 -25 242.001 18.5630  24
   0  15 -25 237.686 16.4311  19
   0  15  25 213.327 17.0327  18
   0  15 -26 21.3713 8.57144  20
   0  15  26 26.9493 12.1462  18
   0  15 -26 21.5542 14.0472  24
   0  15  27 64.7057 11.6227  18
   0  15 -27 57.4999 13.1220  24
   0  16  -1 4355.51 158.707  19
   0  16  -2 507.710 27.5272  19
   0  16  -2 477.993 25.0480  20
   0  16  -2 482.648 28.2319  14
   0  16  -3 47.7827 19.1613  14
   0  16  -3 29.9531 18.6576  19
   0  16  -3 41.7674 15.2352  20
   0  16  -3 42.7862 17.2347  23
   0  16  -4 666.257 34.3167  19
   0  16  -4 609.245 31.3938  20
   0  16  -4 631.833 32.6777  23
   0  16  -4 698.823 34.4282  14
   0  16  -5 1403.03 55.2339  19
   0  16  -5 1312.07 52.4259  20
   0  16  -5 1218.98 53.2785  23
   0  16  -5 1341.30 55.0182  14
   0  16  -6 370.518 22.7499  20
   0  16  -6 353.138 26.9183  14
   0  16  -6 358.763 26.2121  19
   0  16  -7 3546.26 131.359  20
   0  16  -7 3584.33 133.880  14
   0  16  -7 3587.70 133.417  19
   0  16  -8 8931.42 312.776  20
   0  16  -8 9333.29 314.889  14
   0  16  -9 196.462 20.0643  20
   0  16  -9 208.751 25.5348  14
   0  16  -9 181.362 24.6635  19
   0  16 -10 71.7281 17.7467  20
   0  16 -10 65.2085 21.7618  14
   0  16 -10 56.9793 21.9370  19
   0  16 -11 973.931 43.7561  20
   0  16 -11 1017.45 47.2348  14
   0  16 -11 1021.08 47.2679  19
   0  16 -12 3170.87 114.325  20
   0  16 -12 2857.75 116.556  14
   0  16 -12 3180.65 117.014  19
   0  16 -13 105.774 19.0086  20
   0  16 -13 105.862 24.4772  19
   0  16 -14 135.243 19.5536  20
   0  16 -14 143.173 24.0923  14
   0  16 -15 2240.61 87.7138  14
   0  16 -16 8041.23 263.261  14
   0  16 -16 6576.46 262.651  19
   0  16 -17 47.8049 19.3320  14
   0  16 -17 96.5744 22.7359  19
   0  16 -17 63.0182 17.3887  20
   0  16 -17 37.9062 18.1793  24
   0  16 -18 640.968 33.6716  19
   0  16 -18 625.021 28.8001  20
   0  16 -18 541.562 30.5798  24
   0  16 -18 576.320 31.0285  14
   0  16 -19 456.326 28.5663  19
   0  16 -19 463.887 24.0699  20
   0  16 -19 405.121 26.2093  24
   0  16 -19 471.806 26.0224  14
   0  16 -20 793.837 37.0408  19
   0  16  20 759.333 34.7486  18
   0  16 -20 758.348 35.4369  14
   0  16 -20 853.388 34.2075  20
   0  16 -20 796.004 36.1475  24
   0  16 -21 963.023 38.6687  20
   0  16 -21 954.798 41.0105  24
   0  16 -21 999.782 40.0992  14
   0  16  21 957.482 39.6975  18
   0  16 -21 916.536 41.1489  19
   0  16 -22 4940.03 170.161  20
   0  16 -22 4518.64 171.629  24
   0  16 -22 4779.84 170.818  14
   0  16  22 4747.34 170.748  18
   0  16 -22 4626.59 171.498  19
   0  16 -23 1252.04 46.8120  20
   0  16 -23 1279.11 47.3862  14
   0  16 -23 1151.24 48.8322  24
   0  16 -23 1177.71 48.3724  19
   0  16  23 1243.03 47.7052  18
   0  16 -24 39.1643 12.4735  19
   0  16  24 52.4809 12.3039  18
   0  16 -24 34.9465 14.2567  24
   0  16 -24 42.1476 9.74923  20
   0  16 -25 299.363 17.8656  24
   0  16 -25 292.534 15.9728  19
   0  16  25 287.550 15.9317  18
   0  16 -25 273.992 14.2765  20
   0  16 -26 53.9969 11.4868  24
   0  17  -2 909.393 39.6167  19
   0  17  -2 875.552 40.0975  14
   0  17  -3 883.020 38.3185  20
   0  17  -3 937.082 40.2024  19
   0  17  -3 905.154 39.5219  23
   0  17  -3 909.682 40.7487  14
   0  17  -4 464.025 26.2020  20
   0  17  -4 516.208 28.4815  19
   0  17  -4 516.388 27.9496  23
   0  17  -4 551.225 29.6574  14
   0  17  -5 2197.29 82.5940  20
   0  17  -5 2290.29 84.2482  19
   0  17  -5 2109.54 83.1994  23
   0  17  -5 2217.23 84.6358  14
   0  17  -6 467.773 26.5279  20
   0  17  -6 516.028 30.1732  14
   0  17  -6 520.029 29.5240  19
   0  17  -6 504.849 28.4663  23
   0  17  -7 110.828 21.1306  14
   0  17  -7 80.7746 16.5589  20
   0  17  -7 97.2000 20.2407  19
   0  17  -7 104.984 19.6987  23
   0  17  -8 1598.36 63.4937  20
   0  17  -8 1749.09 65.8999  19
   0  17  -8 1534.56 64.3695  23
   0  17  -8 1678.73 66.0131  14
   0  17  -9 795.665 36.1998  20
   0  17  -9 849.992 39.7855  14
   0  17  -9 820.491 38.9807  19
   0  17 -10 382.795 24.5999  20
   0  17 -10 396.247 28.9734  14
   0  17 -10 417.869 28.2657  19
   0  17 -11 2042.92 80.4247  20
   0  17 -11 2264.70 83.5637  14
   0  17 -11 2120.12 83.0651  19
   0  17 -12 1397.18 53.8032  20
   0  17 -12 1414.49 57.1377  19
   0  17 -13 837.512 39.6672  19
   0  17 -13 764.228 35.5325  20
   0  17 -14 5769.44 202.698  19
   0  17 -14 5435.64 200.511  20
   0  17 -15 71.2292 17.5067  20
   0  17 -15 110.038 20.8795  14
   0  17 -16 302.775 23.9442  14
   0  17 -17 1938.88 73.9619  19
   0  17 -17 1847.71 72.9327  14
   0  17 -18 107.220 20.0804  19
   0  17 -18 108.613 17.7909  14
   0  17 -18 127.719 15.1278  20
   0  17 -19 256.231 21.3717  19
   0  17 -19 234.112 19.0775  14
   0  17 -19 265.557 17.2025  20
   0  17 -20 1465.60 56.2664  14
   0  17 -20 1436.00 57.2644  19
   0  17 -20 1453.28 55.0778  20
   0  17 -21 1405.18 55.1162  14
   0  17 -21 1479.13 54.4425  20
   0  17 -21 1423.07 56.2309  19
   0  17 -22 790.644 31.5911  14
   0  17 -22 713.872 32.2023  24
   0  17 -22 760.853 30.5864  20
   0  17 -22 765.882 32.5358  19
   0  17 -23 170.625 12.7700  14
   0  17 -23 151.556 14.0268  24
   0  17 -23 178.184 14.2760  19
   0  17 -23 176.314 11.9777  20
   0  17 -24 180.521 12.7282  19
   0  17 -24 179.919 11.1164  20
   0  17 -25 176.849 13.6492  23
   0  18  -2 362.449 22.7339  14
   0  18  -3 361.780 24.0458  14
   0  18  -3 393.920 23.6059  19
   0  18  -4 4159.48 150.471  20
   0  18  -4 4228.71 151.362  19
   0  18  -4 4047.24 151.901  14
   0  18  -5 58.8248 17.9500  14
   0  18  -5 64.6691 17.3648  19
   0  18  -5 32.1301 16.1470  23
   0  18  -5 57.0591 14.7050  20
   0  18  -6 90.3406 18.1516  14
   0  18  -6 86.4852 15.5884  20
   0  18  -6 82.7525 18.5811  19
   0  18  -6 72.8369 17.2162  23
   0  18  -7 3031.48 108.667  20
   0  18  -7 2909.73 109.911  19
   0  18  -7 2811.89 109.110  23
   0  18  -7 3031.99 110.489  14
   0  18  -8 1599.80 60.9968  20
   0  18  -8 1567.89 62.9205  14
   0  18  -8 1547.63 62.5618  19
   0  18  -8 1565.03 61.8606  23
   0  18  -9 121.332 20.5422  14
   0  18  -9 114.458 20.9982  19
   0  18  -9 99.7542 19.1436  23
   0  18  -9 128.926 17.0669  20
   0  18 -10 26.3726 18.5253  14
   0  18 -10 5.58596 18.7568  19
   0  18 -10 18.2074 17.0569  23
   0  18 -10-2.59762 15.0712  20
   0  18 -11 121.320 20.3247  14
   0  18 -11 99.2584 19.8733  19
   0  18 -11 92.6733 16.3390  20
   0  18 -11 91.3411 18.4964  23
   0  18 -12 884.479 38.9467  19
   0  18 -12 836.323 35.9448  20
   0  18 -12 777.900 37.7836  23
   0  18 -12 837.187 38.8254  14
   0  18 -13 1278.97 55.0804  19
   0  18 -13 1314.51 52.2652  20
   0  18 -13 1245.85 53.8951  23
   0  18 -13 1384.67 55.0456  14
   0  18 -14 3074.79 114.688  19
   0  18 -14 3154.17 114.410  23
   0  18 -14 3032.36 112.899  20
   0  18 -15-0.30182 18.9760  19
   0  18 -15 14.6264 13.9144  20
   0  18 -16 3125.35 116.197  14
   0  18 -16 3163.70 114.973  20
   0  18 -17 56.7184 15.3000  14
   0  18 -18 888.194 36.9446  14
   0  18 -18 864.217 37.8537  19
   0  18 -19 96.2843 16.0927  19
   0  18 -19 92.4435 14.4210  14
   0  18 -19 82.4325 12.2238  20
   0  18 -19 90.8386 17.3937  23
   0  18 -20 479.420 22.7028  14
   0  18 -20 509.342 24.3552  19
   0  18 -20 497.108 21.8788  20
   0  18 -21 357.706 17.8910  14
   0  18 -21 373.254 18.7099  19
   0  18 -21 350.596 20.1256  23
   0  18 -21 334.710 16.8975  20
   0  18 -22 642.233 25.8683  14
   0  18 -22 636.403 26.0470  19
   0  18 -22 610.846 27.2719  23
   0  18 -22 594.575 24.8945  20
   0  18 -23 88.9363 11.6665  23
   0  19  -3 635.109 29.3744  19
   0  19  -3 638.873 29.6905  14
   0  19  -4 296.765 20.1264  19
   0  19  -4 294.423 20.6470  14
   0  19  -4 265.895 18.2572  20
   0  19  -5 665.587 29.9266  19
   0  19  -5 599.207 28.4286  20
   0  19  -5 635.569 30.4832  14
   0  19  -6 263.221 20.5033  19
   0  19  -6 298.045 18.7222  20
   0  19  -6 261.842 19.5635  23
   0  19  -6 285.820 20.6324  14
   0  19  -7 279.612 20.9728  19
   0  19  -7 291.444 18.7722  20
   0  19  -7 333.497 20.4991  23
   0  19  -7 270.337 21.3534  14
   0  19  -8 151.204 18.4078  19
   0  19  -8 135.849 15.7139  20
   0  19  -8 140.406 17.2652  23
   0  19  -8 150.410 18.1341  14
   0  19  -9 149.136 18.7990  19
   0  19  -9 141.809 16.0003  20
   0  19  -9 172.645 19.1497  14
   0  19 -10 262.513 21.6541  19
   0  19 -10 274.087 18.8870  20
   0  19 -10 324.822 21.6059  23
   0  19 -10 303.164 21.8258  14
   0  19 -11 109.976 18.5673  19
   0  19 -11 122.329 15.2840  20
   0  19 -11 126.031 17.8270  23
   0  19 -11 128.601 18.3939  14
   0  19 -12 287.198 21.7304  19
   0  19 -12 319.271 19.0416  20
   0  19 -12 277.546 21.1412  23
   0  19 -12 344.800 21.8616  14
   0  19 -13 469.878 25.5008  19
   0  19 -13 443.145 22.5132  20
   0  19 -13 450.792 25.2362  23
   0  19 -13 454.934 25.1536  14
   0  19 -14 277.061 17.4251  20
   0  19 -14 241.265 20.4595  23
   0  19 -14 254.138 20.1445  14
   0  19 -15 3446.99 124.341  19
   0  19 -15 3373.31 122.823  20
   0  19 -15 3372.57 124.248  23
   0  19 -16 357.928 21.6093  19
   0  19 -16 354.001 18.5559  20
   0  19 -16 365.537 22.0591  23
   0  19 -16 346.294 20.8880  14
   0  19 -17 92.1026 11.7890  20
   0  19 -17 123.856 13.8403  14
   0  19 -17 107.460 15.8801  23
   0  19 -18 74.2542 12.1453  14
   0  19 -18 79.6192 13.5849  19
   0  19 -18 66.1872 14.6202  23
   0  19 -19 117.531 11.8855  14
   0  19 -19 116.078 14.4230  23
   0  19 -19 119.337 12.8642  19
   0  19 -20 290.466 14.6936  14
   0  19 -20 240.641 14.6283  19
   0  19 -20 263.527 16.0039  23
   0  19 -20 238.474 13.2953  20
   0  20  -4 663.214 29.9202  14
   0  20  -4 666.594 29.4033  19
   0  20  -5 1184.59 49.1492  14
   0  20  -5 1318.44 49.0404  19
   0  20  -6 1440.68 55.1039  14
   0  20  -6 1356.04 53.7532  20
   0  20  -6 1438.48 54.7366  19
   0  20  -7 2273.33 83.7877  19
   0  20  -7 2201.25 82.9473  20
   0  20  -7 2305.96 84.2781  14
   0  20  -8 1595.38 59.7700  19
   0  20  -8 1511.87 58.5762  20
   0  20  -8 1588.48 59.3509  23
   0  20  -8 1543.63 59.8406  14
   0  20  -9 345.585 21.7246  19
   0  20  -9 373.006 19.9579  20
   0  20  -9 358.407 21.0920  23
   0  20  -9 389.476 22.1325  14
   0  20 -10 666.298 30.5714  19
   0  20 -10 689.678 28.9525  20
   0  20 -10 686.461 30.0296  23
   0  20 -10 687.876 30.6846  14
   0  20 -11 34.7693 14.5153  19
   0  20 -11 17.7790 11.4707  20
   0  20 -11 26.4801 13.9654  23
   0  20 -11 27.7041 13.9739  14
   0  20 -12 44.2862 14.0063  19
   0  20 -12 33.6485 11.4534  20
   0  20 -12 50.6946 14.7271  23
   0  20 -12 38.1683 13.7931  14
   0  20 -13 2677.39 97.0439  19
   0  20 -13 2613.08 95.9537  20
   0  20 -13 2584.64 96.8083  23
   0  20 -13 2700.82 97.1942  14
   0  20 -14 68.5877 13.9097  19
   0  20 -14 63.2022 12.8649  14
   0  20 -14 47.2837 10.6849  20
   0  20 -14 33.1881 13.5266  23
   0  20 -15 567.620 25.9504  14
   0  20 -15 592.833 25.9559  19
   0  20 -15 575.468 24.2654  20
   0  20 -15 525.775 25.8788  23
   0  20 -16 2173.88 77.1228  19
   0  20 -16 2040.13 77.0709  23
   0  20 -16 2070.40 76.0935  20
   0  20 -17 740.898 28.2833  14
   0  20 -17 689.117 28.4948  19
   0  20 -17 685.052 27.1866  20
   0  20 -17 633.734 28.3719  23
   0  20 -18 147.631 11.3510  14
   0  20 -18 136.760 9.96529  20
   0  21  -5 1328.98 50.8666  14
   0  21  -6 105.911 12.4307  14
   0  21  -6 106.834 12.0050  19
   0  21  -7 121.535 13.2349  14
   0  21  -7 151.129 13.2305  19
   0  21  -8 973.519 39.0650  20
   0  21  -8 1034.80 39.9093  19
   0  21  -8 1071.93 40.5422  14
   0  21  -9 13.3897 9.23391  20
   0  21  -9 10.1506 11.6084  14
   0  21  -9 28.7835 11.6091  19
   0  21 -10 357.718 18.5258  19
   0  21 -10 349.813 16.9454  20
   0  21 -10 370.183 18.8743  14
   0  21 -11 46.4333 9.43577  20
   0  21 -11 50.5447 11.7350  14
   0  21 -11 46.9135 11.7416  19
   0  21 -12 507.772 22.8713  19
   0  21 -12 523.252 23.0427  14
   0  21 -12 493.190 21.4963  20
   0  21 -13 181.310 13.4017  19
   0  21 -13 164.346 13.2368  23
   0  21 -13 183.895 11.9245  20
   0  21 -14 1594.00 58.3861  19
   0  21 -14 1502.90 57.5491  20
   0  21 -14 1678.23 58.7206  14
   0  21 -15 377.709 18.1305  19
   0  21 -15 406.479 18.6673  14
   0  22  -8 525.312 22.5003  14
  -1   0   0 8.08612 5.59374   7
  -1   0  -1 255852. 9000.32   7
  -1   0  -1 254912. 8999.56   8
  -1   0   1 256063. 9000.68   9
  -1   0  -2 89766.8 3163.14   8
  -1   0  -2 89747.8 3163.73   7
  -1   0  -3 96.1998 9.63964   8
  -1   0  -3 107.582 11.1091   7
  -1   0  -4 86450.9 3043.93   8
  -1   0  -4 86196.7 3044.39   7
  -1   0  -5 12301.4 437.773   8
  -1   0  -5 12322.3 438.278   7
  -1   0  -6 52689.3 1884.11   8
  -1   0  -6 54104.5 1884.63   7
  -1   0   7 689.432 44.8530  10
  -1   0  -7 787.888 40.2362   8
  -1   0   8 16239.8 612.766  10
  -1   0  -8 17357.9 611.353   8
   1   0  -8 17732.1 611.630   8
  -1   0   9 172346. 6226.55  10
  -1   0  -9 178304. 6225.64   8
   1   0  -9 178617. 6225.84   8
  -1   0  10 1262.49 63.7225  10
   1   0 -10 1469.75 62.3081   8
  -1   0 -10 1379.61 61.9846   8
  -1   0  11 31600.6 1163.64  10
  -1   0 -11 33668.3 1163.25   8
   1   0 -11 32848.7 1163.25   8
  -1   0  12 49782.0 1744.46  10
  -1   0 -12 48743.9 1743.92   8
   1   0 -12 49033.2 1744.19   8
  -1   0  13 48314.4 1722.05  10
  -1   0 -13 48695.0 1722.53   8
   1   0 -13 48573.7 1722.95   8
  -1   0  14 2242.20 98.2751  10
   1   0 -14 2252.26 100.005   8
  -1   0 -14 2287.86 99.0762   8
  -1   0  15 2883.48 120.704  10
   1   0 -15 2892.60 124.233   8
  -1   0 -15 3027.29 123.691   8
  -1   0  16 18664.0 666.543  10
   1   0 -16 18635.2 670.127   8
  -1   0 -16 18063.3 668.534   8
  -1   0  17 4297.08 169.372  10
   1   0 -17 4407.90 175.213   8
  -1   0 -17 4116.60 172.428   8
   1   0 -18 764.892 53.3855   8
  -1   0 -18 746.538 52.4947   8
   1   0 -19 1108.35 66.4284   8
  -1   0 -19 912.289 61.2773   8
   1   0 -20 1006.16 69.5230   8
   1   0 -21 552.238 56.6046   8
  -1   0  21 614.189 29.8806  16
  -1   0  21 589.389 28.6156  11
   1   0 -22 4604.71 190.895   8
  -1   0  22 4509.98 159.436  16
  -1   0  22 4209.67 158.536  11
   1   0  22 4512.35 160.788  22
   1   0  23 2384.02 90.3029  22
   1   0 -23 2262.17 121.168   8
   1   0  24 411.619 28.0807  22
   1   0 -24 371.050 55.7374   8
  -1   0  25 2821.42 112.813  22
   1   0  25 3187.19 113.214  22
  -1   0  26 2077.75 83.4713  22
   1   0  26 2176.39 83.4766  22
  -1   0  27 1108.70 50.8133  22
   1   0  27 1127.26 50.3578  22
   1   0  28 1966.29 75.9720  22
  -1   0  28 1838.99 76.0581  22
   1   0  29 432.031 29.0919  22
  -1   0  29 379.020 29.0577  22
  -1   0  30 1474.77 60.7597  22
   1   0  30 1420.67 59.7379  22
  -1   0  31 1401.62 59.5883  22
   1   0  31 1460.96 59.1560  22
   1   0  32 468.199 28.6981  22
  -1   0  32 496.496 29.8664  22
  -1   0  33 257.962 22.1637  22
   1   0  33 206.141 21.2651  22
  -1   0  34 247.126 21.3629  22
   1   0  34 284.134 20.6216  22
   1   0  35 15.8457 14.8281  22
  -1   0  35 14.5713 15.5803  22
   1   0  36 13.5665 12.5662  22
  -1   0  36-3.66658 13.7423  22
   1  -1  36 386.808 20.2003  22
   1  -1  35 441.648 23.4585  22
   1  -1  34 151.403 17.9370  22
   1  -1  33 578.871 29.7400  22
   1  -1  32 117.455 20.6111  22
   1  -1  31 623.005 33.2715  22
   1  -1  30 822.077 39.4037  22
   1  -1  29 3209.77 120.602  22
   1  -1  28 747.369 38.1383  22
  -1   1  27 3986.15 152.870  22
   1  -1  27 4261.86 152.795  22
   1  -1  26 335.218 26.8250  22
  -1   1  26 300.217 27.7415  22
  -1   1  25 2650.51 101.891  22
   1  -1  25 2697.91 101.944  22
   1   1 -24 555.134 68.3475   8
   1  -1  24 883.757 40.1943  22
   1  -1  24 680.815 69.0360   2
  -1   1  24 641.076 69.5846   2
  -1   1  24 880.539 40.9934  22
   1   1 -23-10.3431 42.2445   8
  -1   1  23 52.1939 41.0958   2
   1  -1  23 24.0044 45.8733   2
   1  -1  23 65.2950 19.9327  22
  -1   1  23 45.4742 20.4196  22
   1   1 -22 58.3710 42.2210   8
  -1   1  22 44.8310 19.4792  22
   1  -1  22 85.8076 18.9708  22
   1  -1  22 47.5744 44.5149   2
  -1   1  22 51.4500 40.4988   2
   1   1 -21 9329.01 372.395   8
   1  -1  21 9796.77 344.432  22
  -1   1  21 9583.45 344.474  22
  -1   1  21 9407.25 370.623   2
   1  -1  21 9478.40 371.204   2
   1   1 -20 4797.14 205.372   8
  -1   1  20 5050.25 204.858   2
   1  -1  20 4951.35 205.327   2
   1   1 -19 7420.95 294.407   8
   1  -1  19 7462.88 294.503   2
  -1   1  19 7636.10 287.857  10
   1   1 -18 2497.68 116.847   8
  -1  -1 -18 2508.66 110.991   8
   1  -1  18 2466.24 116.833   2
  -1   1  18 2464.75 110.270  10
  -1  -1 -17 5820.26 227.947   8
   1   1 -17 5936.75 233.470   8
   1  -1  17 5909.39 234.012   2
  -1   1  17 5911.97 228.860  10
  -1  -1 -16 9720.67 359.465   8
   1   1 -16 9800.78 364.025   8
   1  -1  16 9587.94 364.351   2
  -1   1  16 9694.27 360.160  10
   1   1 -15 866.156 57.6276   8
  -1  -1 -15 871.244 53.0233   8
   1  -1  15 904.356 62.0801   2
  -1   1  15 837.310 57.0358  10
  -1  -1 -14 22693.5 816.124   8
   1   1 -14 22770.8 819.994   8
   1  -1  14 22276.8 821.020   2
  -1   1  14 23321.8 818.981  10
  -1  -1 -13 279.503 31.2192   8
   1   1 -13 318.239 38.0372   8
  -1   1  13 247.176 38.3068  10
   1  -1  13 327.185 44.6666   2
   1   1 -12 10046.6 364.646   8
  -1  -1 -12 9679.21 360.240   8
  -1   1  12 9770.21 364.360  10
   1  -1  12 9851.74 365.960   2
   1  -1  12 10324.9 365.500   6
   1   1 -11 33363.3 1164.86   8
  -1  -1 -11 32968.2 1161.51   8
  -1   1  11 31862.7 1164.90  10
   1  -1  11 32326.6 1165.96   2
   1  -1  11 32919.4 1165.25   6
  -1  -1 -10 8575.43 304.887   8
   1   1 -10 8777.72 308.226   8
  -1   1  10 7987.76 308.842  10
   1  -1  10 8003.57 309.765   2
   1  -1  10 8592.90 309.478   6
  -1  -1  -9 19836.8 684.207   8
   1   1  -9 19771.8 687.191   8
  -1   1   9 18069.1 687.998  10
   1  -1   9 19210.4 689.140   2
   1  -1   9 18841.1 688.468   6
  -1  -1  -8 232.408 21.5127   8
   1   1  -8 278.346 29.5147   8
  -1   1   8 263.725 33.5489  10
   1  -1   8 246.536 36.1049   2
   1  -1   8 219.251 33.1648   6
   1  -1   7 12723.1 470.953   2
  -1  -1  -7 13581.8 465.967   8
   1  -1   7 12546.5 469.497   6
   1  -1   6 97311.2 3521.08   2
  -1  -1  -6 102030. 3516.94   8
   1  -1   6 97684.7 3520.01   6
   1  -1   5 25484.3 965.476   2
  -1  -1  -5 27918.6 961.380   8
   1   1  -4 1356.37 50.4330   8
  -1  -1  -4 1285.68 47.2437   8
   1  -1   3 4583.03 170.328   2
   1   1  -3 5010.77 169.422   8
  -1   1   3 4676.82 169.444   7
  -1  -1  -3 4637.67 166.594   8
  -1  -1  -3 4700.37 167.315   7
  -1   1   2 10823.4 369.224   7
   1   1  -2 11264.6 368.843   8
  -1  -1  -1 17745.6 622.940   7
   1   1  -1 17808.8 623.799   8
   1   1  -1 17457.2 624.698   3
  -1   1   1 17404.3 624.662   1
  -1   1   0 20831.9 728.516   8
   1   1   0 20625.4 726.232   8
  -1  -1   0 20720.8 727.712   1
  -1   1   0 20661.0 727.717   1
  -1   1   0 20008.9 728.170   9
  -1   1  -1 17249.9 633.501   8
   1   1   1 18097.0 630.933   7
  -1   1  -1 18431.1 633.015   9
   1  -1  -1 17267.1 632.818   3
  -1  -1   2 10548.4 368.124   9
   1   1   2 10329.0 367.014   7
  -1   1  -2 10770.2 370.035   8
  -1   1  -2 9955.80 369.656   7
   1   1   3 4401.40 163.797   2
  -1   1  -3 4615.30 163.959   8
  -1   1  -3 4532.25 163.960   7
   1   1   4 1219.74 52.2185   2
  -1   1  -4 1279.74 51.2423   8
  -1   1  -4 1258.17 50.9694   7
   1   1   5 26261.1 944.398   2
  -1   1  -5 27473.8 943.365   8
  -1   1  -5 26071.1 943.119   7
   1   1   6 95784.3 3429.69   2
  -1   1  -6 98562.3 3428.54   8
  -1   1  -6 98296.0 3428.50   7
   1   1   6 95724.4 3428.78   6
  -1   1  -7 13008.4 461.516   8
  -1  -1   7 12462.0 459.916  10
   1   1   7 12792.7 463.596   2
  -1   1  -7 13822.6 462.015   7
   1   1   7 12432.2 462.158   6
  -1   1  -8 232.557 28.6212   8
  -1  -1   8 226.573 26.5762  10
   1   1   8 233.716 35.6980   2
   1   1   8 234.472 33.8255   6
  -1   1  -9 19234.1 674.614   8
  -1  -1   9 18364.5 672.895  10
   1   1   9 18866.1 676.424   2
   1   1   9 19157.3 676.157   6
  -1   1 -10 8341.86 307.735   8
   1  -1 -10 8751.50 305.639   8
  -1  -1  10 8247.05 305.680  10
   1   1  10 8268.71 309.954   2
   1   1  10 8399.36 309.778   6
   1  -1 -11 33143.3 1151.56   8
  -1   1 -11 31695.1 1153.44   8
  -1  -1  11 32176.7 1151.37  10
   1   1  11 31742.9 1155.19   2
   1   1  11 33233.2 1155.04   6
  -1   1 -12 9683.96 366.860   8
   1  -1 -12 10203.3 364.407   8
  -1  -1  12 9824.42 364.103  10
   1   1  12 9948.10 369.120   2
   1   1  12 10438.6 369.041   6
   1   1  13 320.849 43.8164   2
   1  -1 -13 301.639 32.1800   8
  -1   1 -13 272.548 34.2242   8
  -1  -1  13 274.288 31.7577  10
   1   1  14 22272.9 817.364   2
   1  -1 -14 23234.6 813.570   8
  -1   1 -14 22589.8 815.409   8
  -1  -1  14 22539.0 811.238  10
   1   1  15 771.484 58.2545   2
   1  -1 -15 858.677 52.9793   8
  -1   1 -15 794.408 53.8768   8
  -1  -1  15 843.112 49.2770  10
   1  -1 -16 9982.97 363.466   8
  -1   1 -16 9590.84 364.710   8
   1   1  16 9731.08 366.681   2
  -1   1 -17 5822.91 229.906   8
   1  -1 -17 5836.66 227.898   8
   1   1  17 5905.64 232.090   2
   1  -1 -18 2396.34 107.975   8
  -1   1 -18 2283.21 109.690   8
   1   1  18 2357.29 111.246   2
  -1   1 -19 7379.10 294.554   8
   1  -1 -19 7700.62 294.533   8
   1   1  19 7729.09 296.834   2
   1  -1 -20 5043.42 203.573   8
  -1   1 -20 4882.12 204.059   8
   1   1  20 4903.31 204.778   2
  -1  -1  20 4920.29 205.324   2
  -1  -1  21 9881.61 351.789  16
  -1  -1  21 10035.5 352.771  22
   1  -1 -21 9654.18 378.375   8
  -1  -1  21 9335.12 378.387   2
   1   1  21 9514.63 378.530   2
  -1  -1  22 69.0062 16.1090  16
  -1  -1  22 68.2127 20.5642  22
   1  -1 -22 117.485 41.4092   8
  -1  -1  22 72.7175 42.7198   2
   1   1  22 98.2816 44.4637   2
  -1  -1  23 46.7591 17.7667  16
   1  -1 -23 53.6631 43.1925   8
  -1  -1  23 50.6051 43.6528   2
   1   1  23 35.4834 43.9811   2
  -1  -1  23 34.0673 20.2938  22
   1   1  24 598.328 66.1696   2
  -1  -1  24 572.187 67.5869   2
  -1  -1  25 2678.97 102.075  22
  -1  -1  26 358.274 27.8845  22
  -1  -1  27 4233.86 156.720  22
  -1  -1  28 736.295 38.4217  22
   1   1  29 2810.97 114.386  22
  -1  -1  29 3288.17 115.179  22
  -1  -1  30 848.749 41.2178  22
   1   1  30 851.013 41.3062  22
   1   1  31 617.333 33.2803  22
  -1  -1  31 590.082 33.3552  22
  -1  -1  32 137.446 21.0069  22
   1   1  32 148.644 20.9723  22
  -1  -1  33 578.103 31.3297  22
   1   1  33 628.726 31.0088  22
  -1  -1  34 175.391 18.7772  22
   1   1  34 172.053 18.9319  22
  -1  -1  35 414.788 23.2250  22
   1   1  35 429.194 23.2248  22
   1   1  36 377.934 19.9594  22
  -1  -1  36 366.207 20.1209  22
  -1   2  36 62.7516 13.6265  22
   1  -2  36 51.8479 12.2518  22
   1  -2  35 214.871 17.0035  22
  -1   2  35 214.160 17.8632  22
  -1   2  34 55.2631 16.9218  22
   1  -2  34 78.1060 16.1737  22
  -1   2  33 1.46310 17.7238  22
   1  -2  33 14.5952 17.0165  22
   1  -2  32 355.880 24.5675  22
  -1   2  32 337.864 25.2863  22
   1  -2  31 441.913 27.7456  22
  -1   2  31 418.874 28.6499  22
  -1   2  30 313.531 26.7867  22
   1  -2  30 343.924 26.4160  22
  -1   2  29 448.140 29.7983  22
   1  -2  29 464.214 29.4658  22
   1  -2  28 2235.01 87.9873  22
  -1   2  28 2294.08 88.2486  22
   1  -2  27 1860.30 74.3149  22
  -1   2  27 1857.69 74.6233  22
  -1   2  26 1329.24 56.2383  22
   1  -2  26 1333.05 55.9966  22
  -1   2  25 345.506 26.9580  22
   1  -2  25 320.317 26.4745  22
   1   2 -24 195.221 53.4417   8
  -1   2  24 180.363 23.2756  22
   1  -2  24 207.345 23.1245  22
   1  -2  24 274.955 50.5273   2
  -1   2  24 208.664 48.2802   2
   1   2 -23 1173.35 89.4663   8
   1  -2  23 1461.41 57.5310  22
  -1   2  23 1374.58 56.9113  22
   1  -2  23 1375.32 86.8479   2
  -1   2  23 1247.95 86.0590   2
   1   2 -22 2579.31 128.059   8
   1  -2  22 2583.85 97.1897  22
  -1   2  22 2576.95 97.0419  22
   1  -2  22 2499.91 124.933   2
  -1   2  22 2562.67 127.230   2
  -1   2  21 244.152 21.7581  22
   1  -2  21 207.920 21.0501  22
   1   2 -21 215.265 47.7406   8
   1  -2  21 165.387 43.7236   2
  -1   2  21 194.004 46.1332   2
   1   2 -20 1754.25 93.5092   8
   1  -2  20 1719.45 92.9733   2
  -1   2  20 1673.44 92.3806   2
  -1   2  20 1607.92 87.2599  10
   1   2 -19 845.510 66.0920   8
  -1   2  19 864.243 51.5061   7
   1  -2  19 961.898 65.7243   2
  -1   2  19 845.025 59.2621  10
  -1   2  18 588.925 41.0529   7
   1   2 -18 587.876 54.9520   8
   1  -2  18 666.108 56.2256   2
  -1   2  18 670.159 51.1667  10
   1   2 -17 11252.6 432.541   8
   1  -2  17 11843.0 431.851   2
  -1   2  17 11539.5 428.491  10
  -1  -2 -16 16489.3 611.492   8
   1   2 -16 17503.1 619.815   8
   1  -2  16 16595.1 617.567   2
  -1   2  16 17226.2 616.304  10
  -1  -2 -15 8042.03 305.557   8
   1   2 -15 8571.01 314.877   8
   1  -2  15 8139.26 312.529   2
  -1   2  15 8391.42 311.736  10
   1   2 -14 1217.61 68.0605   8
  -1  -2 -14 1099.99 57.3069   8
   1  -2  14 1173.93 68.6263   2
  -1   2  14 1215.62 67.4979  10
   1   2 -13 13256.6 475.481   8
  -1  -2 -13 13018.0 468.302   8
  -1   2  13 12804.6 474.242  10
   1  -2  13 12783.3 474.316   2
   1   2 -12 4320.85 168.818   8
  -1  -2 -12 4329.39 161.804   8
  -1   2  12 4268.17 168.933  10
   1  -2  12 4292.62 169.082   2
   1  -2  12 4224.99 167.530   6
   1   2 -11 3645.01 140.337   8
  -1  -2 -11 3488.12 132.149   8
  -1   2  11 3485.26 140.468  10
   1  -2  11 3325.00 139.231   2
   1  -2  11 3510.83 138.802   6
  -1  -2 -10 9715.79 341.542   8
   1   2 -10 9687.59 348.102   8
  -1   2  10 9032.03 348.023  10
   1  -2  10 9445.31 347.865   2
   1  -2  10 9360.30 346.863   6
  -1  -2  -9 23931.1 829.564   8
  -1   2   9 22696.6 835.779  10
   1  -2   9 22551.5 835.239   2
   1  -2   9 23774.1 834.568   6
  -1  -2  -8 23417.7 816.887   8
  -1   2   8 22336.0 823.594  10
   1  -2   8 22832.6 822.839   2
   1  -2   8 23133.6 821.765   6
   1  -2   7 1717.36 77.5562   2
  -1   2   7 1668.30 71.9788   7
  -1  -2  -7 1907.17 68.4118   8
   1  -2   7 1777.71 76.0915   6
   1  -2   6 67239.9 2322.27   2
   1   2  -6 66248.0 2321.84   8
  -1   2   6 65618.9 2319.71   7
   1  -2   6 63987.7 2321.12   6
   1  -2   5 44811.9 1555.11   2
   1   2  -5 45012.0 1555.08   8
  -1   2   5 42523.4 1553.29   7
   1  -2   4 27814.5 992.470   2
   1   2  -4 28150.7 993.008   8
  -1   2   4 28088.0 991.434   7
   1   2  -3 7133.22 252.544   8
  -1   2   3 6915.28 251.607   7
  -1   2   2 2346.10 90.3704   7
   1   2  -2 2508.90 90.5111   8
   1   2  -1 17776.7 628.843   3
   1   2  -1 18736.1 629.793   8
  -1   2   1 18192.2 630.581   7
  -1  -2  -1 17356.2 627.185   7
  -1  -2   0 1345.08 50.1217   1
  -1   2   0 1330.49 50.3318   1
   1  -2   0 1371.41 50.3159   3
   1   2   0 1351.60 50.1993   3
   1   2   0 1278.81 50.3918   8
  -1   2   0 1291.14 52.9415   7
  -1   2  -1 18008.3 642.596   8
   1   2   1 18005.5 639.399   8
   1  -2  -1 17785.1 639.856   3
  -1   2  -1 18726.9 641.119   9
  -1   2  -2 2429.28 89.4747   9
   1   2   2 2430.68 87.4695   8
  -1   2  -2 2419.16 92.5013   8
   1   2   3 7081.45 254.820  10
  -1   2  -3 7036.16 255.388   8
  -1   2  -4 28944.0 944.049   8
   1   2   4 28113.7 943.312  10
   1   2   4 27664.5 942.522   2
   1   2   4 25282.7 937.816   7
  -1   2  -4 28226.1 943.232   7
  -1   2  -5 47064.1 1541.65   8
  -1  -2   5 41881.9 1535.91  10
   1   2   5 43260.6 1540.32   2
  -1   2  -5 45433.2 1540.77   7
  -1   2  -6 66968.4 2364.61   8
  -1  -2   6 66342.6 2359.58  10
   1   2   6 67566.0 2364.12   2
   1   2   6 66509.1 2363.16   6
  -1   2  -6 67887.0 2363.95   7
  -1   2  -7 1866.20 75.7945   8
  -1  -2   7 1689.07 67.7721  10
   1   2   7 1595.41 76.4152  10
   1   2   7 1703.11 75.5410   2
   1   2   7 1731.48 74.5462   6
  -1   2  -7 1956.91 75.9726   7
  -1   2  -8 23041.8 809.258   8
  -1  -2   8 22199.2 803.914  10
   1   2   8 22650.9 809.104  10
   1   2   8 22197.1 809.118   2
   1   2   8 22264.3 808.008   6
  -1   2  -8 24111.3 808.592   7
  -1   2  -9 23627.3 833.729   8
  -1  -2   9 23003.0 828.181  10
   1   2   9 23428.5 833.772  10
   1   2   9 23196.5 833.681   2
   1   2   9 23715.2 833.042   6
  -1   2 -10 9413.92 342.055   8
  -1  -2  10 9157.13 335.600  10
   1   2  10 9521.20 342.164  10
   1   2  10 9205.03 341.952   2
   1   2  10 9484.65 341.761   6
  -1   2 -11 3574.84 136.698   8
   1   2  11 3497.15 137.281  10
  -1  -2  11 3325.57 128.561  10
   1   2  11 3256.67 136.588   2
   1   2  11 3477.52 137.090   6
  -1   2 -12 4274.08 168.133   8
   1  -2 -12 4530.42 163.213   8
  -1  -2  12 4176.64 160.475  10
   1   2  12 4190.94 168.952   2
   1   2  12 4317.59 168.010   6
   1   2  13 12682.4 465.776   2
  -1  -2  13 12421.9 457.143  10
   1  -2 -13 13077.8 460.260   8
  -1   2 -13 12788.3 465.091   8
   1   2  14 1135.91 68.5851   2
   1  -2 -14 1211.43 59.3574   8
  -1   2 -14 1103.71 65.9877   8
   1   2  15 8290.94 317.173   2
  -1   2 -15 8365.34 317.088   8
   1  -2 -15 8503.14 311.921   8
   1   2  16 16971.8 619.326   2
   1  -2 -16 16941.6 614.441   8
  -1   2 -16 16966.4 619.541   8
   1   2  17 11126.8 426.871   2
  -1   2 -17 11628.3 428.017   8
   1  -2 -17 11594.4 423.746   8
   1   2  18 653.357 54.9612   2
   1  -2 -18 679.573 48.4157   8
  -1   2 -18 617.395 54.3019   8
   1   2  19 956.225 65.2518   2
   1  -2 -19 991.281 62.1904   8
  -1   2 -19 937.265 66.0341   8
   1   2  20 1728.58 93.3232   2
  -1  -2  20 1699.50 93.3020   2
  -1   2 -20 1684.21 91.9629   8
   1  -2 -20 1686.87 88.0448   8
   1  -2 -21 219.658 41.9530   8
  -1   2 -21 242.575 45.8021   8
  -1  -2  21 271.097 19.8623  16
   1   2  21 227.325 20.3331  18
  -1  -2  21 230.175 47.5956   2
   1   2  21 305.557 46.5313   2
  -1  -2  21 240.510 22.2186  22
   1   2  21 229.435 21.6778  22
   1   2  21 241.943 19.3910  11
   1   2  22 2568.73 98.6923  22
   1  -2 -22 2632.35 126.498   8
   1   2  22 2586.20 126.881   2
  -1  -2  22 2791.52 130.640   2
  -1  -2  22 2639.08 99.0350  22
   1   2  22 2641.03 97.0902  11
   1   2  22 2643.05 97.7738  18
  -1  -2  22 2608.73 97.8041  16
  -1  -2  23 1327.83 89.9040   2
   1   2  23 1266.50 85.1855   2
  -1  -2  23 1485.67 59.5252  22
   1   2  23 1437.90 59.2768  22
   1   2  23 1442.10 57.6243  18
  -1  -2  23 1479.74 58.1039  16
  -1  -2  24 253.416 51.3979   2
   1   2  24 259.623 46.7194   2
   1   2  24 197.055 23.2011  22
  -1  -2  24 182.462 23.4907  22
   1   2  24 197.211 20.4658  18
  -1  -2  24 187.279 20.3626  16
  -1  -2  25 293.555 26.5515  22
   1   2  25 296.457 23.1894  18
   1   2  25 292.999 26.1929  22
  -1  -2  26 1267.39 54.4715  22
   1   2  26 1249.97 51.6092  18
   1   2  26 1263.85 54.3778  22
  -1  -2  27 1892.58 74.7828  22
   1   2  27 1828.24 74.5254  22
  -1  -2  28 2268.04 87.1471  22
   1   2  28 2186.13 86.7533  22
   1   2  29 456.627 29.8797  22
  -1  -2  29 414.408 29.4726  22
   1   2  30 303.158 26.9320  22
  -1  -2  30 357.027 26.5174  22
  -1  -2  31 460.671 28.6888  22
  -1  -2  32 337.285 25.0864  22
  -1  -2  33 24.8872 17.9717  22
  -1  -2  34 62.2490 16.8044  22
  -1  -2  35 205.313 17.6161  22
  -1  -2  36 73.0225 12.6571  22
   1  -3  36 20.9038 10.3397  22
  -1   3  36 28.9761 11.9381  22
  -1   3  35 24.4858 14.7368  22
   1  -3  35 9.86473 12.8714  22
   1  -3  34 192.981 18.1861  22
  -1   3  34 193.214 18.6252  22
  -1   3  33 118.494 18.7588  22
   1  -3  33 145.749 18.1784  22
   1  -3  32 521.620 28.0220  22
  -1   3  32 499.613 28.7309  22
  -1   3  31 461.972 28.9659  22
   1  -3  31 500.504 28.2985  22
   1  -3  30 664.763 34.2755  22
   1  -3  29 2233.09 85.2479  22
  -1   3  29 2166.89 85.7473  22
   1  -3  28 77.1646 21.6712  22
  -1   3  28 110.488 22.3631  22
  -1   3  27 573.443 32.9771  22
   1  -3  27 518.302 31.3025  22
  -1   3  27 511.302 29.2210  18
  -1   3  26 1513.99 60.9949  18
  -1   3  26 1574.08 63.0917  22
   1  -3  26 1580.31 62.6703  22
  -1   3  26 1449.64 60.8498  11
  -1   3  25 2984.12 111.684  18
  -1   3  25 2880.29 111.238  11
   1  -3  25 3183.04 113.160  22
  -1   3  25 2959.31 113.107  22
   1  -3  24 2683.54 98.5738  22
   1   3 -24 2369.03 134.433   8
  -1   3  24 2621.02 97.5942  18
  -1   3  24 2322.08 127.641   2
   1  -3  24 2539.38 130.101   2
  -1   3  24 2557.52 96.4490  11
  -1   3  24 2578.99 98.6653  22
   1  -3  23 4575.79 163.012  22
   1   3 -23 3853.50 196.511   8
  -1   3  23 4455.80 162.457  18
   1  -3  23 4174.19 192.269   2
  -1   3  23 4111.27 191.425   2
  -1   3  23 4430.32 161.185  11
  -1   3  23 4546.18 163.291  22
   1  -3  22 6306.18 226.555  22
   1   3 -22 5525.27 259.746   8
  -1   3  22 6336.65 226.440  18
   1  -3  22 5573.90 253.207   2
  -1   3  22 5608.75 253.312   2
  -1   3  22 6405.74 225.143  11
  -1   3  22 6341.52 226.966  22
   1  -3  21 850.544 37.5657  22
  -1   3  21 851.198 38.1006  18
   1   3 -21 777.855 67.5363   8
  -1   3  21 700.689 65.3429   2
   1  -3  21 684.247 63.3787   2
  -1   3  21 813.979 35.2379  11
  -1   3  21 720.659 61.0164  10
  -1   3  21 865.172 38.6578  22
   1   3 -20 1331.55 89.0579   8
  -1   3  20 1556.40 58.1153  11
  -1   3  20 1399.32 84.4509  10
   1  -3  20 1318.98 86.1273   2
  -1   3  20 1468.96 87.2544   2
   1  -3  20 1544.29 59.1599  16
   1   3 -19 1235.76 79.4500   8
   1  -3  19 1335.04 77.1341   2
  -1   3  19 1332.59 78.2886   2
  -1   3  19 1248.05 75.9113  10
   1   3 -18 4488.98 191.709   8
   1  -3  18 4590.03 187.634   2
  -1   3  18 4508.70 185.864  10
   1   3 -17 8074.67 305.446   8
  -1   3  17 7713.79 292.446   7
   1  -3  17 7964.52 302.214   2
  -1   3  17 7785.84 299.821  10
  -1   3  16 10145.7 368.500   7
   1   3 -16 9954.58 380.349   8
   1  -3  16 9887.64 376.785   2
  -1   3  16 10141.0 376.787  10
  -1   3  15 4370.05 172.102   7
  -1  -3 -15 4542.86 172.844   8
   1   3 -15 4568.70 183.686   8
   1  -3  15 4578.31 181.070   2
  -1   3  15 4478.54 181.904  10
  -1  -3 -14 1623.38 71.0419   8
  -1   3  14 1632.25 71.4790   7
   1   3 -14 1631.11 84.1038   8
   1  -3  14 1548.92 81.2617   2
  -1   3  14 1586.43 82.2251  10
  -1  -3 -13 3197.49 124.202   8
   1   3 -13 3300.35 135.404   8
  -1   3  13 3168.54 125.529   7
   1  -3  13 3224.48 133.608   2
  -1   3  13 3204.94 135.288  10
  -1   3  12 6474.45 249.554   7
  -1  -3 -12 6726.27 247.474   8
   1   3 -12 7102.70 259.149   8
  -1   3  12 7191.14 259.134  10
   1  -3  12 6668.23 255.740   2
   1   3 -11 9614.21 383.161   8
  -1  -3 -11 10692.8 375.354   8
  -1   3  11 10341.9 377.571   7
  -1   3  11 10621.1 384.905  10
   1  -3  11 10722.7 383.097   2
   1  -3  11 10451.9 381.790   6
  -1   3  10 25514.1 922.758   7
  -1  -3 -10 26252.2 919.995   8
  -1   3  10 26521.8 929.387  10
   1  -3  10 25010.4 926.499   2
   1  -3  10 26364.2 926.210   6
  -1   3   9 4420.48 166.178   7
  -1   3   9 4476.74 173.793  10
   1  -3   9 4400.57 170.867   2
   1  -3   9 4548.75 169.311   6
  -1   3   8 18388.1 653.886   7
  -1   3   8 18599.2 659.691  10
   1  -3   8 17764.9 656.686   2
   1  -3   8 18663.6 656.395   6
   1  -3   7 30174.0 1115.13   2
  -1   3   7 31750.1 1113.16   7
   1   3  -7 32340.3 1116.83   8
   1  -3   7 31409.4 1114.53   6
   1  -3   6 54360.6 1970.86   2
  -1   3   6 55278.3 1969.00   7
   1   3  -6 59327.8 1972.56   8
   1  -3   6 54806.8 1969.99   6
   1  -3   5 17786.5 640.283   2
  -1   3   5 17541.8 639.078   7
   1   3  -5 18797.8 642.430   8
   1  -3   5 18019.5 639.443   6
  -1   3   4 28332.9 1022.45   7
   1   3  -4 31107.0 1025.19   8
   1  -3   4 27905.3 1022.30   2
  -1   3   3 597.528 34.8019   8
   1   3  -3 629.026 34.1826   8
  -1   3   3 680.099 32.1922   7
   1   3  -2 20832.9 706.688   8
  -1   3   2 19846.3 706.781   8
  -1   3   2 20439.6 705.747   7
  -1  -3  -2 19600.1 701.076   7
   1   3  -1 23768.5 836.366   8
  -1   3   1 22835.3 838.033   8
  -1   3   1 24028.8 836.870   7
  -1   3   0 62362.4 2198.66   1
  -1  -3   0 62033.6 2198.63   1
   1   3   0 61921.2 2198.66   3
   1  -3   0 61731.6 2198.64   3
   1   3   0 63744.2 2200.99   8
  -1   3   0 63902.3 2202.26   7
   1   3   1 23879.9 845.500  10
   1   3   1 24168.1 845.108   8
  -1   3  -1 23423.7 847.057   7
  -1   3  -2 20574.2 718.532   9
   1   3   2 20008.5 719.597  10
   1   3   2 20271.3 717.574   8
  -1   3  -2 20121.4 720.391   7
   1   3   3 558.222 34.3344  10
  -1   3  -3 681.623 30.2629   9
   1   3   3 626.193 27.6463   8
  -1   3  -3 747.029 39.2521   8
  -1   3  -3 601.966 35.7955   7
  -1   3  -4 31428.1 1057.14   8
  -1   3  -4 29407.4 1051.47   9
   1   3   4 30042.6 1055.24  10
   1   3   4 29017.4 1052.85   2
   1   3   5 16344.3 557.936   7
  -1   3  -5 18535.4 568.411   8
   1   3   5 17916.6 566.995  10
   1   3   5 17160.4 564.232   2
   1   3   5 17758.4 563.837   6
  -1   3  -6 57740.0 1935.30   8
   1   3   6 53779.0 1926.27   7
   1   3   6 56345.1 1934.21  10
   1   3   6 54792.5 1932.47   2
   1   3   6 55709.1 1931.84   6
  -1   3  -6 53017.4 1933.51   7
   1   3   7 30302.1 1120.86   2
   1   3   7 31428.9 1114.25   7
  -1   3  -7 32009.7 1123.03   8
   1   3   7 31586.7 1120.06   6
  -1   3  -7 33019.7 1121.91   7
   1   3   8 17877.6 664.199   2
  -1   3  -8 18682.3 666.327   8
   1   3   8 18550.3 663.523   6
  -1   3  -8 19200.4 665.201   7
   1   3   9 4713.56 175.583   2
  -1   3  -9 4509.01 176.783   8
   1   3   9 4479.48 174.034   6
  -1   3  -9 4728.10 176.037   7
  -1   3 -10 25271.9 932.622   8
   1   3  10 26445.6 932.789  10
   1   3  10 25786.4 931.647   2
   1   3  10 26773.5 931.148   6
  -1   3 -11 10553.2 392.269   8
   1   3  11 10426.5 391.053  10
   1   3  11 10684.8 390.601   2
   1   3  11 11000.4 390.099   6
   1   3  12 6552.12 254.134   2
   1   3  12 6886.58 256.224  10
  -1   3 -12 6807.75 256.586   8
   1   3  13 3135.55 130.112   2
   1   3  13 3196.17 131.052  10
  -1   3 -13 3034.03 130.872   8
   1   3  14 1547.72 80.9113   2
   1  -3 -14 1723.75 74.2731   8
  -1   3 -14 1640.68 83.3547   8
   1   3  15 4397.21 180.294   2
  -1   3 -15 4392.42 182.046   8
   1  -3 -15 4672.59 174.932   8
   1   3  16 9812.83 373.789   2
  -1   3 -16 9787.81 374.846   8
   1  -3 -16 10214.5 368.356   8
   1   3  17 7971.85 301.677   2
   1  -3 -17 8019.04 296.975   8
  -1   3 -17 7560.82 303.209   8
   1   3  18 4419.96 184.162   2
   1  -3 -18 4677.71 180.640   8
  -1   3 -18 4204.06 185.329   8
  -1  -3  19 1376.86 80.9295   2
   1   3  19 1283.83 79.3096   2
  -1   3 -19 1348.14 80.9344   8
   1  -3 -19 1385.92 74.0173   8
   1  -3 -20 1293.23 80.6465   8
  -1   3 -20 1441.42 88.8202   8
  -1  -3  20 1463.66 87.6868   2
   1   3  20 1460.86 86.2048   2
  -1  -3  20 1534.37 58.7156  16
   1   3  20 1532.74 60.2363  22
   1   3  21 838.046 38.4766  22
  -1   3 -21 697.966 64.3749   8
   1  -3 -21 689.487 60.2450   8
   1   3  21 799.596 36.9399  18
  -1  -3  21 835.728 37.4097  16
  -1  -3  21 773.452 67.4201   2
   1   3  21 795.522 66.9995   2
  -1  -3  21 865.166 38.3075  22
   1   3  21 896.691 36.5894  11
   1   3  22 6499.56 232.803  22
  -1   3 -22 5481.20 260.009   8
  -1  -3  22 5878.64 260.993   2
   1   3  22 5519.38 256.834   2
  -1  -3  22 6493.52 232.675  22
   1   3  22 6589.73 230.967  11
   1   3  22 6423.82 231.908  18
  -1  -3  22 6545.01 231.780  16
  -1  -3  23 4517.48 163.546  16
   1   3  23 4391.74 163.417  18
   1   3  23 4519.10 164.445  22
  -1  -3  23 4291.64 195.471   2
   1   3  23 4218.72 191.785   2
  -1  -3  23 4606.50 164.449  22
   1   3  23 4498.00 162.582  11
   1   3  24 2450.72 126.981   2
  -1  -3  24 2346.85 130.310   2
   1   3  24 2557.12 98.7059  22
  -1  -3  24 2678.50 99.4018  22
  -1  -3  24 2584.71 97.9307  16
   1   3  24 2640.43 97.9734  18
   1   3  25 3065.85 116.026  22
  -1  -3  25 3147.38 116.107  22
   1   3  25 3096.33 114.462  18
  -1  -3  25 3003.06 114.874  16
  -1  -3  26 1535.19 63.8284  22
   1   3  26 1522.98 61.7234  18
   1   3  26 1577.72 64.1067  22
  -1  -3  27 525.765 32.3240  22
   1   3  27 563.299 32.9504  22
   1   3  27 518.375 29.5029  18
  -1  -3  28 123.813 23.2696  22
   1   3  28 55.9294 21.8888  22
   1   3  28 93.7336 18.3252  18
   1   3  29 2115.38 80.8807  18
  -1  -3  29 2140.63 83.4502  22
   1   3  29 2123.89 82.9489  22
   1   3  30 674.617 35.1692  22
  -1  -3  30 673.392 35.1040  22
  -1  -3  31 484.574 29.3905  22
   1   3  31 516.458 29.8998  22
  -1  -3  32 506.703 28.7028  22
   1   3  32 511.072 29.2866  22
  -1  -3  33 111.944 18.7814  22
   1   3  33 154.822 19.4569  22
  -1  -3  34 157.270 17.6253  22
   1   3  34 181.106 17.8999  22
   1   3  35 18.1914 14.0442  22
  -1  -3  35 35.3443 13.5005  22
  -1  -3  36 32.7530 10.9286  22
   1   3  36 36.4830 12.4743  22
  -1   4  36 635.700 27.0619  22
  -1   4  35 253.236 17.4051  22
   1  -4  35 236.359 15.5417  22
   1  -4  34 280.655 18.4598  22
  -1   4  34 294.655 20.0893  22
   1  -4  33 130.944 16.7842  22
  -1   4  33 150.233 18.6063  22
   1   4 -33 115.824 18.3865  24
  -1   4  32 1519.49 60.4570  22
   1  -4  32 1477.31 59.7711  22
   1   4 -32 1561.80 61.2685  24
  -1   4  31 112.160 20.0288  22
   1  -4  31 141.048 18.9748  22
   1  -4  30 479.849 28.6828  22
  -1   4  30 531.304 29.5925  22
  -1   4  29 2397.50 91.3475  22
   1  -4  29 2416.75 91.0112  22
  -1   4  29 2336.18 89.4040  18
  -1   4  28 2011.03 78.4972  22
   1  -4  28 2021.50 77.6849  22
  -1   4  28 1917.58 76.2762  18
  -1   4  27 1278.80 54.5693  18
  -1   4  27 1319.68 56.4136  22
   1  -4  27 1408.09 55.8153  22
  -1   4  27 1285.48 54.2829  11
  -1   4  26 456.432 28.9332  18
   1  -4  26 511.350 30.4417  22
  -1   4  26 505.073 31.0467  22
  -1   4  26 442.697 28.2975  11
  -1   4  25 1565.53 64.4900  18
  -1   4  25 1668.67 65.4541  22
   1  -4  25 1589.02 64.9183  22
  -1   4  25 1628.36 63.2184  11
  -1   4  24 1299.63 54.2112  18
  -1   4  24 1329.72 52.6750  11
   1  -4  24 1293.48 54.1611  22
  -1   4  24 1234.87 54.7005  22
   1  -4  23 2665.53 97.6191  22
   1   4 -23 2275.53 132.162   8
  -1   4  23 2580.08 97.4270  18
  -1   4  23 2336.80 125.323   2
   1  -4  23 2335.54 127.121   2
  -1   4  23 2600.11 95.7663  11
  -1   4  23 2577.04 97.9011  22
   1  -4  22 6090.85 217.427  22
   1   4 -22 5198.81 250.173   8
  -1   4  22 5989.57 217.532  18
  -1   4  22 5686.40 245.312   2
   1  -4  22 5574.70 245.223   2
  -1   4  22 6244.83 216.044  11
  -1   4  22 5900.05 217.585  22
   1  -4  21 1706.04 65.3397  22
   1  -4  21 1622.95 65.2573  16
  -1   4  21 1735.53 65.9584  18
   1   4 -21 1402.35 97.0540   8
  -1   4  21 1456.12 91.7876   2
   1  -4  21 1515.91 93.7155   2
  -1   4  21 1721.91 64.0749  11
  -1   4  21 1417.29 91.4113  10
  -1   4  21 1679.23 66.1060  22
  -1   4  20 2411.74 92.1942  18
   1  -4  20 2545.63 91.8228  16
   1  -4  20 2487.72 120.157   2
  -1   4  20 2537.70 119.081   2
   1   4 -20 2329.37 123.829   8
  -1   4  20 2509.43 90.8312  11
  -1   4  20 2259.95 116.473  10
  -1   4  20 2372.25 92.5456  22
   1   4 -19 774.643 64.3113   8
  -1   4  19 641.258 55.4740   2
   1  -4  19 703.945 59.4955   2
  -1   4  19 776.970 58.0253  10
   1   4 -18 418.335 55.6013   8
   1  -4  18 397.505 48.1882   2
  -1   4  18 390.397 48.7353  10
   1   4 -17 6127.86 248.153   8
   1  -4  17 6173.41 243.296   2
  -1   4  17 6207.84 244.606  10
   1   4 -16 374.985 51.6516   8
   1  -4  16 316.628 46.1066   2
  -1   4  16 260.420 45.5126  10
  -1   4  15 8651.57 317.337   7
   1   4 -15 8593.73 328.566   8
   1  -4  15 8353.79 323.694   2
  -1   4  15 8800.89 327.386  10
  -1   4  14 5241.94 199.039   7
   1   4 -14 5147.03 209.357   8
   1  -4  14 5266.44 205.991   2
  -1   4  14 5347.07 209.980  10
   1   4 -13 543.667 51.4780   8
  -1   4  13 483.995 35.2194   7
  -1  -4 -13 518.270 32.0791   8
   1  -4  13 610.092 46.8125   2
  -1   4  13 581.205 53.4730  10
  -1   4  12 36280.8 1303.57   7
  -1  -4 -12 36793.8 1300.27   8
   1  -4  12 36300.8 1307.90   2
  -1   4  12 37598.7 1311.50  10
  -1   4  11 14111.3 517.955   7
  -1  -4 -11 14785.0 514.705   8
  -1   4  11 14138.9 525.360  10
   1  -4  11 14264.2 522.299   2
  -1   4  10 3708.53 142.707   7
  -1   4  10 3849.53 152.684  10
   1  -4  10 3574.90 146.492   2
   1  -4  10 3867.94 146.326   6
  -1   4   9 16950.0 595.901   7
   1   4  -9 16917.1 602.077   8
  -1   4   9 15966.6 602.524  10
   1  -4   9 16367.6 599.237   2
   1  -4   9 16873.9 598.006   6
   1  -4   8 3168.32 125.006   2
   1   4  -8 3399.29 128.429   8
  -1   4   8 3064.60 121.673   7
   1  -4   8 3219.67 123.592   6
   1  -4   7 16805.9 581.404   2
   1   4  -7 16380.0 584.199   8
  -1   4   7 15697.8 578.964   7
   1  -4   7 16230.4 580.123   6
   1  -4   6 21480.2 770.996   2
   1   4  -6 22790.0 775.135   8
  -1   4   6 20785.7 769.940   7
   1  -4   6 22076.0 770.526   6
   1  -4   5 19191.6 688.063   2
  -1   4   5 19056.0 687.855   7
   1   4  -5 20291.1 692.187   8
   1  -4   5 19175.7 687.227   6
  -1   4   4 209800. 7114.71   8
   1   4  -4 212251. 7116.16   8
   1  -4   4 196963. 7111.02   6
  -1   4   4 195299. 7112.61   7
  -1   4   3 19081.7 701.556   8
   1   4  -3 20313.6 702.512   8
  -1   4   3 19673.7 700.106   7
   1   4  -2 39610.4 1366.98   8
  -1   4   2 38215.1 1367.48   8
  -1   4   2 37946.3 1366.01   7
  -1  -4  -1 80873.7 2892.35   1
  -1   4   1 82068.7 2899.25   8
   1   4  -1 84442.8 2897.49   8
  -1   4   1 83191.9 2897.43   7
  -1   4   0 8074.50 287.366   8
   1   4   0 8485.24 284.949   8
   1   4   0 8346.92 282.485  10
   1  -4   0 7617.87 279.492   3
   1   4   0 7603.60 279.390   3
   1   4   0 7838.24 281.137   7
  -1   4   0 8114.70 285.658   7
   1   4   1 86319.4 2935.34   8
   1   4   1 86007.5 2934.85  10
  -1   4  -1 82440.4 2931.39   1
   1   4   1 80353.7 2931.69   7
  -1   4  -1 85333.5 2936.74   7
   1   4   2 39307.6 1334.17  10
   1   4   2 39941.9 1332.85   8
   1   4   2 35970.3 1329.06   7
  -1   4  -2 38837.5 1335.44   7
   1   4   3 19838.6 670.890  10
   1   4   3 20191.8 667.711   8
   1   4   3 17948.3 663.773   7
  -1   4  -3 20152.5 671.704   7
   1   4   4 210535. 6787.21   8
   1   4   4 210748. 6792.00  10
  -1   4  -4 205469. 6787.70   9
  -1   4  -4 191186. 6793.57   8
  -1   4  -4 199272. 6791.73   7
   1   4   4 180367. 6783.46   7
   1   4   4 201209. 6787.37   6
  -1   4  -5 20572.0 671.569   8
   1   4   5 20107.6 669.233  10
  -1   4  -5 19990.9 663.614   9
   1   4   5 18667.4 665.096   2
   1   4   5 17651.7 659.568   7
  -1   4  -5 19232.5 668.937   7
   1   4   5 19591.5 664.543   6
  -1   4  -6 22904.4 765.866   8
  -1   4  -6 21777.9 757.345   9
   1   4   6 22671.7 763.857  10
   1   4   6 22262.9 760.761   2
   1   4   6 20372.7 754.240   7
   1   4   6 21928.7 759.740   6
  -1   4  -7 16511.7 545.473   8
   1   4   7 16507.7 544.365  10
  -1   4  -7 15330.8 536.043   9
   1   4   7 16175.4 540.936   2
   1   4   7 16296.9 540.101   6
  -1   4  -8 3038.07 122.468   8
   1   4   8 2803.32 107.664   7
   1   4   8 3247.73 121.003  10
   1   4   8 3202.88 117.759   2
   1   4   8 3133.68 116.739   6
   1   4   9 16776.2 587.161   2
   1   4   9 15320.5 578.582   7
  -1   4  -9 17349.0 591.463   8
   1   4   9 17423.9 586.670   6
  -1   4  -9 17484.2 589.269   7
   1   4  10 3576.83 148.279   2
  -1   4 -10 3757.46 152.359   8
   1   4  10 3896.94 147.580   6
  -1   4 -10 3911.00 150.233   7
   1   4  11 14285.9 511.784   2
  -1   4 -11 13896.1 514.550   8
   1   4  12 36173.0 1295.63   2
   1   4  12 37373.3 1298.06  10
  -1   4 -12 35489.5 1298.67   8
   1   4  13 505.878 44.9107   2
   1   4  13 524.137 48.5280  10
  -1   4 -13 560.981 48.7250   8
   1   4  14 4928.99 199.363   2
   1   4  14 5232.32 201.610  10
  -1   4 -14 5151.89 203.677   8
   1   4  15 8379.82 320.948   2
  -1   4 -15 8500.36 324.976   8
   1  -4 -15 8619.46 314.977   8
   1   4  16 336.058 44.8687   2
  -1   4 -16 232.302 45.5655   8
   1  -4 -16 293.066 33.7893   8
   1   4  17 6246.65 246.287   2
  -1   4 -17 6293.04 250.949   8
   1  -4 -17 6282.72 240.431   8
   1   4  18 313.222 44.8580   2
  -1   4 -18 327.645 45.8099   8
   1  -4 -18 348.311 37.8794   8
   1   4  19 758.601 58.9408   2
  -1  -4  19 728.546 59.4198   2
  -1   4 -19 688.353 60.8093   8
   1  -4 -19 683.804 49.9577   8
   1   4  20 2456.90 93.1076  22
   1  -4 -20 2234.67 112.989   8
  -1   4 -20 2081.90 119.994   8
   1   4  20 2468.60 92.1865  18
  -1  -4  20 2506.41 92.2159  16
   1   4  20 2368.55 116.825   2
  -1  -4  20 2500.23 121.426   2
  -1  -4  20 2382.66 92.7779  22
   1   4  20 2574.19 91.0667  11
   1   4  21 1852.87 68.4051  22
  -1   4 -21 1402.14 96.1794   8
  -1  -4  21 1682.01 66.6922  16
   1   4  21 1714.01 67.4923  18
  -1  -4  21 1590.16 97.2831   2
   1   4  21 1407.88 92.0024   2
  -1  -4  21 1681.00 67.3421  22
   1   4  21 1779.83 65.5221  11
   1   4  22 6248.79 224.103  22
  -1   4 -22 5272.57 252.566   8
  -1  -4  22 5781.62 252.470   2
   1   4  22 5674.96 250.011   2
  -1  -4  22 6179.87 223.932  22
   1   4  22 6366.81 222.393  11
  -1  -4  22 6368.68 223.320  16
   1   4  22 6051.45 223.334  18
   1   4  23 2502.19 97.5560  18
  -1  -4  23 2637.32 97.9500  16
   1   4  23 2556.23 98.8729  22
   1   4  23 2475.38 126.572   2
  -1  -4  23 2596.24 131.166   2
   1   4  23 2695.23 96.6636  11
  -1  -4  23 2608.72 98.6482  22
  -1  -4  24 1285.86 54.8754  22
  -1  -4  24 1227.72 53.8479  16
   1   4  24 1329.61 53.9779  18
   1   4  24 1334.33 53.2372  11
   1   4  24 1301.15 55.1307  22
   1   4  25 1564.10 64.2153  22
  -1  -4  25 1604.25 64.1635  22
   1   4  25 1569.97 62.7871  18
  -1  -4  25 1546.57 62.9120  16
   1   4  26 469.540 30.5554  22
  -1  -4  26 474.776 30.5737  22
  -1  -4  26 506.435 29.6729  16
   1   4  26 464.686 29.3362  18
  -1  -4  27 1371.28 57.3643  22
  -1   4 -27 1298.51 57.3747  24
   1   4  27 1383.38 56.8794  22
   1   4  27 1317.50 55.3382  18
   1   4  28 2037.54 79.7451  22
  -1  -4  28 2010.58 79.4083  22
  -1   4 -28 2023.85 79.9704  24
   1   4  28 2023.63 77.9661  18
   1   4  29 2349.85 90.7068  22
  -1  -4  29 2430.48 90.7218  22
  -1   4 -29 2313.79 90.5860  24
   1   4  29 2350.19 89.0262  18
   1   4  30 472.017 29.7443  22
  -1  -4  30 508.626 29.4967  22
   1   4  30 468.444 26.1219  18
  -1  -4  31 124.476 19.8379  22
   1   4  31 131.646 20.5532  22
   1   4  31 96.7137 16.0036  18
   1   4  32 1538.93 60.7287  22
  -1  -4  32 1505.80 60.4604  22
  -1  -4  33 167.685 18.4427  22
   1   4  33 136.155 18.4221  22
  -1  -4  34 281.415 19.1961  22
   1   4  34 264.804 19.8744  22
  -1  -4  35 246.047 16.5997  22
   1   4  35 262.335 17.7451  22
   1   4  36 673.690 28.3126  22
  -1   5  35 594.824 26.4046  22
   1   5 -34 661.124 30.6558  24
  -1   5  34 691.178 30.2112  22
  -1   5  33 36.8343 15.9145  22
   1   5 -33 28.2703 17.4882  24
  -1   5  32 242.136 20.2184  22
   1  -5  32 245.135 18.9208  22
   1   5 -32 229.563 22.6421  24
   1  -5  31 225.636 19.8502  22
   1   5 -31 233.274 23.7123  24
  -1   5  31 256.741 21.2016  22
  -1   5  31 204.756 18.7706  18
  -1   5  30 60.6135 19.3501  22
   1  -5  30 86.0780 18.1558  22
  -1   5  30 84.5504 17.4845  18
   1  -5  29 627.215 32.2463  22
  -1   5  29 638.592 33.3320  22
  -1   5  29 638.230 31.6538  18
   1  -5  28 97.1998 20.3009  22
  -1   5  28 89.3758 21.6231  22
  -1   5  28 62.8837 19.2508  18
  -1   5  27 1008.59 43.8889  11
  -1   5  27 1007.54 45.3628  22
   1  -5  27 1006.02 44.7035  22
  -1   5  27 984.385 44.7431  18
  -1   5  26 61.6586 20.1623  11
   1  -5  26 52.5923 20.1099  22
  -1   5  26 48.9312 21.7542  22
  -1   5  26 41.8504 20.3340  18
  -1   5  25 5197.40 191.487  18
   1  -5  25 5379.33 191.773  22
  -1   5  25 5012.48 191.892  22
  -1   5  25 5423.54 190.444  11
  -1   5  24 704.321 35.9026  18
  -1   5  24 735.975 34.3181  11
   1  -5  24 739.850 35.6033  22
  -1   5  24 663.239 36.1403  22
  -1   5  23 982.023 44.8281  18
  -1   5  23 954.894 71.8781   2
   1  -5  23 986.052 75.3713   2
   1   5 -23 955.982 78.7039   8
  -1   5  23 993.383 42.7174  11
   1  -5  23 1030.77 43.6961  22
  -1   5  23 1028.07 45.0213  22
   1  -5  22 5969.73 220.123  22
   1  -5  22 6275.81 220.143  16
  -1   5  22 6263.51 220.664  18
   1   5 -22 5294.09 255.793   8
  -1   5  22 5474.27 246.640   2
   1  -5  22 5564.96 248.917   2
  -1   5  22 6228.60 219.189  11
  -1   5  22 6023.61 220.634  22
   1  -5  21 843.406 37.4219  16
  -1   5  21 868.021 38.7127  18
   1   5 -21 755.071 71.8681   8
   1  -5  21 861.921 65.8445   2
  -1   5  21 750.023 62.3297   2
  -1   5  21 693.872 64.0282  10
  -1   5  21 841.640 36.6934  11
  -1   5  21 860.099 38.5913  22
  -1   5  20 890.182 39.9060  18
   1  -5  20 856.931 38.2654  16
   1   5 -20 829.730 72.7716   8
   1  -5  20 906.361 65.2121   2
  -1   5  20 933.924 63.3664   2
  -1   5  20 893.118 37.0353  11
  -1   5  20 768.380 65.5179  10
  -1   5  20 896.274 39.2121  22
   1   5 -19 1147.87 80.7440   8
  -1   5  19 1077.85 73.4309  10
  -1   5  19 1084.00 43.4237  11
   1  -5  19 1126.65 71.8035   2
  -1   5  19 1045.18 67.5664   2
   1  -5  19 1085.68 44.2721  16
   1   5 -18 6816.32 277.246   8
   1  -5  18 6941.01 269.731   2
  -1   5  18 6764.24 267.541   2
  -1   5  18 6902.01 271.135  10
   1   5 -17 2597.83 124.258   8
  -1   5  17 2437.88 114.115   2
   1  -5  17 2526.51 116.540   2
  -1   5  17 2591.55 119.081  10
   1   5 -16 3288.11 146.401   8
   1  -5  16 3106.93 138.430   2
  -1   5  16 3357.33 143.045  10
   1   5 -15 1216.73 75.9896   8
   1  -5  15 1244.23 69.5848   2
  -1   5  15 1189.07 73.7471  10
   1   5 -14 34176.7 1313.67   8
   1  -5  14 36629.4 1309.52   2
  -1   5  13 1302.89 60.7440   7
   1  -5  13 1266.23 67.7059   2
  -1   5  13 1223.38 74.9340  10
  -1   5  12 1886.07 81.1992   7
   1  -5  12 1887.59 86.8820   2
  -1   5  12 1861.07 95.8534  10
  -1   5  11 3411.62 132.660   7
   1  -5  11 3475.44 137.205   2
  -1   5  11 3168.95 144.247  10
   1  -5  10 4331.00 165.153   2
  -1   5  10 4138.95 160.690   7
   1   5 -10 4311.09 171.571   8
   1  -5   9 4248.60 166.530   2
  -1   5   9 4191.22 162.829   7
   1   5  -9 4714.00 173.525   8
   1   5  -8 3844.02 150.910   8
  -1   5   8 3645.00 142.109   7
  -1   5   8 3702.06 151.736  10
   1  -5   8 3760.84 145.013   2
   1  -5   8 3854.30 143.793   6
  -1   5   7 11445.1 428.728   7
   1   5  -7 12331.5 436.013   8
  -1   5   7 12212.8 436.722  10
   1  -5   7 11815.4 430.159   2
   1  -5   7 12200.9 429.362   6
   1  -5   6 65.5243 23.6254   2
   1   5  -6 49.4254 32.6492   8
  -1   5   6 69.0626 22.0845   7
   1  -5   6 64.5963 19.3944   6
  -1   5   5 10365.7 368.386   8
   1   5  -5 10157.1 370.927   8
  -1   5   5 9868.32 365.705   7
   1  -5   5 10247.5 364.187   6
  -1   5   4 7694.84 285.396   8
   1   5  -4 8196.97 287.618   8
  -1   5   4 7693.03 283.000   7
   1  -5   4 7710.53 279.331   6
   1   5  -3 16328.6 563.148   8
  -1   5   3 15686.2 562.359   8
  -1   5   3 15913.1 560.307   7
   1  -5   3 15302.7 555.319   6
  -1   5   2 3515.49 137.281   8
   1   5  -2 3627.16 136.912   8
  -1   5   2 3461.68 134.551   7
   1   5  -1 11159.4 375.330   8
  -1   5   1 10849.3 376.788   8
   1   5  -1 10444.0 369.335  10
   1  -5   1 10058.3 366.506   3
  -1  -5  -1 10014.6 366.406   1
   1   5  -1 10623.4 370.898   7
  -1   5   1 11281.4 374.587   7
   1   5   0 5302.51 192.703  10
  -1   5   0 5185.33 198.718   8
   1   5   0 5455.47 196.478   8
   1   5   0 5183.43 191.625   7
  -1   5   0 5279.74 196.838   7
  -1   5  -1 10947.8 376.729   8
   1   5   1 11173.2 373.220   8
   1   5   1 10847.9 371.552  10
  -1   5  -1 10223.3 365.767   1
   1   5   1 9872.67 365.493   3
  -1   5  -1 10940.8 374.178   7
   1   5   1 10277.7 368.108   7
   1   5   2 3434.60 132.209  10
   1   5   2 3604.57 131.742   8
  -1   5  -2 3447.88 137.445   8
   1   5   2 3418.95 126.365   7
   1   5   3 16315.8 557.714  10
   1   5   3 16415.2 555.210   8
  -1   5  -3 15790.2 558.472   7
   1   5   3 15243.0 550.585   7
   1   5   3 15128.5 551.223   6
   1   5   4 7971.16 274.116   8
   1   5   4 7996.64 278.704  10
   1   5   4 7253.45 269.278   7
   1   5   4 7682.76 272.012   6
  -1   5  -4 7804.55 279.163   7
   1   5   5 10591.8 359.486   8
   1   5   5 10474.7 365.683  10
   1   5   5 9599.53 355.037   7
  -1   5  -5 10440.8 365.535   7
   1   5   5 10262.3 359.115   6
   1   5   6 47.9465 32.0452  10
  -1   5  -6 48.8849 35.5857   8
  -1   5  -6 41.2408 32.8315   7
   1   5   6 62.5923 19.3463   6
   1   5   6 50.5119 10.4417   7
  -1   5  -7 12490.2 452.707   8
  -1   5  -7 12500.2 442.239   9
   1   5   7 12303.3 450.327  10
   1   5   7 12158.6 445.679   2
   1   5   7 12435.1 444.486   6
  -1   5  -7 12359.8 449.715   7
  -1   5  -8 3937.99 155.186   8
  -1   5  -8 3809.35 141.409   9
   1   5   8 3731.28 152.773  10
   1   5   8 3726.85 146.825   2
   1   5   8 3916.09 145.634   6
  -1   5  -9 4553.10 177.292   8
   1   5   9 4497.70 170.496   2
   1   5   9 4298.26 174.826  10
  -1   5 -10 4355.41 172.337   8
   1   5  10 4304.39 165.356   2
   1   5  10 4139.41 170.409  10
  -1   5 -11 3667.50 151.041   8
   1   5  11 3559.12 144.004   2
  -1   5 -12 2036.77 98.0952   8
   1   5  12 1931.62 89.5443   2
  -1   5 -13 1251.81 74.6496   8
   1   5  13 1300.11 68.1355   2
  -1   5 -14 36625.2 1336.98   8
   1   5  14 37371.4 1332.18   2
   1   5  14 37813.1 1334.84  10
  -1   5 -15 1047.08 70.3554   8
   1   5  15 1155.01 66.8056   2
   1   5  15 1241.24 70.5016  10
   1  -5 -16 3320.46 131.297   8
  -1   5 -16 3272.60 144.391   8
   1   5  16 3094.34 137.730   2
  -1   5 -17 2437.20 121.319   8
   1  -5 -17 2603.62 110.829   8
   1   5  17 2554.65 117.278   2
  -1  -5  17 2754.86 120.023   2
  -1   5 -18 6635.68 279.020   8
   1  -5 -18 7304.13 269.242   8
   1   5  18 6809.06 273.619   2
  -1  -5  18 7264.78 276.186   2
   1   5  19 929.102 64.6947   2
  -1  -5  19 1018.69 68.3945   2
   1   5  19 1029.23 43.2248  18
  -1   5 -19 972.949 71.3674   8
   1  -5 -19 1040.42 60.8419   8
   1   5  20 939.094 40.2843  22
  -1   5 -20 849.638 69.8272   8
   1   5  20 837.200 40.3200  18
   1   5  20 983.087 38.2484  11
  -1  -5  20 936.737 40.0317  22
  -1  -5  20 888.624 65.5250   2
   1   5  21 896.678 39.9155  22
  -1   5 -21 716.724 69.4406   8
   1   5  21 852.416 39.0007  18
   1   5  21 880.476 37.5529  11
  -1  -5  21 918.410 39.6357  22
  -1  -5  21 889.969 68.3421   2
   1   5  21 781.118 64.1291   2
   1   5  22 6069.46 222.789  22
  -1   5 -22 5282.32 253.385   8
   1   5  22 6350.19 222.431  18
   1   5  22 6309.12 220.861  11
  -1  -5  22 6122.58 222.555  22
   1   5  22 5685.29 248.498   2
  -1  -5  22 5620.36 250.995   2
   1   5  23 1018.32 45.2327  22
  -1   5 -23 904.535 77.4310   8
   1   5  23 974.654 42.7272  11
  -1  -5  23 842.119 70.9818   2
   1   5  23 943.566 71.4250   2
  -1  -5  23 1048.99 44.8232  22
   1   5  23 1045.48 45.0018  18
   1   5  24 764.251 36.5996  22
  -1  -5  24 735.401 36.4856  22
   1   5  24 709.310 34.3898  11
   1   5  24 655.544 35.8150  18
   1   5  25 5406.63 190.900  22
  -1  -5  25 5389.29 190.693  22
   1   5  25 5207.80 188.786  11
   1   5  25 5185.52 190.065  18
  -1  -5  25 4974.54 189.931  16
  -1  -5  26 61.4185 21.8824  22
   1   5  26 61.3498 22.1244  22
   1   5  26 56.9039 21.5702  18
  -1  -5  26 45.6505 21.2580  16
  -1   5 -26 41.3505 22.7257  24
  -1  -5  27 1034.19 46.4174  22
  -1   5 -27 1012.58 47.4717  24
   1   5  27 1054.15 46.2405  22
   1   5  27 1038.59 45.6044  18
  -1  -5  28 97.2620 21.0533  22
   1   5  28 97.9637 19.7557  18
  -1   5 -28 110.956 22.7430  24
   1   5  28 51.5449 20.5175  22
  -1   5 -29 610.699 34.3589  24
  -1  -5  29 652.811 33.9316  22
   1   5  29 646.603 34.2284  22
   1   5  29 674.935 32.3618  18
  -1  -5  30 73.6120 19.3152  22
   1   5  30 65.9247 17.3105  18
   1   5  30 84.1359 19.9897  22
  -1   5 -30 70.0023 20.2585  24
  -1  -5  31 220.690 21.2023  22
  -1   5 -31 235.769 21.6018  24
   1   5  31 210.716 21.7039  22
   1   5  31 239.725 19.0909  18
  -1  -5  32 223.729 19.7126  22
   1   5  32 214.895 19.9634  22
   1   5  32 222.345 17.5971  18
   1   5  33 22.3485 15.8329  22
   1   5  33 15.0250 12.4802  18
  -1  -5  33 35.1046 15.1933  22
  -1  -5  34 631.033 28.1600  22
   1   5  34 651.579 29.5030  22
   1   5  35 658.834 26.9234  22
  -1  -5  35 561.152 25.6851  22
  -1   5 -36 22.9015 15.8622  15
  -1   6  35 561.144 23.9814  22
   1   6 -34 123.369 15.6438  24
  -1   6  34 133.181 14.1662  22
  -1   6  33-7.58242 12.8490  18
   1   6 -33 29.0169 16.6085  24
  -1   6  33 4.77830 14.0668  22
  -1   6  32 1399.87 54.8755  18
   1   6 -32 1438.84 57.7649  24
  -1   6  32 1414.89 55.5552  22
  -1   6  31 160.087 18.5017  22
   1   6 -31 155.089 22.3632  24
  -1   6  31 145.129 17.8783  18
  -1   6  30 77.2375 18.3445  22
   1   6 -30 92.9047 21.9593  24
  -1   6  30 88.1374 18.1044  18
  -1   6  29 227.193 21.7541  22
  -1   6  29 199.316 21.0130  18
  -1   6  28 458.310 28.4167  11
  -1   6  28 473.286 28.7285  22
  -1   6  28 494.816 28.5988  18
  -1   6  27 159.096 20.7001  11
  -1   6  27 137.243 21.1664  22
  -1   6  27 140.979 22.0258  18
  -1   6  26 356.339 27.0879  18
  -1   6  26 354.688 26.3435  22
  -1   6  26 361.543 25.4410  11
  -1   6  25 1745.38 70.7567  18
  -1   6  25 1741.61 70.4877  22
  -1   6  25 1834.58 69.5560  11
  -1   6  24 1512.95 62.9276  18
  -1   6  24 1565.63 62.6856  22
  -1   6  24 1535.35 61.1558  11
  -1   6  23 747.302 38.1491  18
  -1   6  23 752.384 34.9707  11
  -1   6  23 772.732 37.1252  22
   1   6 -22 3759.69 190.744   8
   1  -6  22 4164.37 154.581  16
  -1   6  22 4197.04 155.533  18
  -1   6  22 4416.25 153.785  11
  -1   6  22 3980.25 184.946  10
  -1   6  22 4207.70 155.159  22
  -1   6  21 430.820 26.3594  22
   1   6 -21 387.714 59.1389   8
   1  -6  21 448.754 25.7199  16
  -1   6  21 458.959 27.5378  18
  -1   6  21 472.298 25.5811  11
  -1   6  21 373.905 55.0976  10
  -1   6  21 413.718 49.7385   2
   1  -6  21 518.911 52.8898   2
  -1   6  20 1087.88 45.9730  22
   1   6 -20 957.468 81.7257   8
  -1   6  20 1029.95 75.7496  10
  -1   6  20 1127.78 44.1688  11
  -1   6  20 1019.66 69.2178   2
   1  -6  20 964.902 70.7664   2
   1  -6  20 1069.54 44.9382  16
  -1   6  20 1116.35 47.3535  18
   1   6 -19 1575.55 99.3937   8
  -1   6  19 1577.51 93.8083  10
  -1   6  19 1858.85 92.7194   2
   1  -6  19 1662.27 91.7649   2
   1  -6  19 1754.35 66.5283  16
   1   6 -18 52.2957 46.9193   8
  -1   6  18 72.2172 36.1342   2
   1  -6  18 83.5016 36.6810   2
  -1   6  18 58.4842 44.7167  10
   1   6 -17 5810.22 246.873   8
   1  -6  17 6163.36 239.343   2
  -1   6  17 6006.35 236.846   2
  -1   6  17 6029.40 241.844  10
   1   6 -16 2931.46 135.728   8
  -1   6  16 2931.65 125.029   2
   1  -6  16 2737.40 125.854   2
  -1   6  16 2931.52 132.189  10
   1  -6  15 5031.84 199.662   2
  -1   6  15 5019.02 206.079  10
   1  -6  14 1710.44 84.9435   2
  -1   6  14 1743.27 93.4617  10
   1  -6  13 6964.92 264.299   2
   1   6 -12 297.426 45.6039   8
   1  -6  12 304.158 37.6117   2
  -1   6  11 2692.67 110.441   7
   1   6 -11 2820.09 123.945   8
   1  -6  11 2940.10 116.643   2
  -1   6  10 4238.38 169.592   7
   1   6 -10 4617.76 182.653   8
  -1   6  10 4738.72 183.191  10
   1  -6  10 4616.23 174.096   2
   1   6  -9 2934.82 118.719   8
  -1   6   9 2760.57 119.278  10
   1  -6   9 2674.98 108.186   2
   1   6  -8 5493.78 206.092   8
  -1   6   8 5468.28 207.276  10
   1  -6   8 5511.25 198.680   2
  -1   6   8 4933.74 195.843   7
  -1   6   7 9210.08 322.344  10
   1   6  -7 8929.74 321.507   8
  -1   6   7 8173.47 312.517   7
  -1   6   6 3910.90 156.650  10
   1   6  -6 4187.93 157.116   8
  -1   6   6 3768.47 148.009   7
  -1   6   5 370.811 35.0151   8
   1   6  -5 381.530 38.1864   8
   1  -6   5 366.446 23.6880   6
  -1   6   5 370.082 30.9296   7
  -1   6   4 759.397 46.6519   8
   1   6  -4 819.912 51.5495   8
   1  -6   4 733.431 34.0337   6
  -1   6   4 794.609 42.9913   7
  -1   6   3 1321.70 64.5046   8
   1   6  -3 1317.15 66.0476   8
   1  -6   3 1283.70 50.2257   6
  -1   6   3 1310.64 60.5938   7
  -1  -6  -2 17398.1 625.040   1
   1  -6   2 17202.6 625.191   3
  -1   6   2 19218.9 637.524   8
   1   6  -2 19358.1 637.196   8
  -1   6   2 19414.6 634.676   7
   1  -6   2 17675.8 625.318   6
   1   6  -1 9587.37 300.258  10
  -1   6   1 9624.17 310.242   8
   1   6  -1 9838.43 307.960   8
   1   6  -1 9615.50 302.100   7
  -1   6   1 10488.6 307.040   7
   1   6   0 8027.45 280.395  10
  -1   6   0 7554.22 287.535   8
   1   6   0 7602.71 284.202   8
   1   6   0 7595.90 279.198   7
  -1   6   0 7777.17 284.058   7
   1   6   1 9741.40 345.919  10
   1   6   1 9899.24 348.535   8
  -1   6  -1 9799.37 352.493   8
   1   6   1 9012.54 343.057   7
  -1   6  -1 9873.99 349.520   7
  -1   6  -2 19015.3 648.291   8
   1   6   2 19515.7 643.519   8
   1   6   2 19177.3 642.918  10
  -1   6  -2 17613.8 634.634   1
  -1   6  -2 19240.8 645.151   7
   1   6   2 18550.1 637.650   7
   1   6   2 17198.7 634.335   6
   1   6   3 1334.02 62.8248  10
   1   6   3 1438.65 60.8272   8
  -1   6  -3 1329.05 70.6228   8
  -1   6  -3 1407.45 66.1765   7
   1   6   3 1313.01 50.4058   6
   1   6   3 1244.09 52.0847   7
   1   6   4 736.815 46.5583  10
   1   6   4 752.924 39.4889   8
   1   6   4 711.077 32.1235   6
  -1   6  -4 764.203 48.0830   7
   1   6   5 435.721 29.1298   8
   1   6   5 391.665 39.1037  10
  -1   6  -5 514.943 41.3277   7
   1   6   6 4019.71 160.337  10
  -1   6  -6 4187.49 161.339   7
   1   6   7 9164.11 338.395  10
  -1   6  -7 9135.86 337.890   7
  -1   6  -8 5677.73 215.508   8
   1   6   8 5544.81 211.375  10
   1   6   8 5345.93 204.694   2
  -1   6  -8 5584.03 210.890   7
  -1   6  -9 2815.91 124.583   8
   1   6   9 2896.77 121.256  10
   1   6   9 2738.67 112.961   2
  -1   6  -9 2859.92 120.342   7
   1   6  10 4835.89 188.541  10
   1   6  10 4604.08 181.499   2
  -1   6 -10 4928.11 192.118   8
   1   6  11 2897.62 125.315  10
   1   6  11 3002.40 118.883   2
  -1   6 -11 2731.83 127.217   8
   1   6  12 324.474 44.6619  10
  -1   6 -12 338.380 50.4223   8
   1   6  12 261.667 36.3043   2
  -1   6 -13 6700.42 268.785   8
   1   6  13 7025.20 261.643   2
  -1   6 -14 1855.30 97.2897   8
   1   6  14 1744.14 86.0854   2
  -1   6 -15 4621.69 201.180   8
   1   6  15 5021.93 193.274   2
  -1   6 -16 2716.79 132.367   8
  -1  -6  16 2817.48 125.033   2
   1   6  16 2951.24 124.899   2
   1  -6 -17 6204.13 237.342   8
  -1   6 -17 5995.07 251.225   8
   1   6  17 5989.33 242.452   2
  -1  -6  17 6418.06 244.531   2
  -1   6 -18 66.6385 46.6995   8
   1  -6 -18 60.7606 28.4561   8
   1   6  18 58.4447 37.1163   2
  -1  -6  18 65.8430 36.3210   2
   1   6  19 1791.84 71.2410  18
  -1  -6  19 1850.97 70.5940  16
   1   6  19 1887.11 69.2083  11
  -1   6 -19 1624.16 102.499   8
   1   6  19 1837.59 71.1502  22
  -1  -6  19 1740.67 95.9754   2
   1   6  19 1838.05 95.2030   2
   1   6  20 1108.98 46.3674  18
  -1  -6  20 1113.87 46.2894  16
   1   6  20 1123.58 44.5773  11
  -1   6 -20 928.143 76.9450   8
   1   6  20 1117.74 46.6536  22
   1   6  20 983.497 71.1526   2
  -1  -6  20 975.982 70.8186   2
   1   6  21 435.236 28.6131  18
  -1  -6  21 496.653 27.4029  16
   1   6  21 528.658 25.6597  11
  -1   6 -21 485.134 62.7025   8
  -1  -6  21 572.423 55.5549   2
   1   6  21 446.156 51.2177   2
   1   6  21 423.666 27.2695  22
   1   6  22 4174.69 155.271  22
   1   6  22 4416.50 153.599  11
  -1  -6  22 4058.61 183.292   2
  -1  -6  22 4164.68 155.002  22
   1   6  22 4189.18 154.984  18
  -1  -6  22 4284.69 154.934  16
   1   6  23 763.414 38.0745  22
  -1  -6  23 752.356 37.2203  22
   1   6  23 755.688 35.0760  11
  -1  -6  23 745.844 36.7705  16
   1   6  23 791.682 37.9403  18
   1   6  24 1622.13 62.6280  22
  -1  -6  24 1608.16 61.8551  22
   1   6  24 1481.47 59.7335  11
  -1  -6  24 1413.96 61.4453  16
   1   6  24 1476.12 62.1309  18
  -1   6 -25 1757.27 73.1116  24
   1   6  25 1815.90 71.5862  22
  -1  -6  25 1860.82 71.2047  22
   1   6  25 1771.65 69.1537  11
   1   6  25 1744.06 71.0347  18
   1   6  26 350.883 26.9389  18
  -1   6 -26 353.315 29.2631  24
   1   6  26 361.237 27.2666  22
  -1  -6  26 414.379 26.8048  22
  -1  -6  27 168.712 21.5315  22
   1   6  27 145.562 21.2959  18
   1   6  27 134.357 22.2391  22
  -1   6 -28 509.678 31.4081  24
   1   6  28 510.997 29.9356  22
  -1  -6  28 509.874 29.2391  22
   1   6  28 475.789 29.0214  18
  -1  -6  29 245.034 21.2491  22
   1   6  29 207.199 21.1014  18
  -1   6 -29 195.870 23.5173  24
   1   6  29 205.386 22.1661  22
  -1  -6  30 105.376 18.4125  22
   1   6  30 81.4218 18.0731  18
   1   6  30 86.9324 19.0455  22
  -1   6 -30 58.8966 20.3143  24
  -1  -6  31 156.153 18.0837  22
   1   6  31 136.906 17.4026  18
  -1   6 -31 139.945 20.2875  24
   1   6  31 136.090 18.8333  22
   1   6  32 1417.85 55.6036  18
  -1  -6  32 1375.56 55.7566  22
   1   6  32 1502.25 56.7723  22
  -1   6 -32 1441.20 57.2061  24
   1   6  33 28.4626 12.7490  18
   1   6  33 19.1315 15.0103  22
   1   6  34 123.574 12.4049  18
   1   6  34 149.677 15.0290  22
  -1   6 -35 548.180 28.6526  15
   1   6  35 565.557 24.3725  22
   1   7 -34 398.850 24.3321  15
   1   7 -34 423.491 21.5511  24
  -1   7  34 401.841 19.0350  18
  -1   7  33 103.184 12.9966  22
   1   7 -33 100.876 17.2848  24
  -1   7  33 89.9014 13.1486  18
   1   7 -32 349.395 23.3260  24
  -1   7  32 291.540 19.3748  22
  -1   7  32 329.431 19.9523  18
   1   7 -31 21.9070 19.7725  24
  -1   7  31 51.2523 15.1488  22
  -1   7  31 26.1112 16.3369  18
  -1   7  30 630.281 31.0020  22
   1   7 -30 698.479 35.7332  24
  -1   7  30 665.491 32.0645  18
  -1   7  29 270.428 21.7747  22
  -1   7  29 309.771 23.2066  18
  -1   7  28 331.619 25.2980  18
  -1   7  28 336.449 23.7248  22
  -1   7  28 338.842 24.1383  11
  -1   7  27 979.541 44.5756  18
  -1   7  27 1037.62 42.6398  11
  -1   7  27 915.392 42.6583  22
  -1   7  26 175.080 21.4674  11
  -1   7  26 191.696 24.0053  18
  -1   7  26 154.140 21.3735  22
  -1   7  25 2328.96 89.7335  18
  -1   7  25 2355.28 87.9435  11
  -1   7  25 2289.60 88.8136  22
  -1   7  24 352.165 24.4709  11
  -1   7  24 313.320 27.2666  18
  -1   7  23 807.723 40.9054  18
  -1   7  23 845.860 37.6449  11
  -1   7  23 806.265 39.0576  22
  -1   7  22 170.431 50.0105  10
  -1   7  22 198.666 20.9217  11
  -1   7  22 121.980 19.8374  22
   1  -7  22 165.607 20.5237  16
  -1   7  22 168.000 24.2126  18
   1   7 -21 383.946 60.7452   8
   1  -7  21 455.351 25.9928  16
  -1   7  21 438.509 28.8608  18
  -1   7  21 448.407 56.8325  10
  -1   7  21 455.353 25.1009  11
  -1   7  20 29.9789 20.4220  18
   1  -7  20 79.6308 17.6343  16
   1   7 -20 43.3421 20.9821  19
   1   7 -20 23.5747 47.6074   8
  -1   7  20-4.63968 41.8472  10
   1  -7  19 1354.17 54.6646  16
   1   7 -19 1445.01 57.6873  19
   1   7 -19 1292.78 93.1481   8
  -1   7  19 1211.91 85.8832  10
   1  -7  18 3113.56 114.430  16
  -1   7  18 3024.10 143.719  10
   1   7 -18 2995.30 149.801   8
   1   7 -18 3155.73 116.935  19
  -1   7  17 3202.34 142.886  10
   1   7 -17 2944.19 146.864   8
  -1   7  16 428.678 53.6329  10
   1   7 -13 7409.65 291.215   8
   1  -7  13 7490.25 281.884   2
  -1   7  12 2808.85 126.451  10
   1   7 -12 2755.81 124.367   8
   1  -7  12 2572.08 114.717   2
   1   7 -11 2183.30 105.866   8
  -1   7  11 2178.45 105.224  10
   1   7 -10 14506.9 546.892   8
  -1   7  10 15270.8 547.447  10
  -1   7   9 1352.30 75.8100  10
   1   7  -9 1382.88 76.0008   8
  -1   7   9 1236.24 57.9414   7
  -1   7   8 1005.61 63.5414  10
   1   7  -8 942.731 60.2822   8
  -1   7   8 839.532 45.5480   7
  -1   7   7 7104.10 259.739  10
   1   7  -7 7133.14 259.470   8
  -1   7   7 6392.57 248.210   7
  -1   7   6 17291.6 599.295   8
  -1   7   6 17429.6 603.382  10
   1   7  -6 17346.0 604.315   8
  -1   7   6 15326.3 594.698   7
  -1   7   5 12107.1 431.995   8
  -1   7   5 12101.5 435.080  10
   1   7  -5 12401.4 436.106   8
  -1   7   5 11151.6 427.678   7
  -1   7   4 34938.3 1227.73   8
   1   7  -4 35109.7 1230.40   8
  -1   7   4 33672.4 1224.17   7
  -1   7   3 6497.00 245.149   8
   1   7  -3 6730.38 246.489   8
  -1   7   3 6318.33 241.396   7
   1   7  -2 2103.66 93.2913   8
  -1   7   2 2167.50 93.7625   8
  -1   7   2 2066.80 89.2510   7
   1   7  -1 4367.18 163.787  10
  -1   7   1 4344.07 173.372   8
   1   7  -1 4437.09 171.873   8
  -1   7   1 4455.78 170.038   7
   1   7  -1 4530.61 165.775   7
   1   7   0 679.416 37.9405  10
   1   7   0 724.352 45.7416   8
  -1   7   0 694.178 51.8454   8
   1   7   0 683.842 36.5793   7
  -1   7   0 714.364 45.2698   7
   1   7   1 4540.65 170.954  10
  -1   7  -1 4409.85 178.585   8
   1   7   1 4621.18 174.520   8
  -1   7  -1 4616.80 174.809   7
   1   7   1 4514.05 167.588   7
   1   7   2 2042.13 86.0030  10
  -1   7  -2 2067.52 94.6069   8
   1   7   2 2122.73 87.4813   8
   1   7   2 1973.77 79.3184   7
  -1   7  -2 2138.74 90.2352   7
   1   7   3 6282.61 241.135  10
  -1   7  -3 6427.75 246.915   8
   1   7   3 6586.93 240.433   8
  -1   7  -3 6569.05 243.090   7
   1   7   4 34961.2 1243.89  10
  -1   7  -4 35236.5 1249.28   8
   1   7   4 35015.7 1241.50   8
  -1   7  -4 34615.5 1245.19   7
   1   7   5 11512.8 436.964  10
   1   7   5 12068.1 432.721   8
  -1   7  -5 12234.2 443.932   8
  -1   7  -5 12222.7 438.413   7
   1   7   6 17099.6 621.535  10
   1   7   6 17244.0 615.199   8
  -1   7  -6 17221.3 622.060   7
   1   7   7 7353.82 276.541  10
  -1   7  -7 7336.68 276.530   7
   1   7   8 871.014 57.2600  10
  -1   7  -8 981.407 60.0746   7
   1   7   9 1363.36 73.1160  10
  -1   7  -9 1382.07 79.9670   8
  -1   7  -9 1404.05 73.2449   7
   1   7  10 14471.4 543.027  10
  -1   7 -10 15274.0 548.629   8
  -1   7 -10 14884.5 542.059   7
   1   7  11 1969.31 95.8009  10
  -1   7 -11 2040.14 100.945   8
   1   7  12 2636.20 120.728  10
  -1   7 -12 2704.77 126.787   8
  -1  -7  13 7609.69 284.814   2
   1   7  13 7483.97 290.932  10
  -1   7 -13 7552.85 294.530   8
   1   7  14 1344.92 79.4524  10
  -1   7 -14 1406.38 82.1185   8
   1   7  15 2221.70 110.449  10
  -1   7 -15 2400.66 117.282   8
  -1   7 -16 384.054 54.2485   8
  -1   7 -17 2888.57 140.434   8
  -1  -7  18 3105.91 115.934  16
  -1   7 -18 3038.74 114.603  20
   1   7  18 3327.28 114.919  11
  -1   7 -18 3007.80 148.509   8
  -1  -7  19 1379.01 55.1981  16
  -1   7 -19 1372.53 53.3471  20
  -1   7 -19 1238.66 88.0122   8
   1   7  19 1390.20 55.6488  22
   1   7  19 1433.86 53.8326  11
   1   7  20 56.1436 14.6860  11
  -1  -7  20 41.7125 17.2939  16
  -1   7 -20 52.7271 12.2684  20
   1   7  20 53.8935 17.7215  22
  -1   7 -20 37.0839 45.9186   8
  -1   7 -21 389.397 62.0274   8
   1   7  21 429.040 26.5496  22
   1   7  21 414.223 28.2511  18
  -1  -7  21 445.624 27.0445  16
   1   7  21 433.857 24.0021  11
  -1  -7  22 169.367 21.8939  16
   1   7  22 145.927 22.3305  18
  -1   7 -22 108.498 54.4523   8
   1   7  22 160.402 21.4186  22
   1   7  22 156.534 18.8501  11
   1   7  23 864.737 40.4303  22
   1   7  23 821.635 37.9875  11
   1   7  23 858.153 41.1619  18
  -1  -7  23 848.397 40.2481  16
   1   7  24 308.062 24.5887  22
  -1   7 -24 265.125 27.3421  24
   1   7  24 311.934 23.0229  11
  -1  -7  24 311.625 24.5593  16
   1   7  24 288.292 26.1593  18
  -1   7 -25 2352.00 90.9835  24
   1   7  25 2338.50 89.2161  22
   1   7  25 2317.63 87.2531  11
  -1  -7  25 2336.71 89.0019  16
   1   7  25 2257.22 89.3064  18
  -1   7 -26 179.236 25.7450  24
   1   7  26 138.399 22.0435  22
   1   7  26 199.156 20.4464  11
  -1  -7  26 186.511 22.8724  16
   1   7  26 167.521 23.3913  18
   1   7  27 974.559 43.8166  18
   1   7  27 941.880 43.2712  22
  -1   7 -27 999.702 45.9529  24
   1   7  28 292.083 24.1474  18
   1   7  28 344.882 23.9090  22
  -1   7 -28 279.404 26.8930  24
   1   7  29 344.803 23.7105  18
  -1   7 -29 296.105 26.3469  24
   1   7  29 293.038 23.4235  22
   1   7  30 629.952 31.4279  18
   1   7  30 644.899 31.3888  22
  -1   7 -30 659.813 33.7146  24
   1   7  31 38.6257 15.8182  18
  -1   7 -31 32.0806 18.4492  24
   1   7  31 17.2389 15.7061  22
  -1   7 -32 294.697 22.2385  24
   1   7  32 348.841 20.2234  22
   1   7  32 313.803 19.9179  18
  -1   7 -33 120.838 15.0524  24
   1   7  33 108.409 14.4355  22
  -1   7 -33 115.874 21.2144  15
   1   7  33 94.1142 13.1454  18
  -1   7 -34 455.420 25.9859  15
   1   7  34 424.900 19.8373  18
   1   7  34 428.518 20.6211  22
  -1   7 -35 746.750 33.7166  15
   1   8 -34 148.686 14.3337  24
   1   8 -34 108.832 15.5721  15
   1   8 -33 146.189 16.3833  24
   1   8 -33 130.416 18.7893  15
  -1   8  33 144.268 13.5872  18
  -1   8  32 629.955 27.8487  18
   1   8 -32 635.357 30.7115  24
  -1   8  31 128.048 16.6593  18
   1   8 -31 102.802 19.9543  24
  -1   8  30 41.9595 17.8983  18
   1   8 -30 32.9170 20.8888  24
  -1   8  29 79.7433 18.0388  11
  -1   8  29 67.4754 19.2605  18
   1   8 -29 99.8158 23.3991  24
  -1   8  28 1298.28 53.6312  11
  -1   8  28 1355.27 55.3366  18
   1   8 -28 1345.30 57.8896  24
  -1   8  27 3019.24 113.468  18
  -1   8  27 3022.65 111.778  11
  -1   8  26 1648.73 67.5991  18
  -1   8  26 1693.83 65.8119  11
  -1   8  25 228.969 25.5345  18
  -1   8  25 213.904 22.0477  11
  -1   8  24 835.643 43.2029  18
  -1   8  24 929.284 40.3578  11
  -1   8  23 3150.24 122.403  18
  -1   8  23 3366.73 120.682  11
  -1   8  22 191.153 19.6553  11
   1   8 -22 141.721 25.2783  19
  -1   8  22 173.121 24.3503  18
   1  -8  22 159.192 20.8139  16
   1   8 -21 310.684 59.9071   8
  -1   8  21 400.982 24.2861  11
  -1   8  21 308.071 56.3970  10
   1   8 -21 349.267 28.1373  19
  -1   8  21 366.331 28.4566  18
   1  -8  21 358.918 24.6546  16
   1   8 -20 100.060 52.9652   8
  -1   8  20 78.0598 45.2410  10
   1   8 -20 72.0066 23.1458  19
   1  -8  20 97.7729 18.3647  16
   1   8 -19 3068.09 171.059   8
   1   8 -19 3709.94 137.457  19
  -1   8  19 3286.66 164.816  10
   1  -8  19 3763.21 134.581  16
   1  -8  18 1093.58 44.3322  16
   1   8 -18 1098.99 48.0698  19
  -1   8  18 1135.96 75.8633  10
   1   8 -18 1060.44 43.3341  20
   1   8 -17 182.472 16.5324  20
   1   8 -17 200.612 22.1705  19
   1  -8  17 198.370 17.6075  16
  -1   8  16 1459.79 59.0551  17
   1   8 -15 3291.53 153.743   8
  -1   8  14 5381.82 216.899  10
   1   8 -14 5133.52 218.424   8
  -1   8  13 12405.5 448.680  10
   1   8 -13 11374.6 449.046   8
  -1   8  12 4169.57 172.692  10
   1   8 -12 3967.39 173.608   8
  -1   8  11 419.555 54.7341  10
   1   8 -11 366.166 51.2805   8
  -1   8  10 1109.47 72.9238  10
   1   8 -10 1080.05 71.0458   8
  -1   8   9 5686.23 223.388  10
   1   8  -9 5583.83 224.624   8
  -1   8   8 1884.41 94.5286  10
   1   8  -8 1765.87 92.9406   8
  -1   8   7 12823.1 461.560  10
   1   8  -7 12132.8 461.255   8
   1   8  -6 34904.2 1185.18   8
  -1   8   6 34402.9 1183.46  10
  -1   8   6 33342.1 1179.00   8
  -1   8   6 31142.4 1174.10   7
   1   8  -5 6719.57 252.006   8
  -1   8   5 6642.33 246.935   8
  -1   8   5 6669.78 250.431  10
  -1   8   5 6209.28 241.748   7
   1   8  -4 17429.0 625.926   8
  -1   8   4 17322.7 622.545   8
  -1   8   4 17217.6 623.756  10
  -1   8   4 16971.8 618.518   7
  -1   8   3 19157.0 684.540   8
   1   8  -3 19404.2 685.955   8
  -1   8   3 18705.4 683.581  10
  -1   8   3 18654.9 680.097   7
  -1   8   2 9493.99 347.835   8
   1   8  -2 9569.42 348.262   8
  -1   8   2 9062.89 343.631   7
  -1   8   1 51421.5 1783.34   8
   1   8  -1 50059.7 1781.32   8
   1   8  -1 49551.4 1774.88   7
  -1   8   1 49975.4 1779.10   7
   1   8   0 17821.1 638.122   8
  -1   8   0 17856.5 641.335   8
   1   8   0 17124.7 631.777  10
   1   8   0 17558.0 630.927   7
  -1   8   0 18303.1 636.987   7
   1   8   1 51583.9 1732.53   8
   1   8   1 48106.4 1727.73  10
  -1   8  -1 51331.4 1732.25   7
   1   8   1 46533.4 1724.47   7
   1   8   2 9618.17 339.885   8
  -1   8  -2 9251.33 345.444   8
   1   8   2 8819.99 337.089  10
  -1   8  -2 9173.50 340.128   7
  -1   8  -3 19097.7 689.186   8
   1   8   3 19232.0 682.241   8
   1   8   3 18518.1 681.878  10
  -1   8  -3 19150.5 684.433   7
   1   8   4 17609.1 623.076   8
  -1   8  -4 17566.5 631.493   8
   1   8   4 16683.4 624.404  10
  -1   8  -4 17504.8 626.559   7
  -1   8  -5 6720.36 259.896   8
   1   8   5 6625.20 253.978  10
   1   8   5 6604.92 249.259   8
  -1   8  -5 7011.86 255.859   7
  -1   8  -6 34529.7 1237.20   8
   1   8   6 33388.0 1230.99  10
   1   8   6 35048.6 1225.64   8
  -1   8  -6 34697.5 1231.99   7
  -1   8  -7 11500.6 460.956   8
   1   8   7 12275.3 455.659  10
   1   8   8 1692.02 86.5895  10
  -1   8  -8 1942.87 90.7135   7
   1   8   9 5785.13 229.085  10
  -1   8  -9 5968.97 228.717   7
   1   8  10 1182.42 70.6581  10
  -1   8 -10 1193.50 71.4511   7
   1   8  11 326.046 46.6388  10
  -1   8 -11 336.192 54.8676   8
   1   8  12 4101.36 171.495  10
  -1   8 -12 4154.73 177.089   8
   1   8  13 11960.4 446.837  10
  -1   8 -13 11958.5 454.082   8
   1   8  14 5078.06 205.977  10
  -1   8 -14 4975.43 211.863   8
   1   8  15 3380.57 148.494  10
  -1   8 -15 3249.23 154.968   8
  -1   8 -16 1488.07 92.7972   8
   1   8  16 1465.56 57.7782  18
  -1   8 -17 190.230 51.0615   8
  -1   8 -17 197.387 15.4984  20
  -1  -8  17 195.644 18.6997  16
   1   8  17 194.895 20.8583  18
  -1   8 -18 1058.64 43.1129  20
   1   8  18 1153.52 44.0354  11
  -1   8 -18 1195.00 82.9866   8
  -1  -8  18 1105.76 45.5598  16
   1   8  18 1060.39 46.6382  18
  -1   8 -19 3852.70 135.991  20
   1   8  19 3836.31 136.016  11
   1   8  19 3538.93 138.253  18
  -1  -8  19 3765.58 137.697  16
  -1   8 -20 95.6066 14.0514  20
  -1  -8  20 108.785 19.3680  16
   1   8  20 76.5712 22.5211  18
   1   8  20 114.161 16.6946  11
  -1   8 -20 94.1014 52.5719   8
  -1  -8  21 396.598 25.7890  16
  -1   8 -21 369.658 21.2042  20
  -1   8 -21 366.631 62.3989   8
   1   8  21 427.589 23.6780  11
  -1   8 -22 165.279 15.7156  20
   1   8  22 182.799 21.1687  22
  -1   8 -22 168.678 24.3760  24
  -1  -8  22 183.984 22.0199  16
   1   8  22 168.574 18.2342  11
   1   8  23 3180.31 119.052  22
  -1   8 -23 3300.94 121.189  24
   1   8  23 3043.08 119.523  18
  -1  -8  23 3245.68 119.352  16
   1   8  23 3224.09 117.335  11
   1   8  24 933.191 41.7819  22
  -1   8 -24 925.708 45.2705  24
   1   8  24 866.868 42.9129  18
  -1  -8  24 929.978 42.0327  16
   1   8  24 880.238 39.9702  11
  -1   8 -25 202.858 26.9625  24
   1   8  25 195.082 22.1045  22
   1   8  25 210.704 23.9040  18
  -1  -8  25 228.970 23.2202  16
   1   8  25 225.023 20.4006  11
  -1   8 -26 1506.03 65.6075  24
   1   8  26 1542.83 63.0573  22
  -1  -8  26 1617.23 63.6508  16
   1   8  26 1657.84 64.2773  18
   1   8  26 1535.25 61.4744  11
   1   8  27 3060.09 112.244  18
   1   8  27 2899.55 111.413  22
  -1   8 -27 3024.07 113.912  24
   1   8  28 1359.31 54.1437  18
  -1   8 -28 1304.42 55.8177  24
   1   8  28 1220.96 52.7112  22
   1   8  29 110.894 17.5218  22
  -1   8 -29 89.2348 21.3697  24
   1   8  29 90.7182 19.4046  18
   1   8  30 44.8236 15.5751  22
  -1   8 -30 49.0246 19.6831  24
   1   8  30 67.7594 18.0032  18
  -1   8 -31 128.400 19.1957  24
   1   8  31 100.329 15.1413  22
   1   8  31 113.781 16.5163  18
   1   8  32 613.934 27.1393  22
  -1   8 -32 586.360 29.6615  24
  -1   8 -32 594.871 33.4229  15
   1   8  32 620.350 28.1615  18
  -1   8 -33 141.296 15.6718  24
   1   8  33 136.340 13.7824  18
  -1   8 -33 133.857 19.7430  15
  -1   8 -34 139.155 17.8775  15
   1   8  34 138.017 11.8358  18
   1   9 -33 95.2133 14.9052  24
   1   9 -33 73.1610 14.6527  15
  -1   9  33 93.0651 12.3255  18
   1   9 -32 708.525 32.7762  24
   1   9 -32 668.098 33.5595  15
  -1   9  32 758.233 31.0451  18
   1   9 -31 273.980 22.6649  24
   1   9 -31 273.088 23.3445  15
  -1   9  31 291.308 19.9735  18
   1   9 -30 578.981 33.9209  15
   1   9 -30 641.042 33.7002  24
   1   9 -29 1402.64 60.3085  24
  -1   9  29 1566.96 58.5819  18
  -1   9  29 1405.63 56.9354  11
   1   9 -28 554.969 33.3668  24
  -1   9  28 546.878 30.5082  18
  -1   9  28 551.200 28.7742  11
   1   9 -27 615.910 37.7848  24
  -1   9  27 708.957 35.4126  18
  -1   9  27 707.320 32.7604  11
  -1   9  26 1631.88 66.4706  18
  -1   9  26 1662.82 64.4195  11
  -1   9  25 2762.84 103.362  18
  -1   9  25 2669.41 101.255  11
  -1   9  24 1087.86 49.5035  18
  -1   9  24 1124.77 46.6944  11
   1   9 -23 1438.50 61.5653  19
  -1   9  23 1435.22 57.6228  11
   1   9 -22 988.045 47.9752  19
   1  -9  22 986.634 44.9028  16
  -1   9  22 1072.90 44.2817  11
   1   9 -21 443.969 31.6407  19
  -1   9  21 439.446 26.4901  11
   1  -9  21 441.997 27.0917  16
   1   9 -20 570.914 26.3716  20
   1   9 -20 490.933 33.6871  19
   1  -9  20 530.544 28.7284  16
  -1   9  20 447.048 31.5484  18
   1   9 -19 1926.54 72.6692  20
   1  -9  19 1869.01 73.1625  16
  -1   9  19 1951.12 75.2885  18
   1   9 -19 1947.91 77.2197  19
   1   9 -18 1375.22 58.6062  14
   1   9 -18 1464.68 55.0759  20
   1  -9  18 1319.65 55.5674  16
   1   9 -18 1438.40 59.9392  19
   1   9 -17 45.7114 21.8463  19
   1  -9  17 29.3794 14.9780  16
   1   9 -17 89.6669 51.5170   8
   1   9 -17 35.9155 17.7978  14
   1   9 -17 22.3010 13.9654  20
  -1   9  17 30.0938 43.3310  10
   1   9 -16 4964.65 178.029  19
   1   9 -16 4858.48 175.154  20
   1   9 -16 4894.80 177.496  14
  -1   9  16 4544.15 204.802  10
  -1   9  15 5431.23 228.092  10
  -1   9  15 5582.27 200.692  17
   1   9 -15 5611.90 201.531  19
   1   9 -15 4874.77 231.081   8
  -1   9  14 436.050 55.3226  10
   1   9 -14 460.636 60.5177   8
  -1   9  13 202.753 48.9010  10
   1   9 -13 152.369 51.2474   8
  -1   9  12 16372.0 587.332  10
   1   9 -12 15258.8 588.628   8
  -1   9  11 334.515 53.5797  10
   1   9 -11 272.414 51.9452   8
  -1   9  10 568.238 53.8683  10
   1   9 -10 516.234 56.5142   8
  -1   9   9 2084.51 103.592  10
   1   9  -9 2079.21 104.675   8
  -1   9   8 6989.20 267.678  10
   1   9  -8 6700.33 268.395   8
  -1   9   7 8006.83 306.029  10
   1   9  -7 8014.79 308.642   8
  -1   9   6 8771.65 324.072   8
  -1   9   6 8637.06 327.640  10
   1   9  -6 8564.75 329.890   8
  -1   9   5 4370.62 176.639  10
  -1   9   5 4333.82 173.274   8
   1   9  -5 4330.51 178.714   8
  -1   9   4 3850.94 152.815   7
  -1   9   4 3953.51 159.094   8
  -1   9   4 3904.45 159.314  10
   1   9  -4 3883.64 162.641   8
  -1   9   3 1966.36 88.4466   7
  -1   9   3 2062.55 94.9403  10
   1   9  -3 2101.81 97.1075   8
  -1   9   3 2066.42 94.8180   8
  -1   9   2 1034.73 57.0418   7
  -1   9   2 1053.58 62.1911  10
   1   9  -2 1058.46 64.8876   8
  -1   9   2 1118.21 66.5808   8
  -1   9   1 3384.57 138.075   7
  -1   9   1 3425.73 139.348  10
   1   9  -1 3336.13 142.708   8
  -1   9   1 3501.17 145.545   8
  -1   9   0 1434.84 70.0200   7
  -1   9   0 1285.81 69.1874  10
  -1   9   0 1395.08 77.8977   8
   1   9   0 1325.87 71.0956   8
  -1   9  -1 3539.62 140.393   7
   1   9   1 3272.87 140.138   8
  -1   9  -1 3462.05 146.101   8
  -1   9  -2 1099.81 61.3185   7
   1   9   2 1047.85 56.0140  10
  -1   9  -2 1104.77 70.2270   8
   1   9   2 1095.09 60.8764   8
  -1   9  -3 2117.20 94.7432   7
   1   9   3 2050.65 90.7189  10
   1   9   3 2033.92 92.1891   8
  -1   9  -3 2115.27 102.495   8
  -1   9  -4 4083.69 162.400   7
   1   9   4 4026.22 160.091  10
   1   9   4 3915.62 157.698   8
  -1   9  -4 4116.64 169.910   8
  -1   9  -5 4498.95 173.147   7
   1   9   5 4243.62 166.160   8
   1   9   5 4178.71 170.762  10
  -1   9  -5 4250.15 179.182   8
  -1   9  -6 8851.25 322.740   7
   1   9   6 8470.60 321.351  10
  -1   9  -6 8388.89 328.537   8
  -1   9  -7 8095.59 302.347   7
   1   9   7 7867.96 299.888  10
  -1   9  -7 7863.45 307.062   8
  -1   9  -8 6954.23 260.769   7
   1   9   8 6607.04 259.128  10
  -1   9  -8 6643.76 266.433   8
   1   9   9 2176.41 103.597  10
  -1   9  -9 2200.21 103.282   7
   1   9  10 499.775 49.2264  10
  -1   9 -10 589.087 52.8486   7
   1   9  11 354.231 48.0076  10
  -1   9 -12 15440.5 580.107   8
   1   9  12 15620.4 573.794  10
  -1   9 -13 177.677 51.7685   8
   1   9  13 268.651 46.5091  10
  -1   9 -14 476.496 59.4397   8
   1   9  14 387.048 51.4171  10
   1   9  15 5253.90 194.389  18
  -1   9 -15 5518.89 193.472  20
  -1   9 -15 5083.22 228.802   8
  -1   9 -16 4963.20 177.009  19
   1   9  16 4631.89 175.682  18
  -1   9 -16 4490.65 209.800   8
  -1   9 -16 4766.89 175.969  14
  -1   9 -16 5015.77 174.540  20
  -1   9 -17 38.2489 19.9420  19
  -1  -9  17 16.5867 16.5999  16
   1   9  17 14.6410 18.5086  18
  -1   9 -17-6.38073 19.2547  24
  -1   9 -17-19.8469 46.7107   8
  -1   9 -17 39.4092 16.4605  14
  -1   9 -17 22.7098 12.9676  20
  -1  -9  18 1418.07 56.8366  16
   1   9  18 1363.74 57.9308  18
  -1   9 -18 1429.18 55.1152  20
  -1   9 -18 1412.96 59.0667  24
  -1   9 -18 1422.38 58.6903  19
  -1   9 -19 1955.12 76.5233  19
  -1  -9  19 1955.86 74.8375  16
   1   9  19 1942.12 76.0582  18
   1   9  19 1939.87 72.9631  11
  -1   9 -19 1929.78 114.980   8
  -1   9 -19 1937.28 73.3684  20
   1   9  20 508.841 31.2548  18
  -1  -9  20 515.048 28.9579  16
   1   9  20 530.631 26.7293  11
  -1   9 -20 513.017 25.8302  20
   1   9  21 435.171 24.6646  11
  -1   9 -21 452.270 23.0098  20
   1   9  21 446.430 29.5811  18
  -1  -9  21 435.196 27.3976  16
  -1   9 -22 1041.90 41.4722  20
  -1   9 -22 1041.32 47.8816  24
   1   9  22 957.671 46.2544  18
  -1  -9  22 992.521 45.1696  16
   1   9  22 951.538 42.4774  11
  -1   9 -23 1374.33 54.1612  20
  -1   9 -23 1339.89 60.2351  24
  -1  -9  23 1416.12 57.8322  16
   1   9  23 1401.77 55.1651  11
  -1   9 -24 1152.32 52.0092  24
  -1  -9  24 1116.09 48.4573  16
   1   9  24 1105.32 46.3211  11
  -1   9 -25 2808.04 105.113  24
  -1  -9  25 2701.57 103.041  16
   1   9  25 2685.23 100.698  11
  -1   9 -26 1640.26 65.3689  24
   1   9  26 1591.27 63.5156  18
  -1  -9  26 1570.97 62.7761  16
   1   9  26 1509.05 60.7207  11
  -1   9 -27 694.862 37.7483  24
   1   9  27 729.879 35.6983  18
  -1   9 -28 549.741 32.0907  24
   1   9  28 545.532 30.1654  18
  -1   9 -29 1480.18 60.1278  24
  -1   9 -29 1391.97 62.4061  15
   1   9  29 1485.77 58.2098  18
  -1   9 -30 627.795 32.7105  24
  -1   9 -30 663.122 36.6419  15
   1   9  30 653.823 31.1874  18
  -1   9 -31 309.094 21.7377  24
  -1   9 -31 258.902 25.5702  15
   1   9  31 294.991 20.0253  18
  -1   9 -32 805.629 33.9654  24
  -1   9 -32 729.769 36.5959  15
   1   9  32 753.015 32.3089  18
  -1   9 -33 87.9193 13.7445  24
  -1   9 -33 76.4392 17.6860  15
   1   9  33 85.7305 11.6022  18
   1  10 -33-1.24753 11.7223  24
  -1  10  33-3.32021 10.3913  18
   1  10 -32 710.683 30.5791  24
  -1  10  32 706.055 28.9648  18
   1  10 -31 55.1231 17.1266  24
   1  10 -31 40.6809 17.2359  15
  -1  10  31 48.7425 14.6418  18
   1  10 -30 200.732 21.7336  15
   1  10 -30 248.389 22.2043  24
  -1  10  30 274.325 20.0811  18
   1  10 -29 111.363 21.1508  15
  -1  10  29 115.291 17.1363  11
   1  10 -29 106.219 21.1689  24
  -1  10  29 149.317 19.2301  18
  -1  10  28 1174.63 48.1543  11
   1  10 -28 1037.23 51.8865  15
  -1  10  27 1563.71 59.2562  11
  -1  10  27 1591.80 61.4657  18
  -1  10  26 2105.44 80.1956  18
  -1  10  26 1995.85 77.4499  11
   1  10 -25 3481.42 129.707  24
  -1  10  25 3415.43 126.017  11
   1  10 -24 2079.55 85.0213  19
  -1  10  24 2249.06 82.4760  11
   1  10 -23 447.689 31.5268  19
  -1  10  23 463.928 27.2045  11
  -1  10  22 3832.47 141.472  18
   1  10 -22 3749.34 142.312  19
  -1  10  22 3892.99 139.207  11
   1  10 -22 3751.51 138.459  20
   1  10 -21 843.393 36.4562  20
   1  10 -21 847.118 43.5107  19
  -1  10  21 849.268 41.4520  18
   1 -10  21 820.883 38.3607  16
   1  10 -20 1215.88 48.2689  20
  -1  10  20 1144.61 51.7972  18
   1 -10  20 1197.09 49.4187  16
   1  10 -20 1198.12 54.1487  19
   1  10 -19 159.817 22.3062  14
   1  10 -19 167.009 18.3270  20
   1 -10  19 140.604 18.8723  16
  -1  10  19 139.769 25.1542  18
   1  10 -19 161.479 27.0147  19
   1  10 -18 1033.07 49.8284  19
  -1  10  18 1078.94 47.7842  18
   1  10 -18 1076.65 44.6294  20
  -1  10  18 1030.56 80.4179  10
   1  10 -18 1096.27 48.0276  14
   1  10 -18 959.952 87.9641   8
   1  10 -17 534.275 67.6996   8
   1  10 -17 548.513 26.8752  20
  -1  10  17 586.996 60.4257  10
   1  10 -17 500.662 32.9822  19
   1  10 -17 519.596 31.1526  14
   1  10 -16 2081.00 125.548   8
   1  10 -16 2462.63 89.3560  20
  -1  10  16 2227.80 119.418  10
   1  10 -16 2412.32 92.7089  19
   1  10 -16 2325.98 91.8622  14
   1  10 -15 758.804 76.3906   8
   1  10 -15 838.865 37.7741  20
  -1  10  15 711.069 70.9953  10
   1  10 -15 917.331 41.7691  19
   1  10 -15 885.718 41.3879  14
   1  10 -14 3135.54 161.377   8
   1  10 -14 3560.23 129.133  20
  -1  10  14 3376.60 158.443  10
   1  10 -14 3643.42 131.810  19
   1  10 -14 3473.27 131.501  14
  -1  10  13 1167.30 79.6185  10
   1  10 -13 1189.86 83.1151   8
   1  10 -13 1202.67 51.3884  19
   1  10 -12 950.601 74.0422   8
  -1  10  12 937.603 72.3581  10
   1  10 -11 114.285 42.6579   8
  -1  10  11 111.529 45.2216  10
   1  10 -10 516.280 59.6126   8
  -1  10  10 618.959 58.4067  10
   1  10  -9 495.286 55.9127   8
  -1  10   9 518.330 53.3356  10
   1  10  -8 3030.23 138.339   8
  -1  10   8 3033.52 136.182  10
   1  10  -7 1526.98 88.9855   8
  -1  10   7 1530.70 84.7861  10
   1  10  -6 1293.08 77.8049   8
  -1  10   6 1246.12 68.9832   8
  -1  10   6 1328.31 75.2331  10
   1  10  -5 2118.70 107.471   8
  -1  10   5 2139.91 100.373   8
  -1  10   5 2285.66 106.248  10
   1  10  -4 13954.0 521.134   8
  -1  10   4 14009.0 517.443   8
  -1  10   4 14285.8 518.489  10
   1  10  -3 1749.22 88.9370   8
  -1  10   3 1601.10 86.2065   8
  -1  10   3 1780.96 84.8988  10
  -1  10   2 5655.90 216.812  10
  -1  10   2 5369.83 211.943   7
   1  10  -2 5490.77 218.930   8
  -1  10   2 5714.91 219.633   8
  -1  10   1 11039.3 407.386   7
   1  10  -1 11016.6 412.233   8
  -1  10   1 11201.9 414.064   8
  -1  10   0 6770.05 251.894   7
   1  10   0 6402.89 254.266   8
  -1  10   0 6670.63 258.008   8
  -1  10  -1 11153.3 412.254   7
  -1  10  -1 11388.9 419.285   8
   1  10   1 11037.5 413.814   8
  -1  10  -2 5719.92 219.511   7
  -1  10  -2 5663.29 226.274   8
   1  10   2 5592.66 219.271   8
  -1  10  -3 1843.76 84.6284   7
   1  10   3 1601.80 79.9089   8
  -1  10  -3 1731.39 92.6874   8
  -1  10  -4 14586.6 516.800   7
   1  10   4 13522.4 512.035   8
   1  10   4 14240.3 513.856  10
   1  10   5 2067.19 97.3561  10
  -1  10  -5 2275.00 102.557   7
  -1  10  -5 2043.76 109.858   8
   1  10   6 1248.55 68.1923  10
  -1  10  -6 1337.03 72.5064   7
  -1  10  -6 1196.68 78.7075   8
   1  10   7 1468.69 79.6066  10
  -1  10  -7 1489.12 81.0288   7
  -1  10  -7 1533.67 89.5749   8
   1  10   8 2962.56 130.638  10
  -1  10  -8 2912.97 130.819   7
  -1  10  -8 3092.20 138.476   8
   1  10   9 506.615 47.0987  10
  -1  10  -9 533.819 49.1005   7
  -1  10  -9 517.031 56.9430   8
  -1  10 -10 478.628 57.7997   8
   1  10  10 592.711 52.3328  10
   1  10  11 105.024 38.4388  10
   1  10  12 1038.80 69.8959  10
  -1  10 -13 1141.12 45.6863  20
  -1  10 -13 1171.38 49.5973  19
  -1  10 -13 1158.00 48.2666  24
   1  10  13 1218.82 75.5104  10
  -1  10 -14 3495.25 131.873  19
   1  10  14 3516.25 130.556  18
  -1  10 -14 3341.34 165.243   8
  -1  10 -14 3580.15 133.114  15
  -1  10 -14 3616.51 131.920  14
  -1  10 -14 3538.97 129.555  20
  -1  10 -14 3666.57 131.566  24
  -1  10 -15 895.782 41.2523  19
   1  10  15 839.894 39.3659  18
  -1  10 -15 739.433 76.0011   8
  -1  10 -15 914.182 40.4551  14
  -1  10 -15 873.768 37.1918  20
  -1  10 -15 861.814 40.4210  24
  -1  10 -16 2449.39 92.4424  19
   1  10  16 2311.00 90.8906  18
  -1  10 -16 2368.42 127.929   8
  -1  10 -16 2386.35 91.4797  14
  -1  10 -16 2438.64 89.5543  20
  -1  10 -16 2463.94 92.0189  24
  -1  10 -17 491.397 30.5098  19
   1  10  17 512.257 29.4136  18
  -1 -10  17 523.718 27.9260  16
  -1  10 -17 511.180 67.9780   8
  -1  10 -17 553.227 28.6226  14
  -1  10 -17 542.935 25.5935  20
  -1  10 -17 445.652 31.0594  24
  -1  10 -18 1105.83 48.7010  19
  -1 -10  18 1085.62 46.2427  16
   1  10  18 1056.82 47.2948  18
  -1  10 -18 1124.14 46.5444  14
  -1  10 -18 1083.82 48.4943  24
  -1  10 -18 1104.51 44.6994  20
  -1 -10  19 150.712 20.9030  16
   1  10  19 155.409 23.6063  18
  -1  10 -19 171.425 17.4095  20
  -1  10 -19 185.026 24.7767  24
  -1  10 -19 179.315 19.8262  14
  -1  10 -19 168.365 24.0218  19
  -1  10 -20 1237.65 48.2747  20
  -1  10 -20 1146.05 51.9395  19
  -1  10 -20 1163.66 53.7939  24
   1  10  20 1229.86 52.1175  18
  -1 -10  20 1252.70 50.8678  16
  -1  10 -21 857.097 36.2881  20
  -1  10 -21 802.892 40.8396  19
  -1 -10  21 879.199 39.6066  16
   1  10  21 857.857 40.5362  18
   1  10  21 803.808 36.5337  11
  -1 -10  22 3834.91 139.648  16
   1  10  22 3726.20 140.103  18
  -1  10 -22 3844.61 137.826  20
   1  10  22 3734.64 137.573  11
  -1 -10  23 510.276 29.1537  16
   1  10  23 465.143 31.1003  18
  -1  10 -23 502.283 24.6880  20
   1  10  23 470.596 26.4549  11
   1  10  24 2088.41 83.7814  18
  -1 -10  24 2206.27 83.5669  16
   1  10  24 2148.34 81.1874  11
  -1  10 -24 2195.21 86.1385  24
  -1  10 -24 2199.45 80.8837  20
  -1 -10  25 3501.86 122.396  16
   1  10  25 3210.74 120.043  11
  -1  10 -25 3289.03 126.938  15
  -1  10 -25 3317.48 124.085  24
  -1  10 -25 3221.89 119.690  20
  -1  10 -26 1839.49 80.6756  15
   1  10  26 1843.40 72.9755  11
  -1 -10  26 2005.41 75.7900  16
  -1  10 -27 1466.08 66.9918  15
  -1  10 -27 1623.15 64.3159  24
  -1  10 -28 1117.03 54.3803  15
  -1  10 -28 1233.22 52.4649  24
   1  10  28 1239.08 50.6384  18
  -1  10 -29 97.4566 23.9760  15
  -1  10 -29 110.210 20.2655  24
   1  10  29 138.555 18.6047  18
  -1  10 -30 274.761 21.4168  24
   1  10  30 274.255 19.5912  18
  -1  10 -31 36.6200 19.4122  15
  -1  10 -31 56.7816 16.0848  24
   1  10  31 47.6938 14.5533  18
  -1  10 -32 748.896 34.1880  15
  -1  10 -32 733.898 31.3953  24
   1  10  32 690.457 30.1418  18
  -1  10 -33-0.89757 14.3595  15
   1  10  33 17.2310 9.63134  18
  -1  11  32 493.235 21.9350  18
   1  11 -32 469.391 23.2984  24
  -1  11  31 232.851 16.4191  18
   1  11 -31 200.343 18.0410  24
   1  11 -30 509.368 28.1632  15
  -1  11  30 599.782 27.1739  18
  -1  11  29 916.192 37.4351  18
   1  11 -29 769.164 38.1368  15
  -1  11  28 1553.42 57.2572  11
   1  11 -28 1368.11 59.7175  15
  -1  11  27 703.665 31.9786  11
   1  11 -27 762.415 36.5353  24
   1  11 -26 1526.75 61.5720  24
  -1  11  26 1502.25 57.4871  11
  -1  11  25 621.542 33.4411  18
   1  11 -25 646.543 32.7032  19
   1  11 -25 531.399 35.2775  15
   1  11 -25 590.199 35.2302  24
  -1  11  25 567.775 29.3730  11
  -1  11  24 435.422 29.8715  18
   1  11 -24 353.416 28.8221  19
   1  11 -24 424.000 31.4092  24
  -1  11  24 405.030 25.0345  11
   1  11 -23 1788.69 67.7870  20
  -1  11  23 1810.61 71.8876  18
   1  11 -23 1768.65 72.7491  19
   1  11 -23 1728.30 74.7246  15
   1  11 -23 1815.08 73.4523  24
  -1  11  23 1777.42 68.9245  11
   1  11 -22 257.379 19.6881  20
  -1  11  22 293.194 27.6500  18
   1  11 -22 242.922 28.2241  19
   1  11 -22 222.335 30.7457  15
   1  11 -22 238.284 28.2526  24
  -1  11  22 260.238 23.1089  11
  -1  11  21 3785.28 140.477  18
   1 -11  21 3763.15 138.682  16
   1  11 -21 3764.73 141.734  19
   1  11 -21 3884.13 138.008  20
   1  11 -21 3585.82 143.263  15
  -1  11  20 497.871 32.2328  18
   1  11 -20 536.214 33.9057  19
   1  11 -20 508.632 27.1241  20
   1  11 -20 521.292 30.5774  14
   1  11 -20 467.810 37.2065  15
  -1  11  19 2050.96 79.5404  18
   1  11 -19 1964.01 80.9563  19
   1  11 -19 2073.90 76.8535  20
   1  11 -19 1972.78 79.2126  14
   1  11 -19 1960.59 82.6984  15
  -1  11  18 649.567 34.6769  18
   1  11 -18 570.929 34.3746  14
   1  11 -18 506.171 38.4499  15
   1  11 -18 620.141 37.5200  19
   1  11 -18 582.047 30.4136  20
   1  11 -17 2389.96 87.2237  20
   1  11 -17 2295.41 90.8181  19
  -1  11  17 2325.43 89.0250  18
   1  11 -17 2006.40 128.169   8
  -1  11  17 2107.93 120.429  10
   1  11 -17 2277.20 89.9012  14
   1  11 -17 2279.92 92.1932  15
   1  11 -16 4552.77 169.613  19
   1  11 -16 4204.39 206.003   8
   1  11 -16 4566.73 169.073  14
   1  11 -16 4687.88 166.666  20
  -1  11  16 4384.25 198.411  10
   1  11 -15 7256.38 260.536  19
   1  11 -15 6282.21 295.971   8
   1  11 -15 7286.54 260.332  14
   1  11 -15 7316.01 258.184  20
  -1  11  15 6204.62 287.243  10
   1  11 -14 3324.12 124.254  19
   1  11 -14 2962.56 158.484   8
   1  11 -14 3413.36 124.260  14
   1  11 -14 3278.82 121.625  20
  -1  11  14 3100.31 152.690  10
   1  11 -13 2344.93 91.1955  19
  -1  11  13 2262.89 118.981  10
   1  11 -13 2120.21 122.651   8
   1  11 -13 2398.65 87.9305  20
   1  11 -13 2337.63 90.8447  14
   1  11 -12 3544.83 177.635   8
  -1  11  12 4072.25 145.673  17
  -1  11  12 4010.00 144.530  12
  -1  11  12 3631.13 173.668  10
   1  11 -12 3896.32 146.529  14
   1  11 -11 768.918 72.7351   8
  -1  11  11 802.804 68.3150  10
   1  11 -11 901.247 41.4627  14
   1  11 -10 408.069 54.6404   8
  -1  11  10 541.176 56.1758  10
   1  11  -9 173.542 48.0474   8
  -1  11   9 192.072 45.5021  10
   1  11  -8 1152.07 78.9971   8
  -1  11   8 1225.47 75.5965  10
   1  11  -7 456.289 54.9582   8
  -1  11   7 526.043 52.0227  10
   1  11  -6 3376.12 151.420   8
  -1  11   6 3382.52 143.942   8
  -1  11   6 3533.30 149.266  10
   1  11  -5 2200.63 109.475   8
  -1  11   5 2154.52 103.366   8
  -1  11   5 2366.12 110.007  10
   1  11  -4 4797.39 203.824   8
  -1  11   4 5044.13 200.438  10
  -1  11   4 5001.24 200.820   8
   1  11  -3 9208.18 356.714   8
  -1  11   3 9539.75 355.595   8
  -1  11   2 18449.8 663.463   8
   1  11  -2 17819.6 663.467   8
  -1  11   1 4369.32 177.714   8
   1  11  -1 4067.95 174.336   8
  -1  11   0 1152.93 69.4279   8
   1  11   0 1134.43 66.2204   8
  -1  11   0 1060.68 60.7742   7
  -1  11  -1 4331.36 181.440   8
   1  11   1 4196.29 174.932   8
  -1  11  -1 4367.47 173.171   7
   1  11   2 17812.4 661.788   8
  -1  11  -2 18359.4 669.817   8
  -1  11  -2 18506.8 662.268   7
  -1  11  -3 9634.68 369.173   8
  -1  11  -3 9661.71 361.563   7
  -1  11  -4 5446.15 217.933   8
  -1  11  -4 5139.91 208.223   7
  -1  11  -5 2148.03 116.359   8
  -1  11  -5 2446.72 110.425   7
   1  11   6 3421.74 148.840  10
  -1  11  -6 3631.31 159.767   8
  -1  11  -6 3776.84 153.018   7
   1  11   7 408.714 45.1281  10
  -1  11  -7 510.302 56.0190   8
  -1  11  -7 488.218 47.3963   7
   1  11   8 1128.82 69.9678  10
  -1  11  -8 1188.72 81.3381   8
  -1  11  -8 1229.00 72.0226   7
  -1  11  -9 185.315 53.2374   8
   1  11   9 155.081 41.6570  10
  -1  11 -10 496.056 57.6703   8
   1  11  10 487.694 50.7750  10
  -1  11 -11 849.294 37.8931  20
  -1  11 -11 932.023 41.3565  19
  -1  11 -11 840.462 74.6577   8
  -1  11 -11 885.924 42.2952  15
  -1  11 -11 969.004 41.4277  14
   1  11  11 869.461 65.6021  10
  -1  11 -12 3919.18 138.953  14
  -1  11 -12 3701.59 139.649  15
   1  11  12 3572.82 136.950  18
  -1  11 -12 3634.52 137.457  24
  -1  11 -12 4002.32 139.026  19
  -1  11 -13 2386.91 89.4524  19
  -1  11 -13 2448.93 89.4717  14
  -1  11 -13 2342.79 90.5074  15
   1  11  13 2283.28 87.8354  18
  -1  11 -13 2272.60 86.9477  20
  -1  11 -13 2284.50 88.3320  24
  -1  11 -14 3323.68 121.996  19
   1  11  14 3225.99 120.075  18
  -1  11 -14 3293.86 121.383  14
  -1  11 -14 3251.33 123.130  15
  -1  11 -14 3251.81 119.084  20
  -1  11 -14 3141.08 120.992  24
  -1  11 -15 7227.07 257.347  19
   1  11  15 6983.46 255.628  18
  -1  11 -15 6549.36 292.167   8
  -1  11 -15 7090.29 256.681  14
  -1  11 -15 7104.90 258.847  15
  -1  11 -15 7174.47 254.843  20
  -1  11 -15 7189.83 256.582  24
  -1  11 -16 4638.45 167.387  19
   1  11  16 4537.64 165.806  18
  -1 -11  16 4511.53 165.231  16
  -1  11 -16 3966.55 203.647   8
  -1  11 -16 4630.37 169.171  15
  -1  11 -16 4461.09 166.444  14
  -1  11 -16 4549.18 164.746  20
  -1  11 -16 4627.11 166.870  24
  -1  11 -17 2350.37 89.1145  19
  -1 -11  17 2265.21 86.7610  16
   1  11  17 2295.27 88.0289  18
  -1  11 -17 2233.93 88.2610  14
  -1  11 -17 2431.44 92.0152  15
  -1  11 -17 2349.31 86.3552  20
  -1  11 -17 2189.73 88.5984  24
   1  11  18 631.525 33.3965  18
  -1 -11  18 612.892 31.8449  16
  -1  11 -18 558.006 34.8813  24
  -1  11 -18 636.094 32.7674  14
  -1  11 -18 499.365 41.0089  15
  -1  11 -18 605.027 35.1334  19
  -1  11 -18 583.018 29.6296  20
  -1 -11  19 2031.23 77.7562  16
   1  11  19 1968.62 78.5233  18
  -1  11 -19 2039.61 80.0651  24
  -1  11 -19 2096.42 83.3505  15
  -1  11 -19 1982.89 77.8343  14
  -1  11 -19 1994.06 79.3623  19
  -1  11 -19 2021.33 76.3721  20
   1  11  20 512.204 30.3621  18
  -1 -11  20 482.160 28.7202  16
  -1  11 -20 533.929 33.4273  24
  -1  11 -20 477.164 36.3035  15
  -1  11 -20 465.388 27.7501  14
  -1  11 -20 504.861 31.9117  19
  -1  11 -20 484.049 25.6386  20
  -1 -11  21 3796.75 140.007  16
   1  11  21 3828.76 140.609  18
  -1  11 -21 3867.23 142.011  24
  -1  11 -21 3675.73 144.983  15
  -1  11 -21 3683.88 141.031  19
  -1  11 -21 3884.49 138.566  20
   1  11  22 266.702 25.9623  18
  -1 -11  22 319.420 24.6267  16
  -1  11 -22 233.351 20.1010  20
  -1  11 -22 240.214 32.1196  15
  -1  11 -22 253.672 27.3987  24
  -1  11 -22 261.858 24.8739  19
  -1  11 -23 1799.99 78.5005  15
  -1  11 -23 1897.30 69.8209  20
  -1  11 -23 1788.70 74.7376  24
  -1 -11  23 1817.61 71.9583  16
   1  11  23 1819.90 72.8873  18
   1  11  24 456.095 29.1329  18
  -1 -11  24 448.705 27.9189  16
  -1  11 -24 424.501 23.1941  20
  -1  11 -25 587.261 38.4982  15
   1  11  25 610.114 32.5742  18
  -1 -11  25 620.240 31.1915  16
  -1  11 -25 573.606 27.0893  20
  -1  11 -26 1477.67 67.9961  15
   1  11  26 1659.54 63.6681  18
  -1  11 -27 742.465 37.5320  24
  -1  11 -27 709.939 39.8346  15
   1  11  27 746.950 35.3286  18
  -1  11 -28 1639.07 62.7129  24
  -1  11 -28 1455.21 64.4945  15
  -1  11 -29 871.798 39.0889  24
  -1  11 -29 860.244 41.3109  15
  -1  11 -30 584.818 28.8199  24
  -1  11 -30 574.877 31.1967  15
  -1  11 -31 229.228 17.7819  24
  -1  11 -31 231.639 20.1301  15
   1  11  31 233.264 16.5677  18
  -1  11 -32 506.732 22.9567  24
   1  11  32 473.011 21.7646  18
  -1  11 -32 456.912 24.5614  15
  -1  12  31-11.8037 10.9994  18
   1  12 -30 62.4710 14.9675  24
   1  12 -29 116.905 17.6917  24
   1  12 -28 527.882 28.0801  24
  -1  12  28 449.696 23.7405  11
   1  12 -27 63.4012 19.2537  15
  -1  12  27 81.7912 15.0469  11
   1  12 -27 90.4936 19.8371  24
  -1  12  27 66.4735 18.0350  18
  -1  12  26 726.176 34.0725  18
  -1  12  26 718.191 31.4412  11
   1  12 -26 636.961 35.4546  15
   1  12 -26 709.317 35.6662  24
   1  12 -26 683.429 33.5243  19
  -1  12  25 417.443 26.5948  18
  -1  12  25 370.703 22.7576  11
   1  12 -25 355.550 28.0739  15
   1  12 -25 378.562 27.8088  24
   1  12 -25 348.115 25.8902  19
   1  12 -24 174.006 22.3319  19
  -1  12  24 150.307 22.1446  18
   1  12 -24 160.360 14.8850  20
   1  12 -24 159.716 24.0432  15
   1  12 -24 139.053 23.8876  24
  -1  12  24 152.830 18.1476  11
   1  12 -23 1572.67 66.9689  19
  -1  12  23 1687.21 66.2903  18
   1  12 -23 1661.36 62.9132  20
   1  12 -23 1611.04 69.0603  15
   1  12 -23 1633.18 67.6354  24
  -1  12  23 1672.98 63.6531  11
   1  12 -22 1164.27 53.8809  19
  -1  12  22 1304.23 52.9144  18
   1  12 -22 1247.42 49.3167  20
   1  12 -22 1186.49 56.0916  15
   1  12 -22 1153.00 53.6943  24
  -1  12  22 1245.00 49.8870  11
   1  12 -21 177.633 24.9551  24
   1  12 -21 132.891 28.1545  15
   1  12 -21 211.149 27.1846  19
  -1  12  21 204.913 24.5042  18
   1  12 -21 175.872 18.4032  20
   1  12 -21 197.493 22.4340  14
  -1  12  21 176.212 20.9277  11
   1  12 -20 121.439 16.9730  20
  -1  12  20 104.078 23.4615  18
   1  12 -20 111.739 25.6768  19
   1  12 -20 112.427 27.5080  15
   1  12 -20 124.476 21.2376  14
   1  12 -20 129.780 23.6871  24
  -1  12  19 449.325 30.9479  18
   1  12 -19 410.307 32.6650  19
   1  12 -19 441.979 30.0854  14
   1  12 -19 467.157 26.0966  20
   1  12 -19 414.888 30.6655  24
  -1  12  18 3509.08 128.787  18
   1  12 -18 3426.56 130.527  19
   1  12 -18 3313.05 129.333  14
   1  12 -18 3558.44 127.018  20
   1  12 -18 3363.73 129.208  24
  -1  12  17 706.100 36.8665  18
   1  12 -17 661.516 39.1377  19
   1  12 -17 710.624 37.2706  14
   1  12 -17 713.836 36.4559  24
   1  12 -17 696.084 33.0596  20
   1  12 -16 7640.71 280.925  19
  -1  12  16 7835.79 279.064  18
   1  12 -16 7554.20 279.221  24
   1  12 -16 7718.08 280.200  14
   1  12 -16 7932.39 278.192  20
   1  12 -15 5941.99 207.532  20
   1  12 -15 5872.88 210.322  19
  -1  12  15 5693.25 208.349  18
   1  12 -15 4996.85 245.811   8
   1  12 -15 5686.88 208.622  24
   1  12 -15 5681.59 209.864  14
  -1  12  15 5458.75 239.680  10
   1  12 -14 541.172 34.6235  19
   1  12 -14 492.026 66.5338   8
   1  12 -14 549.440 29.1105  20
   1  12 -14 508.768 29.9410  24
   1  12 -14 547.960 33.3677  14
  -1  12  14 504.130 64.0232  10
   1  12 -13 1292.10 93.9287   8
   1  12 -13 1453.97 56.4208  20
   1  12 -13 1372.89 57.3091  24
   1  12 -13 1472.45 59.7187  14
  -1  12  13 1248.98 87.6951  10
   1  12 -12 1978.36 79.1098  14
   1  12 -12 1883.52 109.734   8
  -1  12  12 2031.15 76.5258  12
  -1  12  12 1914.28 106.545  10
   1  12 -11 552.180 67.2031   8
   1  12 -11 721.243 38.1298  19
   1  12 -11 765.998 37.9356  14
  -1  12  11 626.232 63.5816  10
  -1  12  11 757.384 35.2046  12
   1  12 -10 7415.57 269.385  19
   1  12 -10 6746.16 298.761   8
  -1  12  10 7573.24 297.456  10
  -1  12  10 7576.44 267.613  12
   1  12  -9 1969.59 78.3384  19
   1  12  -9 1927.52 107.292   8
  -1  12   9 2085.90 76.7384  12
  -1  12   9 1922.34 103.370  10
   1  12  -8 2184.16 119.499   8
   1  12  -8 2436.65 91.5673  19
   1  12  -8 2422.66 91.7954  14
  -1  12   8 2272.28 116.210  10
  -1  12   7 346.928 47.0978  10
   1  12  -7 326.661 24.7178  14
  -1  12   6 1349.39 74.5457   8
   1  12  -6 1211.44 81.5623   8
  -1  12   5 1309.38 74.9907   8
   1  12  -5 1429.87 82.9264   8
  -1  12   4 1397.57 80.6054   8
   1  12  -4 1392.55 85.0885   8
  -1  12   3 108.042 39.0925   8
   1  12  -3 86.3247 40.9148   8
   1  12  -2 3187.97 141.681   8
  -1  12   2 2992.78 139.094   8
   1  12  -1 25936.1 935.931   8
  -1  12   1 25708.0 936.994   8
  -1  12   0 390.369 51.7335   8
   1  12   0 355.645 46.7565   8
  -1  12  -1 26401.8 959.675   8
  -1  12  -2 2954.33 140.504   8
  -1  12  -3 102.066 34.6085   7
  -1  12  -3 75.7817 46.5061   8
  -1  12  -4 1422.17 79.9413   7
  -1  12  -4 1509.33 92.1943   8
  -1  12  -5 1428.68 78.7698   7
  -1  12  -5 1407.97 87.3482   8
  -1  12  -6 1327.41 75.7195   7
  -1  12  -6 1295.09 84.5164   8
  -1  12  -7 281.658 23.5340  19
  -1  12  -7 290.677 22.6972  14
  -1  12  -7 294.376 43.6442   7
  -1  12  -7 305.319 56.4805   8
  -1  12  -8 2384.69 91.7642  19
  -1  12  -8 2280.48 123.182   8
  -1  12  -8 2489.51 91.8309  14
  -1  12  -8 2382.99 89.2578  20
  -1  12  -9 1936.32 109.244   8
  -1  12  -9 2058.08 75.4577  20
  -1  12  -9 1939.81 78.4746  15
  -1  12 -10 7565.34 270.141  15
  -1  12 -10 6928.79 301.794   8
  -1  12 -10 7699.50 267.783  20
  -1  12 -10 7246.12 268.384  24
  -1  12 -11 728.384 37.2406  19
  -1  12 -11 682.299 37.5584  15
  -1  12 -11 781.185 37.0711  14
  -1  12 -11 635.800 70.7671   8
  -1  12 -11 735.210 32.5271  20
  -1  12 -11 622.673 34.0406  24
  -1  12 -12 1997.54 77.8418  19
  -1  12 -12 1863.50 112.891   8
  -1  12 -12 2037.28 78.8828  15
  -1  12 -12 2036.72 77.5716  14
  -1  12 -12 1955.99 74.8563  20
  -1  12 -12 1919.37 76.1747  24
   1  12  13 1474.26 58.5177  18
  -1  12 -13 1327.76 94.4285   8
  -1  12 -13 1403.70 60.0481  14
  -1  12 -13 1503.08 62.5353  15
  -1  12 -13 1573.29 61.4061  19
  -1  12 -13 1414.76 59.2994  24
   1  12  14 492.843 29.3023  18
  -1  12 -14 539.953 30.9452  24
  -1  12 -14 515.475 35.4455  15
  -1  12 -14 549.846 32.3202  14
  -1  12 -14 584.068 32.4244  19
  -1  12 -14 542.357 27.0068  20
   1  12  15 5756.06 209.881  18
  -1  12 -15 5656.64 210.583  24
  -1  12 -15 5924.91 211.075  14
  -1  12 -15 6069.00 213.359  15
  -1  12 -15 5868.90 211.480  19
  -1  12 -15 5710.70 209.140  20
  -1 -12  16 7581.00 278.567  16
   1  12  16 7732.72 279.259  18
  -1  12 -16 7776.50 280.112  24
  -1  12 -16 8228.96 283.069  15
  -1  12 -16 7660.61 280.114  14
  -1  12 -16 7810.06 280.713  19
  -1  12 -16 7812.72 278.368  20
   1  12  17 668.174 34.9244  18
  -1 -12  17 691.551 33.1631  16
  -1  12 -17 711.098 36.4047  24
  -1  12 -17 646.446 34.7981  14
  -1  12 -17 724.589 42.2978  15
  -1  12 -17 687.223 37.2650  19
  -1  12 -17 684.133 31.9294  20
   1  12  18 3463.18 129.515  18
  -1 -12  18 3448.05 128.766  16
  -1  12 -18 3513.13 130.683  24
  -1  12 -18 3414.90 129.841  14
  -1  12 -18 3559.63 133.810  15
  -1  12 -18 3508.22 130.905  19
  -1  12 -18 3549.28 127.937  20
  -1 -12  19 400.563 25.9127  16
   1  12  19 433.540 29.3914  18
  -1  12 -19 443.683 31.1633  24
  -1  12 -19 406.384 35.4897  15
  -1  12 -19 384.919 27.0607  14
  -1  12 -19 460.066 31.0077  19
  -1  12 -19 445.918 25.0132  20
   1  12  20 134.545 22.4219  18
  -1 -12  20 126.756 19.4692  16
  -1  12 -20 121.792 24.7450  24
  -1  12 -20 135.986 19.2955  14
  -1  12 -20 118.144 30.9498  15
  -1  12 -20 102.013 23.1033  19
  -1  12 -20 122.273 16.7651  20
  -1 -12  21 175.249 21.2585  16
   1  12  21 185.009 24.0430  18
  -1  12 -21 158.789 25.4815  24
  -1  12 -21 185.594 20.2417  14
  -1  12 -21 125.053 30.0473  15
  -1  12 -21 183.574 24.3218  19
  -1  12 -21 197.520 18.0350  20
   1  12  22 1227.22 53.3805  18
  -1 -12  22 1230.98 52.1693  16
  -1  12 -22 1313.63 50.4074  20
  -1  12 -22 1217.55 59.8634  15
  -1  12 -22 1349.05 55.6375  24
  -1  12 -22 1203.29 53.3069  19
   1  12  23 1705.91 66.6728  18
  -1 -12  23 1569.38 65.4774  16
  -1  12 -23 1776.54 64.1024  20
  -1  12 -23 1665.31 72.2285  15
  -1  12 -23 1642.03 66.2663  19
  -1  12 -23 1651.55 68.4069  24
  -1  12 -24 178.898 28.0354  15
  -1  12 -24 173.744 24.8716  24
  -1 -12  24 172.347 19.4839  16
   1  12  24 162.795 21.6837  18
  -1  12 -24 171.555 15.7126  20
  -1 -12  25 375.655 23.8442  16
  -1  12 -25 356.878 20.1447  20
  -1  12 -25 401.938 28.2667  24
   1  12  25 373.093 25.7049  18
  -1  12 -25 400.430 30.9534  15
  -1  12 -26 750.737 39.7422  15
   1  12  26 723.844 34.3453  18
  -1  12 -26 714.387 30.3328  20
   1  12  27 79.8636 18.0030  18
  -1  12 -27 46.4385 22.7665  15
  -1  12 -28 477.207 29.9313  15
   1  12  28 507.382 26.1282  18
  -1  12 -29 140.268 18.1766  24
  -1  12 -29 121.321 20.1446  15
   1  12  29 145.988 15.8923  18
  -1  12 -30 99.5993 15.0406  24
  -1  12 -30 89.6208 17.7403  15
  -1  12 -31 17.9445 12.6722  24
  -1  12 -31 6.98467 14.1459  15
  -1  13  30 57.7822 11.3708  18
   1  13 -30 57.7175 12.1781  24
  -1  13  29 1310.56 50.4164  18
   1  13 -29 1306.48 51.2980  24
  -1  13  28 830.312 34.4829  11
   1  13 -28 839.125 37.2431  24
  -1  13  28 929.361 36.5450  18
   1  13 -27 262.832 21.4112  24
  -1  13  27 255.696 17.8031  11
  -1  13  27 295.133 20.4375  18
  -1  13  26 1396.67 50.0213  18
   1  13 -26 1358.91 51.3628  24
  -1  13  25 51.7283 15.2651  11
   1  13 -25 27.6558 20.1168  24
   1  13 -25 18.4435 18.0822  19
   1  13 -24 84.9545 20.2421  19
   1  13 -24 81.8863 13.0137  20
  -1  13  24 98.7933 20.2547  18
   1  13 -24 69.2269 21.1439  24
  -1  13  24 106.334 16.4150  11
   1  13 -23 517.072 31.4994  19
  -1  13  23 558.603 30.6518  18
   1  13 -23 548.494 25.9287  20
   1  13 -23 548.786 31.8431  24
  -1  13  23 520.727 27.0987  11
   1  13 -22 4631.97 176.625  19
  -1  13  22 5000.12 175.494  18
   1  13 -22 5108.54 173.698  20
   1  13 -22 4537.99 174.957  14
   1  13 -22 4583.09 176.382  24
  -1  13  22 4816.84 173.448  11
   1  13 -21 120.500 24.1687  24
   1  13 -21 116.384 25.1285  19
  -1  13  21 125.902 23.6471  18
   1  13 -21 149.829 17.9602  20
   1  13 -21 139.029 21.2736  14
  -1  13  21 126.263 18.7898  11
  -1  13  20 315.451 27.2758  18
   1  13 -20 272.194 29.6225  19
   1  13 -20 268.371 26.5113  14
   1  13 -20 287.561 22.1719  20
   1  13 -20 233.341 27.5390  24
  -1  13  19 465.451 30.4495  18
   1  13 -19 502.489 32.5170  19
   1  13 -19 459.850 29.6779  14
   1  13 -19 442.391 30.4839  24
   1  13 -19 469.799 26.0158  20
   1  13 -18 116.464 17.8102  20
  -1  13  18 107.102 22.7517  18
   1  13 -18 107.027 26.7067  19
   1  13 -18 108.963 22.3653  14
   1  13 -18 95.9768 23.0064  24
  -1  13  17 1232.25 51.7107  18
   1  13 -17 1236.34 54.4593  19
   1  13 -17 1121.32 52.2460  14
   1  13 -17 1204.26 49.4930  20
   1  13 -17 1181.13 51.7496  24
  -1  13  16 3931.45 143.265  18
   1  13 -16 3739.53 145.285  19
   1  13 -16 3917.70 144.486  14
   1  13 -16 3923.44 142.199  20
   1  13 -16 3817.82 143.437  24
  -1  13  15 3543.98 128.917  18
   1  13 -15 3494.25 131.149  19
   1  13 -15 3509.68 130.547  14
   1  13 -15 3336.70 128.869  24
   1  13 -15 3470.61 127.884  20
  -1  13  14 5904.92 210.899  18
   1  13 -14 5985.00 210.054  20
   1  13 -14 5686.23 212.589  14
   1  13 -14 5626.38 210.890  24
  -1  13  13 1228.37 53.2468  18
  -1  13  13 1310.72 86.0150  10
   1  13 -13 1272.21 56.1496  14
   1  13 -13 1266.67 92.7869   8
   1  13 -13 1343.85 52.7030  20
  -1  13  12 11874.3 488.209  10
   1  13 -12 13321.3 460.761  14
   1  13 -12 11719.1 494.513   8
   1  13 -12 12846.9 460.520  19
  -1  13  11 607.490 31.9621  12
   1  13 -11 508.024 68.8074   8
   1  13 -11 593.359 36.5663  19
  -1  13  10 1372.18 87.1765  10
  -1  13  10 1460.70 58.3423  12
   1  13 -10 1274.98 93.7998   8
   1  13 -10 1487.84 60.5362  19
  -1  13   9 727.201 33.9118  12
   1  13  -9 661.469 36.2666  14
   1  13  -9 664.126 64.1340   8
   1  13  -9 680.515 35.6684  19
  -1  13   8 896.370 38.8882  12
   1  13  -8 830.055 40.9434  14
   1  13  -8 865.110 69.9987   8
   1  13  -8 839.813 40.7264  19
  -1  13   7 148.254 19.1837  12
   1  13  -7 141.352 21.9550  14
   1  13  -7 143.605 21.3808  19
  -1  13   6 717.875 33.0121  12
   1  13  -6 680.995 34.9516  14
   1  13  -6 642.070 61.3847   8
   1  13  -6 652.034 33.8099  19
  -1  13   5 619.174 31.5347  12
  -1  13   5 601.810 53.8122   8
   1  13  -5 673.347 33.1693  14
   1  13  -5 553.559 57.6482   8
   1  13  -5 638.120 31.9222  19
  -1  13   4 651.002 58.1864   8
  -1  13   4 729.946 35.4955  12
   1  13  -4 831.324 37.2573  14
   1  13  -4 691.187 64.7800   8
   1  13  -4 854.010 37.3180  19
   1  13  -3 1228.03 51.2612  14
  -1  13   3 1177.84 73.8027   8
   1  13  -3 1195.30 77.5247   8
  -1  13   2 3842.81 163.954   8
   1  13  -2 3693.02 164.244   8
  -1  13   1 3722.49 165.186   8
  -1  13   0 1919.57 101.877   8
  -1  13  -1 4048.43 177.101   8
  -1  13  -2 3493.13 163.307   8
  -1  13  -2 3735.52 135.767  19
  -1  13  -3 1223.48 48.7007  14
  -1  13  -3 1223.39 79.6308   8
  -1  13  -3 1113.31 48.7224  19
  -1  13  -4 700.271 67.2024   8
  -1  13  -4 691.448 34.9547  19
  -1  13  -4 788.137 35.0657  14
  -1  13  -4 691.667 31.8128  20
  -1  13  -5 695.097 64.0718   8
  -1  13  -5 643.930 32.9545  19
  -1  13  -5 676.197 32.8929  14
  -1  13  -5 661.018 29.6035  20
  -1  13  -6 658.819 64.9540   8
  -1  13  -6 688.013 34.2717  19
  -1  13  -6 663.488 33.3750  14
  -1  13  -6 678.404 29.9396  20
  -1  13  -7 113.641 16.4270  20
  -1  13  -7 161.814 22.0039  19
  -1  13  -7 136.661 20.3032  14
  -1  13  -8 883.091 40.2730  19
  -1  13  -8 861.417 75.5368   8
  -1  13  -8 857.970 41.0673  15
  -1  13  -8 869.421 40.2967  14
  -1  13  -8 867.359 37.2061  20
  -1  13  -9 703.657 34.2321  19
  -1  13  -9 693.847 36.5220  15
  -1  13  -9 611.272 67.3775   8
  -1  13  -9 662.396 33.9032  14
  -1  13  -9 655.902 30.7552  20
  -1  13 -10 1415.54 61.2626  15
  -1  13 -10 1255.60 93.7718   8
  -1  13 -10 1476.79 57.8532  24
  -1  13 -10 1454.34 56.8902  20
  -1  13 -11 529.885 35.8985  15
  -1  13 -11 526.892 30.6689  24
  -1  13 -11 572.480 29.3566  20
  -1  13 -12 12965.0 463.956  19
  -1  13 -12 12817.0 463.870  14
  -1  13 -12 13244.3 464.937  15
  -1  13 -12 12279.4 500.622   8
  -1  13 -12 12819.2 462.743  24
  -1  13 -12 13186.8 461.842  20
  -1  13 -13 1330.88 54.6974  19
  -1  13 -13 1337.93 56.5887  15
  -1  13 -13 1275.44 53.6184  14
  -1  13 -13 1150.08 89.4036   8
  -1  13 -13 1177.14 50.2373  20
  -1  13 -13 1194.29 51.9214  24
  -1  13 -14 5638.33 212.948  14
  -1  13 -14 5986.06 214.946  15
  -1  13 -14 5977.97 212.319  24
  -1  13 -14 5791.01 213.277  19
   1  13  15 3555.74 130.499  18
  -1  13 -15 3473.89 131.015  24
  -1  13 -15 3460.85 131.463  14
  -1  13 -15 3753.13 134.561  15
  -1  13 -15 3473.89 129.401  20
  -1  13 -15 3558.62 132.228  19
   1  13  16 3985.20 145.932  18
  -1  13 -16 3894.24 146.587  24
  -1  13 -16 4012.81 146.934  14
  -1  13 -16 4031.83 150.010  15
  -1  13 -16 3959.23 144.847  20
  -1  13 -16 3942.95 147.403  19
   1  13  17 1227.34 51.0606  18
  -1  13 -17 1177.62 51.8442  24
  -1  13 -17 1216.03 51.6478  14
  -1  13 -17 1196.64 56.5234  15
  -1  13 -17 1200.29 48.8988  20
  -1  13 -17 1174.88 53.1232  19
  -1  13 -18 129.376 24.1625  19
   1  13  18 141.492 21.6239  18
  -1  13 -18 105.163 22.9965  24
  -1  13 -18 98.9309 28.2630  15
  -1  13 -18 88.7894 16.8664  20
  -1  13 -18 88.1895 20.1258  14
  -1 -13  19 495.940 27.6134  16
   1  13  19 492.178 29.4369  18
  -1  13 -19 470.016 30.4292  24
  -1  13 -19 500.195 28.0053  14
  -1  13 -19 491.932 37.6683  15
  -1  13 -19 480.500 31.0507  19
  -1  13 -19 503.432 26.0318  20
  -1 -13  20 256.755 23.2713  16
   1  13  20 314.090 26.1060  18
  -1  13 -20 276.979 27.4274  24
  -1  13 -20 255.887 23.4150  14
  -1  13 -20 321.374 27.6927  19
  -1  13 -20 319.347 21.5731  20
  -1 -13  21 127.620 18.8890  16
   1  13  21 160.024 22.1631  18
  -1  13 -21 143.265 17.9870  20
  -1  13 -21 148.083 19.1858  14
  -1  13 -21 58.4708 28.9512  15
  -1  13 -21 108.020 24.1868  24
  -1  13 -21 91.9363 22.2135  19
   1  13  22 5045.96 177.363  18
  -1 -13  22 4702.09 176.443  16
  -1  13 -22 5070.27 175.768  20
  -1  13 -22 4846.92 176.421  14
  -1  13 -22 4555.84 181.193  15
  -1  13 -22 4824.22 177.577  19
  -1 -13  23 536.834 28.5643  16
  -1  13 -23 621.007 27.1817  20
  -1  13 -23 541.239 37.0013  15
   1  13  23 585.890 30.6347  18
  -1  13 -23 528.223 29.6215  19
  -1  13 -23 572.796 32.8651  24
   1  13  24 88.9212 19.1943  18
  -1 -13  24 99.3111 16.7383  16
  -1  13 -24 83.6028 21.6523  24
  -1  13 -24 89.4413 25.6274  15
  -1  13 -24 80.5036 17.5383  19
  -1  13 -24 91.5198 13.8749  20
  -1  13 -25 25.4559 23.7580  15
  -1  13 -25 19.4379 19.8789  24
   1  13  25 13.2139 17.3062  18
  -1  13 -25 34.0755 12.1178  20
  -1  13 -26 1283.54 49.4112  20
  -1  13 -26 1217.38 55.2748  15
  -1  13 -26 1341.23 53.6086  24
   1  13  26 1323.64 52.0100  18
  -1  13 -27 237.726 24.5307  15
  -1  13 -27 302.653 22.4206  24
   1  13  27 304.590 20.2622  18
  -1  13 -28 801.733 38.1273  15
   1  13  28 881.457 35.6412  18
  -1  13 -28 837.858 37.1791  24
   1  13  29 1354.62 49.9773  18
  -1  13 -29 1219.80 51.7860  15
   1  13  30 44.0921 10.9188  18
  -1  14  29 268.118 15.6530  18
   1  14 -29 282.598 16.2716  24
   1  14 -28 34.8051 13.3702  24
  -1  14  28 34.6480 11.8919  18
   1  14 -27 207.221 17.5789  24
  -1  14  27 239.977 17.2405  18
  -1  14  27 198.095 14.3108  11
   1  14 -26 277.125 20.7838  24
  -1  14  26 275.698 19.3617  18
   1  14 -26 233.784 17.9658  19
  -1  14  26 224.483 16.6586  11
   1  14 -25 299.809 21.2531  19
   1  14 -25 255.533 15.6878  20
   1  14 -25 282.503 22.1082  24
  -1  14  25 309.107 21.7051  18
  -1  14  25 257.179 18.1571  11
   1  14 -24 854.293 38.7662  19
  -1  14  24 925.226 38.4204  18
   1  14 -24 894.509 35.0525  20
   1  14 -24 874.848 39.1489  24
  -1  14  24 775.307 35.4803  11
   1  14 -23 101.619 20.3193  19
  -1  14  23 104.374 18.9107  18
   1  14 -23 89.2592 13.5680  20
   1  14 -23 107.063 16.1571  14
   1  14 -23 110.210 19.6561  24
  -1  14  23 98.2355 15.5274  11
   1  14 -22 128.732 20.9281  24
   1  14 -22 99.1299 21.9995  19
  -1  14  22 137.582 20.5885  18
   1  14 -22 137.194 15.3515  20
   1  14 -22 115.984 17.3896  14
  -1  14  22 106.059 16.7266  11
   1  14 -21 603.792 26.8344  20
  -1  14  21 567.637 30.3967  18
   1  14 -21 536.191 32.7625  19
   1  14 -21 502.306 30.9714  24
  -1  14  21 540.397 27.0859  11
  -1  14  20 3123.11 111.537  18
   1  14 -20 2833.62 113.020  19
   1  14 -20 2975.74 111.514  14
   1  14 -20 2778.61 111.830  24
   1  14 -20 3093.25 109.951  20
  -1  14  19 455.969 28.4735  18
   1  14 -19 445.065 31.6311  19
   1  14 -19 452.794 28.4551  14
   1  14 -19 407.642 28.1927  24
   1  14 -19 467.316 25.0863  20
  -1  14  18 1276.00 54.4988  18
   1  14 -18 1302.51 57.5557  19
   1  14 -18 1328.26 55.5013  14
   1  14 -18 1218.58 54.9878  24
   1  14 -18 1373.44 52.8253  20
  -1  14  17 405.006 27.7905  18
   1  14 -17 347.386 31.4098  19
   1  14 -17 449.961 29.8968  14
   1  14 -17 351.170 27.7412  24
   1  14 -17 423.798 25.6725  20
  -1  14  16 632.643 33.9348  18
   1  14 -16 660.758 37.8652  19
   1  14 -16 639.104 35.4942  14
   1  14 -16 632.416 33.4436  24
   1  14 -16 647.311 31.4608  20
   1  14 -15 3196.69 124.439  14
   1  14 -15 3291.74 121.766  20
   1  14 -15 3322.63 122.764  24
  -1  14  15 3339.91 122.796  18
   1  14 -14 1418.56 60.8479  14
   1  14 -14 1445.50 57.3249  20
  -1  14  14 1384.74 58.3919  18
   1  14 -13 1875.30 76.1610  20
   1  14 -13 1863.04 80.4778  19
   1  14 -12 2799.37 107.637  19
   1  14 -11 178.769 20.4093  20
  -1  14  11 206.736 21.9051  12
   1  14 -11 156.071 25.7999  19
   1  14 -10 276.029 27.3770  19
   1  14 -10 254.771 20.8767  20
   1  14 -10 259.388 27.3008  14
  -1  14  10 249.724 23.9655  12
  -1  14   9 4983.96 177.139  12
   1  14  -9 4696.80 179.056  19
   1  14  -9 5016.02 179.575  14
  -1  14   8 3488.38 126.259  12
   1  14  -8 3322.06 128.023  19
   1  14  -8 3491.04 128.585  14
   1  14  -8 3080.01 158.580   8
  -1  14   7 285.102 23.1205  12
   1  14  -7 267.016 24.8278  19
   1  14  -7 284.346 24.7511  14
   1  14  -7 216.243 53.9748   8
  -1  14   6 485.594 28.0199  12
   1  14  -6 538.594 29.6032  19
   1  14  -6 446.522 29.9653  14
   1  14  -6 430.562 56.2247   8
  -1  14   5 609.811 29.9116  12
   1  14  -5 537.111 30.7418  19
   1  14  -5 564.729 31.4487  14
   1  14  -5 512.803 58.2623   8
  -1  14   4 265.661 22.6688  12
   1  14  -4 314.015 23.7606  14
  -1  14   4 304.189 45.6605   8
   1  14  -4 320.057 23.7698  19
   1  14  -3 3707.99 134.654  19
  -1  14   3 3407.17 158.715   8
  -1  14   3 3606.43 132.841  23
   1  14  -3 3690.06 135.353  14
  -1  14   2 264.730 19.7546  23
   1  14  -2 304.584 22.9281  14
   1  14  -2 264.650 22.1434  19
  -1  14   1 304.028 48.4614   8
  -1  14   1 363.203 22.4209  23
   1  14  -1 375.005 24.4329  14
  -1  14   1 337.788 21.6169  19
  -1  14   0 214.948 48.2757   8
  -1  14   0 224.877 19.3369  23
  -1  14   0 190.821 18.7090  19
  -1  14  -1 367.721 23.7031  14
  -1  14  -1 359.678 53.1732   8
  -1  14  -1 360.657 23.6112  23
  -1  14  -1 372.857 23.2492  19
  -1  14  -2 301.969 22.1155  14
  -1  14  -2 313.516 52.4479   8
  -1  14  -2 248.102 21.6058  23
  -1  14  -2 262.970 21.8612  19
  -1  14  -3 3656.82 136.533  19
  -1  14  -3 3681.85 136.932  14
  -1  14  -3 3727.57 170.061   8
  -1  14  -3 3586.14 134.893  20
  -1  14  -3 3974.04 136.319  23
  -1  14  -4 300.650 23.0659  19
  -1  14  -4 299.688 19.3498  20
  -1  14  -4 292.408 23.3637  14
  -1  14  -4 317.915 53.0443   8
  -1  14  -5 654.488 31.8170  19
  -1  14  -5 561.450 27.5390  20
  -1  14  -5 594.292 30.8553  14
  -1  14  -5 577.028 64.9076   8
  -1  14  -6 561.201 30.1775  19
  -1  14  -6 491.600 25.6894  20
  -1  14  -6 477.978 28.5723  14
  -1  14  -6 436.576 60.8423   8
  -1  14  -7 331.988 24.6348  19
  -1  14  -7 233.819 20.2294  20
  -1  14  -7 279.833 23.1802  14
  -1  14  -7 296.640 58.1731   8
  -1  14  -8 3479.39 127.708  19
  -1  14  -8 3363.31 125.292  20
  -1  14  -8 3483.14 127.787  14
  -1  14  -8 3082.18 161.879   8
  -1  14  -9 4854.37 178.809  19
  -1  14  -9 4882.27 176.681  20
  -1  14  -9 4991.20 178.807  14
  -1  14  -9 4385.98 214.902   8
  -1  14 -10 235.341 26.7375  19
  -1  14 -10 254.874 24.6591  14
  -1  14 -10 234.811 20.6851  20
  -1  14 -11 182.350 25.6589  15
  -1  14 -11 208.848 18.8952  20
  -1  14 -12 2805.85 107.330  14
  -1  14 -12 2755.23 105.945  24
  -1  14 -12 2861.30 104.966  20
  -1  14 -12 2899.94 109.425  15
  -1  14 -13 2078.92 85.9473  15
  -1  14 -13 2101.24 82.2413  24
  -1  14 -13 2268.27 84.3045  14
  -1  14 -13 2145.71 84.4652  19
  -1  14 -13 2045.58 81.0101  20
  -1  14 -14 1450.52 62.7052  15
  -1  14 -14 1465.14 58.7774  24
  -1  14 -14 1488.41 59.7210  14
  -1  14 -14 1501.60 60.4181  19
  -1  14 -14 1282.56 57.1792  20
  -1  14 -15 3253.35 120.613  15
  -1  14 -15 3382.98 118.208  19
  -1  14 -15 3293.27 116.949  24
   1  14  16 623.767 33.0933  18
  -1  14 -16 686.670 34.8657  24
  -1  14 -16 683.065 34.6354  14
  -1  14 -16 653.671 41.3561  15
  -1  14 -16 724.898 36.3813  19
  -1  14 -16 626.643 31.9757  20
   1  14  17 384.756 26.3284  18
  -1  14 -17 384.937 27.4156  24
  -1  14 -17 374.320 27.0306  14
  -1  14 -17 356.429 34.0408  15
  -1  14 -17 441.754 29.6746  19
  -1  14 -17 391.566 24.7777  20
   1  14  18 1332.61 52.8682  18
  -1  14 -18 1313.01 54.1020  24
  -1  14 -18 1281.36 52.9208  14
  -1  14 -18 1296.24 58.7903  15
  -1  14 -18 1402.07 51.8162  20
   1  14  19 400.523 26.9620  18
  -1  14 -19 431.753 28.7687  24
  -1  14 -19 432.949 26.4433  14
  -1  14 -19 411.510 34.4205  15
  -1  14 -19 460.473 28.9062  19
  -1  14 -19 451.038 24.6323  20
   1  14  20 3021.78 111.696  18
  -1  14 -20 3045.46 113.137  24
  -1  14 -20 2801.62 115.957  15
  -1  14 -20 2927.54 111.587  14
  -1  14 -20 3010.63 112.867  19
  -1  14 -20 3088.56 110.452  20
   1  14  21 552.227 30.0364  18
  -1  14 -21 583.923 27.1391  20
  -1  14 -21 499.180 36.4932  15
  -1  14 -21 562.527 28.5834  14
  -1  14 -21 558.238 30.6970  19
  -1  14 -21 519.619 31.8066  24
   1  14  22 119.903 19.6548  18
  -1  14 -22 130.624 20.9460  24
  -1  14 -22 116.867 26.2299  15
  -1  14 -22 129.993 16.4345  14
  -1  14 -22 103.192 19.2036  19
  -1  14 -22 136.134 15.2042  20
   1  14  23 85.5062 17.9279  18
  -1  14 -23 62.8396 23.5633  15
  -1  14 -23 82.3339 14.5315  14
  -1  14 -23 68.0186 20.1007  24
  -1  14 -23 93.8219 16.9107  19
  -1  14 -23 118.525 14.1724  20
  -1  14 -24 933.733 35.8385  20
  -1  14 -24 857.851 39.8967  24
  -1  14 -24 789.727 42.4630  15
  -1  14 -24 850.282 37.3556  19
   1  14  24 891.600 38.2861  18
  -1  14 -25 292.461 16.9248  20
  -1  14 -25 307.201 23.0852  24
  -1  14 -25 237.063 25.4929  15
   1  14  25 284.948 20.3875  18
  -1  14 -26 244.206 15.2975  20
  -1  14 -26 243.466 23.0242  15
   1  14  26 277.105 19.1848  18
  -1  14 -27 198.144 12.7283  20
  -1  14 -27 188.331 19.7456  15
  -1  14 -27 235.461 18.2926  24
   1  14  27 245.224 16.4778  18
  -1  14 -28 43.9658 12.9706  24
   1  14  28 35.9096 11.5788  18
  -1  14 -29 304.823 16.4740  24
   1  14  29 261.014 14.9356  18
   1  15 -27 90.9930 12.7564  24
  -1  15  27 102.890 11.9217  18
   1  15 -26 115.130 14.6186  24
   1  15 -26 105.101 12.7524  19
  -1  15  26 86.9403 13.0217  18
  -1  15  25 43.4410 14.0619  18
   1  15 -25 52.9201 14.7338  19
   1  15 -25 52.1863 15.3294  24
  -1  15  25 16.8678 11.8457  11
   1  15 -25 39.5607 9.51895  20
   1  15 -24 360.078 21.6698  19
  -1  15  24 328.934 20.7246  18
   1  15 -24 338.036 17.1161  20
   1  15 -24 307.590 21.7067  24
  -1  15  24 319.977 18.2288  11
   1  15 -23 1712.83 73.0185  19
  -1  15  23 2045.94 72.4255  18
   1  15 -23 1957.94 70.5219  20
   1  15 -23 1864.95 71.4005  14
   1  15 -23 1911.52 73.1028  24
  -1  15  23 1836.37 70.3491  11
   1  15 -22 981.753 43.1455  19
  -1  15  22 995.210 41.2082  18
   1  15 -22 1008.59 39.2614  20
   1  15 -22 955.970 40.9359  14
   1  15 -22 944.059 42.1543  24
  -1  15  22 934.798 39.3006  11
   1  15 -21 107.227 18.7374  24
  -1  15  21 111.525 18.0890  18
   1  15 -21 103.823 21.1325  19
   1  15 -21 117.956 15.0522  20
   1  15 -21 87.3883 17.0888  14
  -1  15  21 105.616 15.8783  11
   1  15 -20 136.853 20.3761  24
  -1  15  20 137.123 19.2440  18
   1  15 -20 127.000 23.5066  19
   1  15 -20 150.065 16.5770  20
   1  15 -20 120.282 18.7436  14
  -1  15  20 137.892 16.6167  11
   1  15 -19 38.0489 23.3620  19
  -1  15  19 46.5476 18.6886  18
   1  15 -19 45.9123 16.0881  20
   1  15 -19 50.7315 19.5173  14
   1  15 -19 39.8108 19.8739  24
  -1  15  18 370.265 25.0275  18
   1  15 -18 357.593 22.8064  20
   1  15 -18 353.340 26.6839  14
   1  15 -18 360.377 29.8556  19
   1  15 -18 295.689 25.1808  24
  -1  15  17 2070.76 76.3689  18
   1  15 -17 1987.91 75.6581  20
   1  15 -17 1992.83 78.2547  14
   1  15 -17 1948.99 79.4725  19
   1  15 -17 1825.36 76.4576  24
   1  15 -16 1557.57 60.8274  20
  -1  15  16 1555.45 61.5569  18
   1  15 -16 1615.12 63.7098  14
   1  15 -15 2241.58 89.3848  14
   1  15 -15 2312.40 86.5778  20
   1  15 -14 3220.59 119.009  19
   1  15 -14 3161.91 118.458  14
   1  15 -14 3011.70 115.265  20
   1  15 -13 3220.37 122.385  19
   1  15 -13 3219.17 122.335  14
   1  15 -12 1737.91 71.7291  19
   1  15 -12 1742.23 68.0701  20
   1  15 -11 140.914 25.1688  19
   1  15 -11 87.1266 24.9865  14
   1  15 -11 111.335 20.1543  20
   1  15 -10 4734.21 176.142  19
   1  15 -10 4748.14 176.606  14
  -1  15  10 4996.86 174.304  12
   1  15 -10 4656.68 173.971  20
   1  15  -9 1288.26 55.3498  19
  -1  15   9 1277.90 52.9924  12
   1  15  -9 1314.27 56.0912  14
   1  15  -9 1255.99 52.0698  20
   1  15  -8 2190.39 86.4803  20
  -1  15   8 2297.56 87.3286  12
   1  15  -8 2434.01 90.2526  14
   1  15  -8 2247.01 88.9818  19
  -1  15   7 1833.71 71.8956  12
   1  15  -7 1924.46 73.8526  14
   1  15  -7 1761.21 73.0632  19
  -1  15   6 380.052 25.8037  12
   1  15  -6 349.623 27.1596  14
   1  15  -6 363.179 26.6082  19
  -1  15   5 2483.95 94.3836  12
   1  15  -5 2486.12 95.8975  14
   1  15  -5 2527.15 95.2772  19
  -1  15   4 147.421 22.0171  12
   1  15  -4 201.715 23.2746  14
   1  15  -4 194.641 22.6537  19
  -1  15   3 57.4115 19.4413  12
   1  15  -3 65.8572 19.6984  14
   1  15  -3 71.9583 19.2077  19
   1  15  -2 934.721 41.7942  19
   1  15  -2 1003.27 42.9924  14
  -1  15   2 924.638 40.2240  23
   1  15  -1 2997.27 112.488  14
  -1  15   1 3022.71 111.045  23
  -1  15   1 2963.70 139.887   8
  -1  15   0 283.108 20.6609  19
  -1  15   0 330.854 21.6931  23
  -1  15   0 270.206 48.2727   8
  -1  15  -1 2828.90 109.062  14
  -1  15  -1 2958.77 108.900  19
  -1  15  -1 3014.34 108.813  23
  -1  15  -1 2878.64 140.040   8
  -1  15  -2 936.354 40.5134  14
  -1  15  -2 885.493 39.9538  23
  -1  15  -2 876.843 40.1539  19
  -1  15  -2 904.751 70.5514   8
  -1  15  -3 37.1558 13.5298  20
  -1  15  -3 61.6968 19.0976  19
  -1  15  -3 88.5267 18.9666  23
  -1  15  -3 48.5089 18.6377  14
  -1  15  -3 20.7009 46.4661   8
  -1  15  -4 166.466 16.8692  20
  -1  15  -4 169.136 21.2322  19
  -1  15  -4 148.336 20.4787  23
  -1  15  -4 155.622 20.1010  14
  -1  15  -5 2511.50 94.9695  19
  -1  15  -5 2519.96 95.3541  14
  -1  15  -5 2491.43 92.8114  20
  -1  15  -5 2295.13 129.750   8
  -1  15  -6 348.986 25.6655  19
  -1  15  -6 344.017 25.2558  14
  -1  15  -6 326.708 21.5470  20
  -1  15  -7 1724.29 70.8193  19
  -1  15  -7 1758.44 70.9297  14
  -1  15  -7 1847.43 68.6385  20
  -1  15  -8 2514.22 90.4423  19
  -1  15  -8 2273.98 90.4571  14
  -1  15  -8 2258.35 87.6914  20
  -1  15  -9 1280.11 54.7562  19
  -1  15  -9 1293.92 55.0483  14
  -1  15  -9 1292.56 51.7280  20
  -1  15 -10 4758.66 173.819  19
  -1  15 -10 4783.38 171.744  20
  -1  15 -10 4653.31 173.862  14
  -1  15 -11 114.220 23.8308  14
  -1  15 -11 87.8847 24.2220  19
  -1  15 -11 126.196 18.1923  20
  -1  15 -12 1783.38 68.9027  20
  -1  15 -13 3062.64 105.749  24
  -1  15 -13 2562.19 106.820  14
  -1  15 -13 2361.47 106.338  19
  -1  15 -13 3088.29 104.640  20
  -1  15 -14 3202.39 120.693  24
  -1  15 -14 3358.19 121.963  14
  -1  15 -14 3139.18 122.346  19
  -1  15 -14 3270.57 119.645  20
  -1  15 -15 2169.07 89.6702  14
  -1  15 -15 2221.36 89.0438  24
  -1  15 -15 2293.53 92.9478  15
  -1  15 -16 1466.48 63.9962  14
  -1  15 -16 1549.75 63.5892  24
  -1  15 -16 1527.15 67.8406  15
  -1  15 -17 1966.78 81.2256  15
  -1  15 -17 1912.49 76.7070  24
  -1  15 -17 1910.34 76.6240  14
  -1  15 -17 1968.38 77.7081  19
  -1  15 -17 2029.73 74.9024  20
   1  15  18 324.842 24.1704  18
  -1  15 -18 327.495 25.4498  24
  -1  15 -18 376.101 24.9705  14
  -1  15 -18 336.506 31.9785  15
  -1  15 -18 352.031 27.4000  19
  -1  15 -18 339.902 22.5165  20
   1  15  19 31.1651 17.7693  18
  -1  15 -19 47.3303 19.4947  24
  -1  15 -19 56.5389 17.5171  14
  -1  15 -19 28.4926 25.8744  15
  -1  15 -19 50.4195 21.1778  19
  -1  15 -19 52.7619 15.9682  20
   1  15  20 134.301 18.3789  18
  -1  15 -20 144.349 20.6733  24
  -1  15 -20 135.892 17.7482  14
  -1  15 -20 128.445 26.0063  15
  -1  15 -20 148.679 20.4063  19
  -1  15 -20 143.033 16.6874  20
   1  15  21 115.870 17.4517  18
  -1  15 -21 119.424 19.6498  24
  -1  15 -21 100.153 15.9963  14
  -1  15 -21 107.903 25.0368  15
  -1  15 -21 110.034 18.6422  19
  -1  15 -21 113.414 15.1385  20
  -1  15 -22 943.452 47.0274  15
  -1  15 -22 1020.15 43.8362  24
  -1  15 -22 1013.77 41.3231  14
  -1  15 -22 1051.43 40.6125  20
   1  15  22 1007.31 42.1210  18
  -1  15 -22 959.114 42.4730  19
  -1  15 -23 1940.06 76.4129  24
  -1  15 -23 2035.32 74.4757  14
  -1  15 -23 1942.18 74.9372  19
   1  15  23 1944.59 74.9528  18
  -1  15 -23 2032.32 73.8723  20
  -1  15 -24 367.262 22.7126  24
  -1  15 -24 338.778 17.9942  20
   1  15  24 333.016 20.3517  18
  -1  15 -24 333.938 19.8079  19
  -1  15 -25 48.4723 15.6931  24
   1  15  25 44.7116 12.9849  18
  -1  15 -25 43.6810 10.0522  20
   1  15  26 90.4675 12.7642  18
  -1  15 -26 84.0042 9.95950  20
   1  15  27 96.8754 11.1059  18
  -1  15 -27 99.3722 13.4690  24
   1  16 -25 220.064 15.2663  24
   1  16 -25 218.951 14.9962  19
  -1  16  25 228.058 14.6153  18
   1  16 -25 203.165 11.6992  20
   1  16 -24 924.181 39.9188  24
   1  16 -24 1011.53 37.8591  20
  -1  16  24 1022.19 39.3577  18
   1  16 -24 973.930 39.8897  19
   1  16 -23 649.695 30.3170  24
   1  16 -23 666.060 28.4872  14
   1  16 -23 686.460 27.6875  20
  -1  16  23 654.996 29.1732  18
   1  16 -23 682.302 30.6136  19
  -1  16  22 172.320 16.6059  18
   1  16 -22 172.710 18.0472  24
   1  16 -22 191.198 16.2297  14
   1  16 -22 194.763 14.5086  20
   1  16 -22 194.395 19.6228  19
   1  16 -21 1142.78 43.2590  20
  -1  16  21 1134.49 44.4504  18
   1  16 -21 1083.15 46.3933  19
   1  16 -21 1112.77 44.8436  14
   1  16 -21 1013.70 45.0156  24
  -1  16  21 1072.78 42.9758  11
   1  16 -20 338.127 19.7933  20
  -1  16  20 314.624 21.2800  18
   1  16 -20 237.163 24.8765  19
   1  16 -20 301.394 21.8310  14
   1  16 -20 271.888 22.2671  24
  -1  16  20 259.849 18.9949  11
  -1  16  19 719.030 33.2480  18
   1  16 -19 738.548 32.5497  20
   1  16 -19 721.923 34.8845  14
   1  16 -19 735.317 37.1526  19
   1  16 -18 90.4853 15.7840  20
   1  16 -18 78.9513 19.0568  14
   1  16 -18 81.4892 22.6012  19
   1  16 -17 630.362 30.3420  20
   1  16 -17 636.889 33.5549  14
   1  16 -17 604.738 36.0027  19
   1  16 -16 716.805 33.4256  20
   1  16 -16 699.956 37.3285  14
   1  16 -15 1731.60 69.5600  20
   1  16 -15 1966.77 73.0116  14
   1  16 -15 1768.43 73.3696  19
   1  16 -14 1088.60 50.6439  14
   1  16 -14 1175.02 51.7960  19
   1  16 -13 609.558 31.6800  20
   1  16 -13 635.187 35.5361  19
   1  16 -12 1723.10 65.0289  20
   1  16 -12 1515.35 68.6327  14
   1  16 -12 1641.83 67.8967  19
   1  16 -11 8578.45 305.485  20
   1  16 -11 8471.11 307.854  14
   1  16 -11 8529.61 307.509  19
   1  16 -10 363.154 30.1578  14
   1  16 -10 363.560 24.7642  20
  -1  16  10 339.676 26.7052  12
   1  16 -10 390.287 29.2567  19
   1  16  -9 2177.86 84.5413  14
   1  16  -9 2075.35 81.2693  20
  -1  16   9 2202.89 81.9802  12
   1  16  -9 2087.68 83.6780  19
   1  16  -8 2971.97 108.976  14
   1  16  -8 2687.20 105.573  20
  -1  16   8 2820.94 105.978  12
   1  16  -8 2860.40 107.636  19
   1  16  -7 565.933 32.2401  14
   1  16  -7 546.091 28.4891  20
  -1  16   7 563.836 30.5934  12
   1  16  -7 561.691 32.0253  19
   1  16  -6 604.896 33.4210  14
   1  16  -6 527.926 29.2439  20
   1  16  -6 629.839 33.2853  19
  -1  16   6 551.056 31.5099  12
   1  16  -5 3598.13 134.498  19
   1  16  -5 3696.73 135.327  14
  -1  16   5 3602.04 133.379  12
   1  16  -4 2007.86 73.7671  14
  -1  16   4 1956.79 72.7570  12
   1  16  -3 2108.14 77.9269  19
   1  16  -3 2107.44 78.8235  14
   1  16  -2 1077.93 47.0917  14
  -1  16   2 1114.97 45.2535  23
  -1  16   2 1089.88 47.0701  12
  -1  16   1 2045.53 73.8557  23
  -1  16   1 1788.83 74.6129  12
  -1  16   0 2348.79 92.4880  19
  -1  16   0 2604.56 92.9525  23
  -1  16  -1 1907.76 73.8352  19
  -1  16  -1 1891.11 73.7922  14
  -1  16  -1 1957.47 73.7755  23
  -1  16  -2 1164.93 47.5264  19
  -1  16  -2 1096.89 47.2160  14
  -1  16  -2 1136.88 47.3902  23
  -1  16  -3 1922.23 76.4785  19
  -1  16  -3 2074.37 77.0559  14
  -1  16  -3 1931.01 76.2712  23
  -1  16  -4 1788.37 74.0733  14
  -1  16  -4 1970.28 73.8349  23
  -1  16  -4 1954.04 73.9845  19
  -1  16  -4 1875.10 71.9103  20
  -1  16  -5 3554.72 126.654  23
  -1  16  -5 3665.45 126.958  19
  -1  16  -5 3554.49 125.267  20
  -1  16  -6 573.638 31.4227  23
  -1  16  -6 577.989 32.0576  19
  -1  16  -6 588.583 28.0453  20
  -1  16  -7 573.159 30.5115  23
  -1  16  -7 587.354 27.7990  20
  -1  16  -7 576.162 31.0790  19
  -1  16  -8 2799.84 99.3168  20
  -1  16  -8 2868.14 101.953  19
  -1  16  -9 1984.92 80.1844  14
  -1  16  -9 2109.36 78.3091  20
  -1  16  -9 2066.72 80.6587  19
  -1  16 -10 337.699 23.8911  20
  -1  16 -10 376.865 28.5718  19
  -1  16 -11 8844.82 304.054  14
  -1  16 -11 8070.01 301.807  20
  -1  16 -11 8611.72 303.767  19
  -1  16 -12 1681.96 65.7118  20
  -1  16 -12 1704.99 68.4910  19
  -1  16 -13 646.553 31.2710  20
  -1  16 -14 1099.39 48.2856  14
  -1  16 -14 1064.68 49.4368  19
  -1  16 -14 1134.08 45.9483  20
  -1  16 -15 1940.58 74.2939  14
  -1  16 -15 1803.82 73.1693  24
  -1  16 -15 1949.14 74.9257  19
  -1  16 -15 1899.35 72.1278  20
  -1  16 -16 746.090 36.2671  19
  -1  16 -16 717.596 35.1155  14
  -1  16 -16 638.986 33.6988  24
  -1  16 -17 599.700 32.4558  19
  -1  16 -17 610.962 31.2612  14
  -1  16 -17 609.852 31.0522  24
  -1  16 -18 113.648 18.2482  14
  -1  16 -18 115.347 18.4551  24
  -1  16 -18 124.994 20.5675  19
  -1  16 -18 124.019 16.4991  20
  -1  16 -19 731.923 34.6216  24
  -1  16 -19 727.567 33.6161  14
  -1  16 -19 734.062 32.2917  20
  -1  16 -19 707.206 35.3564  19
  -1  16 -20 314.756 23.6313  24
  -1  16 -20 310.261 21.3324  14
  -1  16 -20 328.772 20.1807  20
  -1  16 -20 337.001 23.7354  19
  -1  16 -21 1118.93 46.0957  24
  -1  16 -21 1117.60 44.4299  14
  -1  16 -21 1112.99 43.5727  20
   1  16  21 1086.71 44.4499  18
  -1  16 -21 1100.88 45.3765  19
   1  16  22 172.706 16.2430  18
  -1  16 -22 201.544 16.0717  14
  -1  16 -22 183.348 14.4908  20
  -1  16 -22 190.108 18.7811  24
  -1  16 -22 178.645 17.4313  19
  -1  16 -23 705.088 28.9337  14
  -1  16 -23 706.772 28.1807  20
  -1  16 -23 648.408 29.2964  19
   1  16  23 655.877 29.0144  18
  -1  16 -23 621.519 30.6177  24
  -1  16 -24 997.576 37.9206  20
   1  16  24 968.137 38.7024  18
  -1  16 -24 949.253 38.6198  19
  -1  16 -24 1020.01 40.1207  24
  -1  16 -25 210.613 12.7827  20
   1  16  25 214.702 14.0349  18
  -1  16 -26 133.271 13.1555  23
   1  17 -24 275.184 13.0159  20
   1  17 -24 247.813 15.3884  19
   1  17 -23 179.491 11.3447  20
   1  17 -23 152.381 14.2594  19
   1  17 -23 138.689 12.1661  14
   1  17 -22 900.496 36.2674  20
   1  17 -22 959.111 38.5872  19
   1  17 -22 968.905 37.3757  14
   1  17 -21 157.356 13.1657  20
   1  17 -21 161.297 18.0336  19
   1  17 -21 173.743 15.0774  14
   1  17 -20 444.533 22.1070  20
   1  17 -20 478.147 26.5480  19
   1  17 -20 475.077 24.0196  14
   1  17 -19 1356.21 52.3106  20
   1  17 -19 1375.77 55.2099  19
   1  17 -19 1355.07 53.8580  14
   1  17 -18 436.265 22.5817  20
   1  17 -18 453.323 27.9530  19
   1  17 -18 381.423 24.9535  14
   1  17 -17 312.267 20.8838  20
   1  17 -17 289.550 23.2310  14
   1  17 -16 2145.59 77.8595  20
   1  17 -16 1933.04 79.5660  14
   1  17 -15 307.933 28.1134  19
   1  17 -15 450.560 27.6276  14
   1  17 -14 5028.03 193.464  20
   1  17 -14 5907.10 196.266  19
   1  17 -13 2096.07 81.1960  20
   1  17 -13 2159.10 84.1857  19
   1  17 -12 2183.46 84.4444  20
   1  17 -12 2263.10 87.2996  19
   1  17 -12 2290.51 87.3934  14
   1  17 -11 576.535 29.7424  20
   1  17 -11 620.240 34.2851  19
   1  17 -11 558.235 33.8820  14
   1  17 -10 435.590 25.1441  20
   1  17 -10 390.702 28.8338  19
   1  17 -10 419.169 29.3483  14
   1  17  -9 2109.89 78.6034  14
   1  17  -9 2042.09 75.8695  20
  -1  17   9 2136.80 76.3879  12
   1  17  -8 310.197 25.3910  14
   1  17  -8 290.107 21.0768  20
  -1  17   8 294.749 23.1448  12
   1  17  -7 117.349 20.9589  19
   1  17  -7 76.0592 18.2244  23
   1  17  -7 106.061 17.8118  20
  -1  17   7 98.0536 19.7554  12
   1  17  -7 98.9207 21.6529  14
   1  17  -6 183.760 21.9275  19
   1  17  -6 168.891 22.6055  14
   1  17  -6 158.495 18.4371  20
  -1  17   6 155.340 21.0782  12
   1  17  -5 694.295 34.6017  19
   1  17  -5 665.401 35.1804  14
   1  17  -5 683.076 32.0429  20
  -1  17   5 627.234 33.7607  12
   1  17  -4 72.8347 19.3732  19
   1  17  -4 108.559 20.1185  14
   1  17  -4 64.5073 16.8260  20
  -1  17   4 73.6979 19.8585  12
   1  17  -3 272.020 23.2112  19
   1  17  -3 285.919 23.9347  14
  -1  17   3 295.753 24.4135  12
   1  17  -3 268.944 20.8711  20
   1  17  -2 2793.96 104.825  14
   1  17  -2 2813.06 103.265  20
  -1  17   2 2758.79 104.332  12
  -1  17   1 3984.41 142.225  23
  -1  17   1 3796.90 143.169  12
  -1  17   0 124.095 18.1877  23
  -1  17   0 91.8213 17.5120  19
  -1  17   0 148.063 21.3644  12
  -1  17  -1 3896.79 143.197  23
  -1  17  -1 3937.88 143.057  19
  -1  17  -2 2740.57 105.255  14
  -1  17  -2 2967.03 105.393  23
  -1  17  -2 2788.54 105.202  19
  -1  17  -3 304.909 22.7441  14
  -1  17  -3 305.229 23.6886  19
  -1  17  -3 297.874 23.8387  23
  -1  17  -4 118.652 18.3694  14
  -1  17  -4 74.6667 14.9971  20
  -1  17  -4 99.4249 18.8811  19
  -1  17  -4 81.7679 19.3856  23
  -1  17  -5 624.468 30.3344  20
  -1  17  -5 640.507 33.1720  14
  -1  17  -5 679.231 33.5902  19
  -1  17  -5 731.469 33.7556  23
  -1  17  -6 152.674 20.4616  14
  -1  17  -6 181.881 20.4961  19
  -1  17  -6 164.404 20.8316  23
  -1  17  -6 173.570 16.9407  20
  -1  17  -7 109.708 20.0186  14
  -1  17  -7 128.540 16.6151  20
  -1  17  -7 142.665 20.2999  19
  -1  17  -7 97.4095 20.1507  23
  -1  17  -8 315.930 23.8422  14
  -1  17  -8 287.746 20.0788  20
  -1  17  -8 309.186 23.9761  19
  -1  17  -8 284.750 23.4001  23
  -1  17  -9 2134.08 80.6149  14
  -1  17  -9 2016.17 78.2015  20
  -1  17  -9 2117.50 80.7213  19
  -1  17  -9 2068.93 79.9908  23
  -1  17 -10 455.942 28.0075  14
  -1  17 -10 379.614 23.8622  20
  -1  17 -10 467.832 28.4907  19
  -1  17 -10 448.950 27.5935  23
  -1  17 -11 556.293 29.2153  20
  -1  17 -11 618.276 32.3023  14
  -1  17 -11 627.427 32.7651  19
  -1  17 -12 2222.23 82.0658  20
  -1  17 -12 2101.79 84.0422  14
  -1  17 -12 2197.99 84.3679  19
  -1  17 -13 1869.99 74.6469  19
  -1  17 -14 5259.63 189.614  20
  -1  17 -15 422.605 23.9375  20
  -1  17 -15 450.076 27.0248  14
  -1  17 -15 461.103 28.3069  19
  -1  17 -16 2308.82 84.5390  20
  -1  17 -16 2162.45 85.9490  14
  -1  17 -16 2306.21 86.4857  19
  -1  17 -17 285.315 21.9183  14
  -1  17 -17 300.418 23.3059  19
  -1  17 -18 388.592 23.3208  14
  -1  17 -18 396.331 23.7006  24
  -1  17 -18 410.261 24.8234  19
  -1  17 -19 1382.64 51.9221  14
  -1  17 -19 1310.43 52.1943  24
  -1  17 -19 1274.97 50.6527  20
  -1  17 -19 1308.46 52.4289  19
  -1  17 -20 488.739 24.1080  14
  -1  17 -20 471.550 25.2462  24
  -1  17 -20 484.691 22.9335  20
  -1  17 -20 467.575 25.0294  19
  -1  17 -21 185.830 16.4019  19
  -1  17 -21 185.563 15.2584  14
  -1  17 -21 165.483 13.6454  20
  -1  17 -22 923.816 39.0859  19
  -1  17 -22 951.151 38.1497  20
  -1  17 -23 162.196 12.0946  14
  -1  17 -23 166.681 13.0876  19
  -1  17 -23 166.675 11.8161  20
  -1  17 -24 247.936 13.2462  20
  -1  17 -24 269.859 16.7515  23
   1  18 -22 122.836 10.4594  14
   1  18 -22 85.1381 13.2054  23
   1  18 -22 116.044 9.62989  20
   1  18 -22 106.704 12.5452  19
   1  18 -21 351.780 18.7861  14
   1  18 -21 351.619 20.6609  23
   1  18 -21 408.705 17.7111  20
   1  18 -21 374.078 20.4758  19
   1  18 -20 1789.97 67.1399  20
   1  18 -20 1842.83 67.9940  14
   1  18 -20 1843.82 68.8398  19
   1  18 -19 166.037 13.3895  20
   1  18 -19 161.568 15.5808  14
   1  18 -19 142.006 17.8329  19
   1  18 -18 279.513 17.3441  20
   1  18 -18 317.615 19.9055  14
   1  18 -17 716.027 30.4618  20
   1  18 -17 667.161 32.3349  14
   1  18 -16 288.871 21.4350  14
   1  18 -16 282.413 23.0546  19
   1  18 -15 857.498 37.3954  20
   1  18 -15 909.067 40.2717  19
   1  18 -14 166.929 16.8849  20
   1  18 -14 120.512 21.3073  19
   1  18 -13 615.025 28.2162  20
   1  18 -13 636.260 31.4574  19
   1  18 -12 219.308 22.6600  14
   1  18 -12 284.760 20.1041  20
   1  18 -12 274.045 23.8449  19
   1  18 -12 245.699 21.3500  23
   1  18 -11 1100.21 44.2813  20
   1  18 -11 1076.71 46.6288  19
   1  18 -11 1003.04 44.6966  23
   1  18 -11 1081.93 47.0250  14
   1  18 -10 1063.89 44.2045  20
   1  18 -10 1059.34 45.9803  19
   1  18 -10 1015.20 44.3275  23
   1  18 -10 1031.51 46.7701  14
   1  18  -9 1012.96 42.1784  20
   1  18  -9 982.701 44.9271  14
   1  18  -9 1018.87 44.0520  19
   1  18  -9 985.329 42.2873  23
   1  18  -8 50.2971 19.1841  19
   1  18  -8 68.1084 19.6721  14
   1  18  -8 61.5652 15.9589  20
   1  18  -7 293.461 22.5224  19
   1  18  -7 239.282 23.3926  14
   1  18  -7 245.924 19.3775  20
   1  18  -6 691.977 32.7794  20
   1  18  -6 701.398 35.2305  14
   1  18  -6 741.854 34.3561  19
   1  18  -5 345.679 21.8040  20
   1  18  -5 348.373 24.2735  14
   1  18  -5 332.804 23.3601  19
   1  18  -4 1318.65 53.4638  20
   1  18  -4 1404.61 55.6882  14
   1  18  -4 1300.76 54.0410  19
   1  18  -3 856.244 38.7871  14
   1  18  -3 837.584 36.3833  20
   1  18  -2 3634.71 132.532  20
  -1  18   0 419.516 23.7697  23
  -1  18  -1 522.637 27.1252  23
  -1  18  -1 549.096 27.0685  19
  -1  18  -2 3934.55 138.885  23
  -1  18  -2 3668.49 138.969  14
  -1  18  -2 3806.22 138.760  19
  -1  18  -3 892.835 38.1957  19
  -1  18  -3 815.042 37.8977  14
  -1  18  -3 908.253 38.3568  23
  -1  18  -4 1397.25 55.7500  19
  -1  18  -4 1404.01 55.5483  23
  -1  18  -4 1343.49 55.3826  14
  -1  18  -5 341.292 23.2432  14
  -1  18  -5 335.110 19.9677  20
  -1  18  -5 357.597 23.6012  19
  -1  18  -5 377.548 23.6218  23
  -1  18  -6 684.442 32.7521  14
  -1  18  -6 651.669 30.2153  20
  -1  18  -6 686.925 33.1471  19
  -1  18  -6 713.964 33.0779  23
  -1  18  -7 269.388 21.7459  14
  -1  18  -7 272.111 18.6798  20
  -1  18  -7 278.009 21.6701  19
  -1  18  -7 299.894 22.1182  23
  -1  18  -8 78.9873 18.4653  14
  -1  18  -8 74.4086 14.4476  20
  -1  18  -8 71.1660 18.8002  19
  -1  18  -8 77.6390 18.4898  23
  -1  18  -9 1063.91 44.0664  14
  -1  18  -9 975.855 41.5369  20
  -1  18  -9 1032.70 43.8552  19
  -1  18  -9 1005.64 43.5873  23
  -1  18 -10 1071.31 45.8126  14
  -1  18 -10 973.982 43.0208  20
  -1  18 -10 1047.64 45.7336  19
  -1  18 -10 1121.39 45.4956  23
  -1  18 -11 1069.98 45.0748  14
  -1  18 -11 1027.80 42.3290  20
  -1  18 -11 1045.44 44.8695  19
  -1  18 -11 1006.53 44.4555  23
  -1  18 -12 275.539 21.7291  14
  -1  18 -12 244.318 18.4239  20
  -1  18 -12 256.766 22.4568  19
  -1  18 -12 235.808 22.2425  23
  -1  18 -13 557.523 29.8218  14
  -1  18 -13 556.957 26.9616  20
  -1  18 -13 543.980 30.0615  23
  -1  18 -14 143.962 15.7755  20
  -1  18 -14 146.732 19.4384  23
  -1  18 -15 852.353 35.8433  20
  -1  18 -15 862.054 38.7211  23
  -1  18 -16 269.605 19.7282  14
  -1  18 -16 276.498 21.7269  23
  -1  18 -16 272.680 17.5587  20
  -1  18 -16 252.372 20.8501  19
  -1  18 -17 724.212 31.7685  14
  -1  18 -17 674.563 33.1035  23
  -1  18 -17 708.845 30.2196  20
  -1  18 -17 699.949 32.5833  19
  -1  18 -18 327.650 19.8172  14
  -1  18 -18 350.895 22.4761  23
  -1  18 -18 329.095 20.5019  19
  -1  18 -19 167.153 14.9462  14
  -1  18 -19 154.999 17.6753  23
  -1  18 -19 147.514 16.1911  19
  -1  18 -20 1866.54 71.6574  23
  -1  18 -20 1808.82 69.9656  20
  -1  18 -20 1856.88 70.9200  19
  -1  18 -21 423.106 19.2354  14
  -1  18 -21 361.392 21.2026  23
  -1  18 -21 406.455 18.5334  20
  -1  18 -21 392.377 19.6585  19
  -1  18 -22 108.796 9.77454  14
  -1  18 -22 102.257 9.93619  20
  -1  18 -22 98.7204 10.9463  19
  -1  18 -22 93.4084 13.4722  23
   1  19 -20 58.2354 9.58732  14
   1  19 -20 43.0953 8.41198  20
   1  19 -20 32.3978 11.0905  23
   1  19 -20 49.4057 10.7734  19
   1  19 -19 257.310 13.8318  20
   1  19 -19 257.774 15.2266  14
   1  19 -19 241.671 16.4747  23
   1  19 -18 493.280 21.4516  20
   1  19 -18 466.484 23.9220  23
   1  19 -18 501.883 22.9204  14
   1  19 -17 373.721 21.5455  19
   1  19 -17 366.682 21.3434  23
   1  19 -17 381.775 20.8312  14
   1  19 -16 111.959 12.8514  20
   1  19 -16 107.604 16.2973  19
   1  19 -16 92.4368 16.1770  23
   1  19 -16 97.3626 15.4242  14
   1  19 -15 544.060 24.3711  20
   1  19 -15 559.490 27.6702  19
   1  19 -15 495.639 26.7427  23
   1  19 -14 283.874 17.6651  20
   1  19 -14 272.489 21.1737  19
   1  19 -14 280.188 20.6026  23
   1  19 -14 264.058 20.7726  14
   1  19 -13 852.182 34.6442  20
   1  19 -13 842.445 36.8632  19
   1  19 -13 776.784 36.2230  23
   1  19 -13 821.361 36.7203  14
   1  19 -12 269.718 18.8314  20
   1  19 -12 272.059 22.0316  14
   1  19 -12 318.658 22.0056  19
   1  19 -12 260.848 20.4560  23
   1  19 -11 92.0233 18.5317  14
   1  19 -11 95.2422 15.1986  20
   1  19 -11 91.1628 18.6507  19
   1  19 -11 64.9064 16.5127  23
   1  19 -10 4436.28 164.160  19
   1  19 -10 4456.83 164.613  14
   1  19 -10 4622.78 163.236  20
   1  19  -9 1498.82 58.7855  19
   1  19  -9 1500.99 59.4827  14
   1  19  -9 1471.95 57.4155  20
   1  19  -8 130.909 18.0201  19
   1  19  -8 93.1530 18.7753  14
   1  19  -8 116.556 15.7447  20
   1  19  -7 244.114 19.8268  19
   1  19  -7 240.481 20.3809  14
   1  19  -7 235.173 17.8077  20
   1  19  -6 86.3588 16.7770  19
   1  19  -6 73.2882 17.5667  14
   1  19  -6 80.3810 15.2236  20
   1  19  -5 2473.26 94.6273  19
   1  19  -5 2586.50 94.4292  20
   1  19  -5 2595.73 95.7084  14
   1  19  -4 463.056 23.6398  20
   1  19  -4 446.708 25.2293  14
   1  19  -3 719.824 31.3377  20
   1  19  -3 713.668 32.9178  14
  -1  19  -2 297.121 19.0347  19
  -1  19  -2 295.596 19.6032  23
  -1  19  -3 719.919 32.3770  19
  -1  19  -3 734.030 32.5019  23
  -1  19  -3 730.231 32.2523  14
  -1  19  -4 471.514 25.2416  19
  -1  19  -4 527.038 25.7152  23
  -1  19  -4 474.038 24.9664  14
  -1  19  -5 2618.66 96.9633  19
  -1  19  -5 2622.03 96.8471  23
  -1  19  -5 2590.50 97.0985  14
  -1  19  -6 84.8381 16.4945  19
  -1  19  -6 65.5453 13.2811  20
  -1  19  -6 80.2706 16.7408  23
  -1  19  -6 88.4253 15.9402  14
  -1  19  -7 240.208 19.0420  19
  -1  19  -7 221.859 16.0133  20
  -1  19  -7 221.602 19.3545  23
  -1  19  -7 225.515 18.7281  14
  -1  19  -8 137.379 17.7779  19
  -1  19  -8 118.458 14.3769  20
  -1  19  -8 96.9649 17.5522  23
  -1  19  -8 140.156 17.4330  14
  -1  19  -9 1469.49 57.5569  19
  -1  19  -9 1427.23 55.8689  20
  -1  19  -9 1484.74 57.5717  23
  -1  19  -9 1487.42 57.7433  14
  -1  19 -10 4536.45 160.304  19
  -1  19 -10 4321.61 159.010  20
  -1  19 -10 4428.96 160.190  23
  -1  19 -10 4404.69 160.547  14
  -1  19 -11 110.319 17.4315  19
  -1  19 -11 92.0696 13.9692  20
  -1  19 -11 98.8704 17.6176  23
  -1  19 -11 111.607 17.2077  14
  -1  19 -12 302.879 20.8729  19
  -1  19 -12 264.262 17.5181  20
  -1  19 -12 309.245 20.4352  14
  -1  19 -13 854.859 36.1398  19
  -1  19 -13 853.422 36.2689  14
  -1  19 -13 786.016 34.0226  20
  -1  19 -13 830.442 36.4192  23
  -1  19 -14 282.503 19.8991  14
  -1  19 -14 328.651 20.5007  19
  -1  19 -14 317.698 21.0187  23
  -1  19 -14 269.185 17.2111  20
  -1  19 -15 548.307 27.1706  23
  -1  19 -15 549.675 24.4647  20
  -1  19 -16 95.8041 14.5431  14
  -1  19 -16 114.277 12.1102  20
  -1  19 -16 109.575 16.4900  23
  -1  19 -17 387.779 20.4843  14
  -1  19 -17 398.142 21.1541  19
  -1  19 -17 406.712 21.8462  23
  -1  19 -17 376.706 18.9742  20
  -1  19 -18 557.741 24.0263  14
  -1  19 -18 515.424 23.9774  19
  -1  19 -18 493.569 25.0642  23
  -1  19 -18 519.284 22.5246  20
  -1  19 -19 251.302 15.7279  19
  -1  19 -19 284.043 15.7910  14
  -1  19 -19 266.097 17.0572  23
  -1  19 -20 40.0409 8.75058  14
  -1  19 -20 45.3249 9.81370  19
  -1  19 -20 44.6540 11.8251  23
   1  20 -18 68.4388 9.42657  14
   1  20 -18 69.3919 10.7371  19
   1  20 -17 595.488 25.2347  14
   1  20 -17 587.716 25.3704  19
   1  20 -16 187.620 14.4384  19
   1  20 -16 158.317 13.8828  23
   1  20 -16 173.811 12.2952  20
   1  20 -15 1994.21 69.6975  19
   1  20 -15 1847.95 68.4520  20
   1  20 -15 1750.57 68.9032  23
   1  20 -15 1895.10 69.4279  14
   1  20 -14 422.910 21.8913  19
   1  20 -14 406.134 19.4410  20
   1  20 -14 398.435 20.9999  23
   1  20 -14 404.719 21.4092  14
   1  20 -13 148.856 16.5663  19
   1  20 -13 160.278 16.0372  14
   1  20 -13 162.143 13.9105  20
   1  20 -12 1559.87 58.1402  19
   1  20 -12 1474.18 58.1853  14
   1  20 -12 1495.05 56.8289  20
   1  20 -11 1387.36 53.9247  19
   1  20 -11 1396.99 54.1526  14
   1  20 -11 1354.49 52.5549  20
   1  20 -10 204.672 17.5407  19
   1  20 -10 211.444 18.0539  14
   1  20 -10 182.745 15.1876  20
   1  20  -9 487.932 24.8148  19
   1  20  -9 491.514 24.9596  14
   1  20  -9 467.588 23.0106  20
   1  20  -8 801.117 35.1369  19
   1  20  -8 829.421 35.9867  14
   1  20  -8 828.785 34.0850  20
   1  20  -7 376.063 21.6375  19
   1  20  -7 402.129 22.4658  14
   1  20  -7 391.453 20.5749  20
   1  20  -6 1436.33 55.6661  19
   1  20  -6 1420.01 56.5136  14
   1  20  -6 1481.79 55.3948  20
   1  20  -5 1142.82 47.0348  14
   1  20  -5 1196.17 45.9246  20
   1  20  -4 2030.48 76.4746  14
   1  20  -4 2041.99 75.5716  20
  -1  20  -3 447.974 22.4130  19
  -1  20  -4 2168.88 80.2814  14
  -1  20  -4 2193.77 80.2359  23
  -1  20  -4 2115.56 79.9789  19
  -1  20  -5 1193.61 48.1062  14
  -1  20  -5 1274.57 48.2949  23
  -1  20  -5 1203.02 47.8651  19
  -1  20  -6 1464.85 57.7399  14
  -1  20  -6 1549.48 57.7699  23
  -1  20  -6 1507.89 57.5978  19
  -1  20  -7 401.459 21.5489  14
  -1  20  -7 407.525 21.6410  23
  -1  20  -7 361.084 19.2363  20
  -1  20  -7 406.373 21.4768  19
  -1  20  -8 825.269 34.6701  14
  -1  20  -8 868.127 34.9156  23
  -1  20  -8 871.662 34.6827  19
  -1  20  -9 504.783 24.4936  14
  -1  20  -9 502.855 24.8720  23
  -1  20  -9 465.426 22.3989  20
  -1  20  -9 508.139 24.5409  19
  -1  20 -10 226.174 17.2772  14
  -1  20 -10 214.813 17.3396  19
  -1  20 -10 196.528 14.1362  20
  -1  20 -10 218.950 17.8000  23
  -1  20 -11 1481.44 54.6862  14
  -1  20 -11 1435.97 54.4294  23
  -1  20 -11 1405.50 54.1306  19
  -1  20 -11 1327.17 52.8040  20
  -1  20 -12 1562.79 58.8376  14
  -1  20 -12 1581.78 58.7263  23
  -1  20 -12 1544.16 58.4918  19
  -1  20 -12 1479.24 57.2401  20
  -1  20 -13 160.615 15.6597  14
  -1  20 -13 152.943 16.4159  23
  -1  20 -13 168.226 15.6845  19
  -1  20 -13 156.101 12.8030  20
  -1  20 -14 479.285 21.8390  14
  -1  20 -14 425.168 22.1252  23
  -1  20 -14 411.841 21.4930  19
  -1  20 -14 411.522 19.7094  20
  -1  20 -15 1993.07 72.5354  14
  -1  20 -15 1923.57 72.4208  23
  -1  20 -15 1887.95 71.2037  20
  -1  20 -15 2020.37 72.2181  19
  -1  20 -16 172.743 15.2377  23
  -1  20 -16 186.277 12.2819  20
  -1  20 -17 612.961 24.8469  14
  -1  20 -17 579.021 25.2776  23
  -1  20 -17 559.027 23.5529  20
  -1  20 -18 53.3306 7.90618  20
  -1  20 -18 77.8208 9.13559  14
  -1  20 -18 62.1837 9.74695  19
   1  21 -15 417.359 18.8715  14
   1  21 -14 280.449 15.6172  19
   1  21 -14 269.763 14.1844  20
   1  21 -14 289.447 15.5793  14
   1  21 -13 157.475 12.7017  14
   1  21 -13 131.417 10.8081  20
   1  21 -13 159.257 12.9706  19
   1  21 -12 238.391 15.0468  14
   1  21 -12 230.953 13.6304  20
   1  21 -12 234.046 14.8429  19
   1  21 -11 216.121 14.9683  14
   1  21 -11 180.401 14.2785  19
   1  21 -11 198.502 12.9132  20
   1  21 -10 474.315 22.7199  14
   1  21 -10 494.045 22.2483  19
   1  21 -10 464.458 21.0860  20
   1  21  -9 43.3992 11.6946  19
   1  21  -9 47.6127 12.4474  14
   1  21  -9 48.1936 10.3454  20
   1  21  -8 28.9139 11.0039  19
   1  21  -8 45.6578 12.2918  14
   1  21  -8 26.1923 10.0474  20
   1  21  -7 207.133 15.1218  14
   1  21  -7 184.605 13.1416  20
   1  21  -6 649.440 27.8799  14
   1  21  -6 643.643 26.9454  20
  -1  21  -4 1537.46 57.3130  19
  -1  21  -5 125.864 12.1538  19
  -1  21  -5 109.688 13.0078  14
  -1  21  -6 697.674 29.5817  19
  -1  21  -6 728.867 30.0355  14
  -1  21  -7 238.027 15.2052  19
  -1  21  -7 222.094 15.3392  14
  -1  21  -8 38.4360 12.0886  23
  -1  21  -8 55.0405 12.2567  14
  -1  21  -8 27.0058 11.1890  19
  -1  21  -9 52.0026 11.3516  19
  -1  21  -9 52.2268 12.1221  14
  -1  21  -9 38.8493 8.80859  20
  -1  21  -9 39.3636 11.8901  23
  -1  21 -10 536.342 22.5189  14
  -1  21 -10 490.654 22.2550  23
  -1  21 -10 497.315 22.1049  19
  -1  21 -11 227.547 14.4081  14
  -1  21 -11 190.105 14.2437  23
  -1  21 -11 207.563 13.6939  19
  -1  21 -11 171.432 11.7933  20
  -1  21 -12 275.102 15.7723  14
  -1  21 -12 245.165 15.1805  23
  -1  21 -12 240.626 14.6670  19
  -1  21 -12 219.797 12.9984  20
  -1  21 -13 164.377 12.5038  14
  -1  21 -13 141.897 12.5986  23
  -1  21 -13 152.972 12.2491  19
  -1  21 -13 139.231 10.1995  20
  -1  21 -14 305.206 15.6916  14
  -1  21 -14 293.776 15.0020  19
  -1  21 -14 252.236 13.6539  20
  -1  21 -15 422.104 18.4005  19
  -1  21 -15 398.909 18.4012  14
  -1  22  -7 16.9093 7.92579  19
  -1  22  -8 282.491 14.0152  19
  -2   0   0 133.161 15.0641   7
  -2   0  -1 47743.5 1699.33   7
  -2   0  -1 48707.3 1697.94   8
  -2   0   1 47778.4 1700.32   9
  -2   0   1 47932.4 1699.32   7
  -2   0  -2 54988.1 1925.55   7
  -2   0   2 54519.0 1926.58   9
  -2   0  -2 52911.4 1923.70   8
  -2   0   2 56938.8 1925.85   7
  -2   0  -3 28402.0 1001.02   7
  -2   0  -3 27654.0 999.293   8
  -2   0   3 29213.2 1001.47   7
  -2   0  -4 2011.82 76.3449   7
  -2   0  -4 1944.92 74.1745   8
  -2   0  -5 8705.87 302.668   7
  -2   0  -5 8189.82 301.034   8
  -2   0  -6 597.198 33.8677   7
  -2   0  -6 524.628 30.6569   8
  -2   0  -7 35993.3 1258.19   7
  -2   0  -7 35101.7 1257.36   8
  -2   0  -8 288.008 27.5530   7
  -2   0  -8 295.290 25.6518   8
  -2   0  -9 584.172 36.5804   7
  -2   0  -9 581.057 35.5249   8
  -2   0 -10 7681.93 280.834   8
  -2   0 -11 810.184 50.1388   8
  -2   0  11 858.439 55.0764  10
  -2   0 -12 1972.08 84.8163   8
   2   0 -12 2008.97 86.2187   8
  -2   0  12 1991.91 88.2706  10
   2   0 -13 31003.4 1076.82   8
  -2   0 -13 29484.3 1075.23   8
  -2   0  13 30080.9 1076.95  10
   2   0 -14 6666.43 244.849   8
  -2   0 -14 6032.63 241.799   8
  -2   0  14 6572.29 243.505  10
   2   0 -15 548.763 44.0958   8
  -2   0 -15 553.451 43.5650   8
  -2   0  15 621.470 45.9703  10
   2   0 -16 3917.14 157.678   8
  -2   0  16 3748.21 153.626  10
   2   0 -17 5778.15 228.108   8
   2   0 -18 3252.96 142.307   8
   2   0 -19 9220.56 353.262   8
   2   0 -20 1493.87 86.1285   8
   2   0 -21 1043.56 70.6996   8
   2   0  21 1031.38 42.8585  22
  -2   0  21 1010.81 40.7106  16
  -2   0  21 931.833 39.7878  11
   2   0  22 171.029 20.7850  22
  -2   0  22 130.011 34.1510   7
   2   0 -22 114.528 43.7281   8
  -2   0  22 164.777 16.6621  16
  -2   0  22 144.129 16.1470  11
   2   0  23 221.952 22.6661  22
  -2   0  23 187.267 39.4987   7
  -2   0  23 239.852 18.6312  11
   2   0 -23 224.052 48.5127   8
  -2   0  23 219.019 19.5134  16
   2   0 -24 283.393 54.2891   8
   2   0  24 243.994 24.1900  22
  -2   0  24 255.020 19.8792  16
   2   0  25 131.239 24.3457  22
   2   0  26 12815.0 457.383  22
   2   0  27 2829.91 107.823  22
   2   0  28 939.592 43.9994  22
   2   0  29 2.96885 20.8230  22
   2   0  30 816.503 38.7607  22
   2   0  31 86.9254 20.5791  22
   2   0  32 75.2917 20.0317  22
   2   0  33 11.2934 16.8382  22
   2   0  34 35.9219 16.0316  22
   2   0  35 1302.79 50.9994  22
  -2   0  36 294.032 18.4568  22
   2   0  36 295.573 17.6483  22
  -2   1  36 187.678 16.1100  22
   2  -1  36 210.912 14.8350  22
   2  -1  35 190.137 16.4278  22
  -2   1  35 187.790 17.3382  22
  -2   1  34 601.773 29.7724  22
   2  -1  34 588.543 28.9812  22
   2  -1  33 1907.75 72.8731  22
  -2   1  33 1891.24 73.7345  22
   2  -1  32 366.732 24.9610  22
  -2   1  32 402.145 26.4926  22
   2  -1  31 132.148 21.3644  22
  -2   1  31 157.030 22.9090  22
  -2   1  30 977.004 45.3943  22
   2  -1  30 960.322 44.0828  22
  -2   1  29 106.657 23.9956  22
   2  -1  29 117.144 22.9247  22
   2  -1  28 1538.05 63.2690  22
  -2   1  28 1564.39 64.4592  22
   2  -1  27 1636.18 66.4254  22
  -2   1  27 1646.16 67.2446  22
   2  -1  26 487.681 31.1836  22
  -2   1  26 514.604 32.1292  22
   2  -1  25 1205.71 52.5167  22
  -2   1  25 1242.02 53.4107  22
  -2   1  24 6417.81 280.071   2
   2   1 -24 6370.22 285.022   8
   2  -1  24 7108.47 250.385  22
  -2   1  24 6805.73 248.443  11
  -2   1  24 7128.95 250.739  22
  -2   1  23 101.981 47.5564   2
   2   1 -23 70.4575 46.4536   8
  -2   1  23 101.229 17.0304  11
   2  -1  23 61.8265 19.9575  22
  -2   1  23 68.1508 21.0993  22
  -2   1  22 1310.14 52.1828  16
   2  -1  22 1367.79 54.7846  22
   2   1 -22 1386.50 86.5506   8
  -2   1  22 1296.72 73.8231   7
  -2   1  22 1335.02 52.5796  11
  -2   1  22 1304.97 54.9396  22
   2  -1  21 1422.09 83.0993   2
  -2   1  21 1332.05 52.9510  16
   2   1 -21 1251.20 83.0553   8
  -2   1  21 1272.93 73.5953   7
  -2   1  21 1418.06 55.7082  22
  -2   1  21 1298.25 52.6346  11
   2  -1  21 1434.38 55.1122  22
  -2   1  20 3289.76 120.502  22
   2   1 -20 3266.77 148.143   8
  -2   1  20 3090.46 136.819   7
   2  -1  20 3341.81 148.060   2
   2   1 -19 7991.44 302.972   8
  -2   1  19 7422.92 291.995   7
   2  -1  19 7883.13 301.879   2
  -2   1  18 4726.42 188.773  10
   2   1 -18 4721.14 195.010   8
  -2   1  18 4644.00 184.972   7
   2  -1  18 4689.00 195.108   2
  -2   1  17 7001.16 267.175  10
   2   1 -17 6949.81 270.871   8
   2  -1  17 6969.07 271.982   2
   2  -1  16 11154.2 402.405   6
  -2   1  16 10838.4 399.443  10
   2   1 -16 10928.6 401.441   8
   2  -1  16 10077.7 401.460   2
   2  -1  15 11144.6 403.794   6
  -2   1  15 10457.5 400.399  10
   2   1 -15 11055.4 402.754   8
   2  -1  15 10759.9 404.046   2
   2  -1  14 3547.80 142.027   6
  -2   1  14 3206.66 138.674  10
   2   1 -14 3450.24 139.966   8
   2  -1  14 3341.76 142.813   2
   2  -1  13 8074.33 288.188   6
  -2   1  13 7465.40 286.436  10
   2   1 -13 7676.01 286.362   8
  -2  -1 -13 7419.56 281.030   8
   2  -1  13 7599.22 289.047   2
   2  -1  12 29023.3 979.800   6
  -2   1  12 27078.0 978.313  10
  -2  -1 -12 26904.8 973.316   8
   2  -1  12 26625.6 979.936   2
   2  -1  11 15515.0 539.563   6
  -2   1  11 14421.8 538.356  10
  -2  -1 -11 14702.3 533.128   8
   2  -1  11 14993.1 540.195   2
  -2  -1 -10 25256.5 913.631   8
   2  -1  10 26610.8 919.516   6
   2  -1  10 25608.0 920.646   2
   2   1  -9 7577.92 292.398   8
  -2  -1  -9 7851.06 289.062   8
   2  -1   9 8744.57 296.303   6
   2  -1   9 8135.85 297.008   2
   2   1  -8 6752.41 243.446   8
  -2  -1  -8 6560.26 240.201   8
   2  -1   8 6648.90 248.065   2
   2   1  -7 66527.2 2222.37   8
  -2   1   7 64201.6 2221.90   7
  -2  -1  -7 58266.4 2218.37   8
  -2  -1  -7 65386.3 2219.63   7
  -2   1   6 46502.7 1610.74   7
   2   1  -6 46771.4 1610.58   8
  -2  -1  -6 43517.1 1606.84   8
  -2  -1  -6 46901.1 1608.41   7
   2   1  -5 1340.64 55.2014   8
  -2  -1  -5 1308.95 50.0876   8
  -2   1   5 1294.24 55.9802   7
  -2  -1  -5 1324.23 52.9203   7
  -2  -1  -4 84591.6 3023.97   8
  -2  -1  -4 89066.4 3026.45   7
  -2  -1  -3 47305.6 1669.66   7
  -2  -1  -2 14628.3 512.336   7
   2   1  -2 14133.7 514.722   3
  -2   1   1 8728.49 317.300   7
  -2  -1  -1 9048.09 315.318   7
  -2   1   1 8625.25 317.497   1
   2   1  -1 8876.77 317.787   3
  -2   1   0 1356.70 53.2462   8
  -2  -1   0 1357.80 51.4172   7
  -2   1   0 1405.73 55.0007   7
  -2  -1   0 1286.84 54.3137   1
  -2   1   0 1266.34 54.4647   1
   2   1   0 1255.36 54.4966   3
  -2   1  -1 8689.62 308.940   7
  -2   1  -1 8299.35 308.627   9
  -2   1  -1 8438.58 308.068   8
  -2  -1   1 8825.09 307.192   7
  -2  -1   1 8680.93 308.876   1
   2  -1  -1 8613.43 308.968   3
  -2   1  -2 14174.1 507.792   7
  -2  -1   2 14539.3 506.957   9
  -2   1  -2 13668.6 506.799   8
   2  -1  -2 14674.1 508.066   3
  -2  -1   3 50538.9 1740.88   9
  -2   1  -3 47484.3 1740.85   8
  -2   1  -3 49913.6 1741.85   7
  -2   1  -4 87873.9 3172.04   8
  -2   1  -4 92320.4 3173.12   7
  -2   1  -5 1377.76 58.3382   8
  -2   1  -5 1355.22 59.7645   7
  -2   1  -6 45130.7 1608.63   8
  -2   1  -6 45799.8 1608.78   7
  -2   1  -7 60234.7 2179.31   8
  -2   1  -7 63154.7 2179.78   7
  -2   1  -8 6701.76 248.140   8
  -2   1  -8 6754.81 248.226   7
   2   1   8 6869.92 252.413   2
  -2   1  -9 8227.88 311.123   8
   2   1   9 8753.66 313.658   6
  -2   1  -9 8801.18 311.736   7
   2   1   9 8301.48 314.777   2
  -2   1 -10 27280.6 918.739   7
   2   1  10 26241.3 920.754   6
  -2  -1  10 24578.8 917.072  10
  -2   1 -10 25039.6 918.305   8
   2   1  10 26020.8 922.224   2
   2   1  11 15595.4 538.462   6
  -2  -1  11 14499.3 533.978  10
  -2   1 -11 14519.9 535.258   8
   2   1  11 14986.3 539.469   2
   2   1  12 27678.4 970.201   6
  -2  -1  12 26671.8 965.514  10
   2  -1 -12 27608.3 966.210   8
  -2   1 -12 27024.5 967.774   8
   2   1  12 26386.6 971.128   2
   2   1  13 7779.47 286.763   6
  -2  -1  13 7365.30 280.562  10
   2  -1 -13 7838.67 281.692   8
  -2   1 -13 7336.96 282.775   8
   2   1  13 7660.52 287.831   2
   2   1  14 3325.09 137.695   6
  -2  -1  14 3275.82 130.553  10
   2   1  14 3136.84 137.884   2
   2  -1 -14 3361.77 131.926   8
  -2   1 -14 3163.41 133.111   8
   2   1  15 11088.2 405.031   6
   2   1  15 10860.3 406.126   2
   2  -1 -15 11120.2 401.366   8
  -2   1 -15 10521.4 401.738   8
   2   1  16 11197.9 396.832   6
   2  -1 -16 10790.6 392.635   8
  -2   1 -16 10122.1 392.338   8
   2   1  16 10279.9 396.825   2
   2  -1 -17 7272.83 270.585   8
  -2   1 -17 6919.31 270.117   8
   2   1  17 6905.52 273.563   2
   2  -1 -18 4887.03 197.196   8
   2   1  18 4830.81 200.226   2
   2  -1 -19 7768.23 299.499   8
   2   1  19 7655.52 301.306   2
   2   1  20 3257.26 123.761  22
   2  -1 -20 3507.83 149.982   8
  -2  -1  20 3444.32 124.147  22
   2   1  20 3426.77 150.595   2
   2   1  21 1423.04 55.8221  18
  -2  -1  21 1402.13 55.4283  16
   2   1  21 1434.75 57.3424  22
   2  -1 -21 1324.99 82.3101   8
  -2  -1  21 1423.53 57.3994  22
   2   1  21 1335.38 83.4324   2
  -2  -1  22 1380.97 54.7576  16
   2   1  22 1305.42 56.7417  22
   2  -1 -22 1353.27 84.4378   8
  -2  -1  22 1360.98 57.2619  22
   2   1  22 1460.62 54.8488  18
  -2  -1  23 103.853 17.6308  16
   2   1  23 86.3706 16.7202  18
   2  -1 -23 159.771 45.6783   8
   2   1  23 52.5452 20.6927  22
  -2  -1  23 88.9426 21.8112  22
  -2  -1  23 108.335 47.8700   2
  -2  -1  24 6982.13 252.925  16
   2   1  24 6979.30 253.999  22
   2  -1 -24 6717.60 288.248   8
  -2  -1  24 7337.89 254.444  22
  -2  -1  24 6401.54 283.712   2
  -2  -1  25 1166.40 50.7168  16
   2   1  25 1293.37 52.6273  22
  -2  -1  25 1244.84 53.6596  22
   2   1  26 497.718 30.7441  22
  -2  -1  26 457.030 31.4297  22
   2   1  27 1607.77 66.1225  22
  -2  -1  27 1642.50 66.7642  22
   2   1  28 1558.49 64.7102  22
  -2  -1  28 1588.82 65.3458  22
   2   1  29 84.8894 22.4000  22
  -2  -1  29 110.849 23.9106  22
  -2  -1  30 974.886 45.5385  22
   2   1  30 999.989 45.0259  22
   2   1  31 126.714 21.8694  22
  -2  -1  31 150.309 22.7546  22
  -2  -1  32 376.452 26.6752  22
   2   1  32 359.805 25.6028  22
   2   1  33 1863.68 73.0952  22
  -2  -1  33 1939.80 73.5930  22
   2   1  34 569.384 28.8306  22
  -2  -1  34 605.395 29.3026  22
   2   1  35 213.667 17.0973  22
  -2  -1  35 192.653 17.7657  22
  -2  -1  36 208.078 15.5461  22
   2   1  36 201.351 15.2892  22
   2  -2  36 293.133 16.6207  22
  -2   2  36 308.507 17.6063  22
   2  -2  35 123.448 14.5023  22
  -2   2  35 169.798 16.7447  22
   2  -2  34 122.161 16.6126  22
  -2   2  34 126.235 17.7913  22
   2  -2  33 27.4854 16.8481  22
  -2   2  33 13.0752 17.6908  22
   2  -2  32 53.0430 18.2040  22
  -2   2  32 53.7492 19.6659  22
   2  -2  31 376.396 25.3418  22
  -2   2  31 400.725 26.9930  22
  -2   2  30 1734.13 67.6028  22
   2  -2  30 1614.48 66.8325  22
  -2   2  29 1532.41 63.8872  22
   2  -2  29 1549.12 63.2552  22
   2  -2  28 505.216 31.1074  22
  -2   2  28 521.294 33.4939  22
   2  -2  27 621.639 33.5892  22
  -2   2  27 567.620 34.6740  22
   2  -2  26 551.650 32.1771  22
  -2   2  26 567.995 33.1386  22
  -2   2  25 752.828 38.4738  22
  -2   2  25 685.408 35.0434  11
   2  -2  25 772.126 37.2032  22
   2  -2  24 4898.32 171.971  22
   2   2 -24 3671.16 204.629   8
  -2   2  24 4075.43 201.839   2
  -2   2  24 4748.48 170.171  11
  -2   2  24 4675.93 172.237  22
   2  -2  23 1778.12 68.6311  22
  -2   2  23 1633.01 100.858   2
  -2   2  23 1790.54 69.1560  22
  -2   2  23 1681.05 66.6798  11
   2   2 -22 273.997 53.3426   8
  -2   2  22 264.425 24.4366  22
  -2   2  22 275.762 20.5894  11
   2  -2  22 269.859 23.5518  22
  -2   2  21 88.0097 15.3304  11
  -2   2  21 58.7546 30.3172   7
  -2   2  21 71.9004 18.7937  22
   2   2 -21 85.6968 46.0896   8
   2  -2  21 73.6871 41.4670   2
   2   2 -20 726.282 62.7471   8
  -2   2  20 747.579 51.3117   7
   2  -2  20 702.687 60.0648   2
  -2   2  20 689.954 55.2922  10
  -2   2  20 732.745 31.5717  11
  -2   2  20 679.080 33.8193  22
   2  -2  19 1257.79 76.6448   2
  -2   2  19 1133.81 69.0876  10
   2   2 -19 1169.29 76.0280   8
  -2   2  19 1186.09 64.9745   7
   2  -2  18 270.971 43.6811   2
  -2   2  18 262.915 41.7743  10
   2   2 -18 263.929 45.7686   8
  -2   2  18 203.365 32.4090   7
   2  -2  17 757.953 59.1479   2
   2   2 -17 781.740 57.3438   8
  -2   2  17 715.190 47.2192   7
  -2   2  17 798.199 56.7508  10
   2  -2  16 2418.65 112.346   2
  -2   2  16 2431.71 109.907  10
   2   2 -16 2439.09 111.341   8
  -2   2  16 2319.82 102.306   7
   2  -2  15 642.394 53.8094   2
  -2   2  15 555.507 50.5961  10
   2   2 -15 630.238 52.2288   8
  -2   2  15 609.903 40.2749   7
   2  -2  15 600.762 51.0948   6
   2  -2  14 13815.5 505.235   2
  -2   2  14 13798.9 504.398  10
   2   2 -14 13725.9 504.452   8
  -2   2  14 13323.1 498.023   7
   2  -2  14 14285.9 505.013   6
   2  -2  13 1859.36 89.2545   2
  -2   2  13 1762.12 87.5293  10
  -2   2  13 1667.73 78.7678   7
   2  -2  13 1971.40 88.4509   6
   2  -2  12 6688.63 265.554   2
  -2   2  12 6935.20 265.799  10
  -2   2  12 7002.65 259.771   7
   2  -2  12 7361.02 265.894   6
   2  -2  11 32467.1 1161.47   2
  -2   2  11 33051.4 1161.50  10
  -2   2  11 32717.6 1156.66   7
  -2  -2 -11 31611.6 1153.14   8
   2  -2  11 33592.5 1160.89   6
  -2  -2 -10 8330.01 311.267   8
  -2   2  10 8657.98 315.422   7
   2   2 -10 8772.03 319.088   8
   2  -2  10 8731.60 320.568   2
   2  -2  10 9080.31 319.621   6
  -2  -2  -9 29975.1 1072.17   8
   2   2  -9 30933.0 1078.77   8
  -2   2   9 29938.7 1076.16   7
   2  -2   9 30541.4 1080.33   2
   2  -2   9 30528.6 1078.87   6
   2   2  -8 13675.4 449.559   8
  -2   2   8 12964.9 447.544   7
   2  -2   8 12641.7 450.987   2
   2   2  -7 13210.7 464.164   8
  -2   2   7 13264.4 463.097   7
  -2  -2  -7 12641.5 457.513   8
  -2   2   6 34620.9 1171.61   7
   2   2  -6 35575.7 1172.20   8
  -2  -2  -6 31996.1 1165.24   8
  -2   2   5 6066.44 212.124   7
   2   2  -5 6091.90 211.932   8
  -2  -2  -5 5579.68 205.728   7
   2   2  -4 148153. 5081.29   8
  -2   2   4 150065. 5081.73   7
  -2  -2  -4 141119. 5076.62   7
  -2   2   3 63932.5 2145.71   7
   2   2  -3 63498.5 2144.57   8
  -2  -2  -3 58811.9 2140.76   7
  -2  -2  -2 32511.0 1159.38   7
   2   2  -2 33347.4 1161.56   8
  -2   2   2 31774.4 1163.60   7
  -2   2   2 34234.8 1164.15   8
  -2   2   1 28846.7 1016.99   1
   2   2  -1 27529.8 1016.89   3
  -2  -2  -1 28469.6 1013.99   7
   2   2  -1 29518.4 1015.02   8
  -2   2   1 29127.8 1018.06   8
   2   2   0 88208.8 3156.79   3
  -2   2   0 89712.6 3156.75   1
   2  -2   0 88172.1 3157.05   3
  -2  -2   0 88045.4 3156.66   1
  -2   2   0 90919.9 3158.02   9
   2   2   0 89501.1 3154.08   8
  -2   2   0 89946.7 3158.13   8
  -2  -2   0 90657.7 3154.31   7
   2  -2  -1 28226.6 980.036   3
  -2  -2   1 28328.4 979.821   1
  -2   2  -1 29018.4 980.841   9
   2   2   1 27238.4 976.108   8
  -2   2  -1 27657.3 981.185   8
  -2   2  -1 26254.6 980.934   7
   2  -2  -2 32655.5 1163.40   3
  -2  -2   2 33234.2 1161.54   9
  -2   2  -2 33958.6 1163.84   9
  -2   2  -2 31637.7 1164.54   8
  -2   2  -2 32467.4 1164.68   7
  -2  -2   3 65195.3 2231.67   9
  -2   2  -3 60319.0 2234.52   8
  -2   2  -3 62917.4 2235.02   7
  -2   2  -4 141862. 5064.71   8
  -2   2  -4 145324. 5064.76   7
  -2   2  -5 5721.14 209.071   8
  -2   2  -5 5529.39 208.843   7
  -2   2  -6 33153.2 1202.70   8
  -2   2  -6 34608.6 1202.60   7
  -2   2  -7 12706.8 464.899   8
  -2   2  -7 13077.5 464.449   7
  -2   2  -8 12329.8 462.376   8
  -2   2  -8 13250.2 462.183   7
   2   2   9 30545.1 1055.95   2
  -2  -2   9 29057.3 1049.45  10
  -2   2  -9 28914.1 1053.94   8
   2   2   9 28942.0 1054.15   6
  -2   2  -9 30914.0 1053.72   7
   2   2  10 8655.76 318.805   2
  -2  -2  10 8502.37 311.289  10
  -2   2 -10 8231.66 315.940   8
  -2   2 -10 8689.11 315.624   7
   2   2  10 8945.57 317.617   6
   2   2  11 32138.8 1174.36   2
  -2  -2  11 32437.6 1167.43  10
  -2   2 -11 32193.1 1172.77   8
  -2   2 -11 34945.8 1172.30   7
   2   2  12 6669.84 264.697   2
  -2  -2  12 6795.83 255.932  10
   2   2  12 7664.50 265.084   6
  -2   2 -12 6945.29 262.647   8
   2   2  13 1924.31 87.5561   6
   2   2  13 1773.86 88.0596   2
  -2   2 -13 1693.62 83.2512   8
   2   2  14 14279.2 515.391   6
   2   2  14 13769.9 515.273   2
   2  -2 -14 14527.7 510.582   8
  -2   2 -14 13577.4 513.848   8
   2   2  15 610.707 51.4196   6
   2  -2 -15 587.915 42.5190   8
  -2   2 -15 605.501 49.0025   8
   2   2  15 689.066 53.3661   2
   2  -2 -16 2392.17 104.883   8
  -2   2 -16 2361.02 108.825   8
   2   2  16 2496.09 112.813   2
   2  -2 -17 724.996 50.8224   8
  -2   2 -17 813.611 55.8896   8
   2   2  17 735.816 58.7960   2
  -2   2 -18 244.954 41.9021   8
   2  -2 -18 244.656 35.4263   8
   2   2  18 278.883 45.6310   2
   2  -2 -19 1245.77 71.7364   8
   2   2  19 1238.11 77.0272   2
  -2  -2  20 745.555 32.3695  16
   2   2  20 665.391 34.2976  22
   2  -2 -20 764.852 59.5022   8
  -2  -2  20 725.998 34.3867  22
   2   2  20 757.058 62.8325   2
   2  -2 -21 71.2954 39.6154   8
  -2  -2  21 62.4592 19.4825  22
  -2  -2  21 86.7192 16.1992  16
   2   2  21 90.9977 17.3558  18
   2   2  21 107.038 42.0402   2
   2  -2 -22 274.583 46.9623   8
  -2  -2  22 263.414 24.6613  22
  -2  -2  22 283.186 20.7852  16
   2   2  22 267.551 20.8782  18
   2   2  23 1773.59 68.9497  18
   2  -2 -23 1522.05 97.3138   8
  -2  -2  23 1861.27 70.9051  22
  -2  -2  23 1744.17 68.6159  16
  -2  -2  23 1541.75 100.158   2
   2   2  24 4739.82 174.688  18
   2  -2 -24 3938.08 205.506   8
  -2  -2  24 4842.15 174.811  16
  -2  -2  24 4155.74 206.511   2
  -2  -2  24 5127.08 176.549  22
  -2  -2  25 722.110 37.6424  22
  -2  -2  25 742.325 34.9993  16
   2   2  25 681.610 34.2275  18
  -2  -2  26 598.025 34.5160  22
  -2  -2  26 590.256 31.5162  16
   2   2  26 584.427 30.6209  18
   2   2  27 564.364 29.9697  18
  -2  -2  27 566.699 34.0729  22
  -2  -2  28 548.651 33.8840  22
  -2  -2  29 1677.05 68.5765  22
  -2  -2  30 1625.68 66.0307  22
  -2  -2  31 375.383 26.8166  22
  -2  -2  32 61.5566 19.7841  22
  -2  -2  33 30.3723 17.7834  22
  -2  -2  34 132.862 17.7461  22
  -2  -2  35 144.711 16.0780  22
  -2  -2  36 301.205 17.6664  22
  -2   3  36 291.652 16.8941  22
   2  -3  35 170.106 14.2954  22
  -2   3  35 173.622 15.7978  22
  -2   3  34 890.867 37.8679  22
   2  -3  34 887.330 36.9911  22
  -2   3  33 602.369 29.9062  22
   2  -3  33 574.719 28.5898  22
  -2   3  32 181.201 20.6015  22
   2  -3  32 184.779 19.9327  22
   2  -3  31 759.600 35.2249  22
  -2   3  31 705.975 36.1508  22
   2  -3  30 430.211 27.2129  22
  -2   3  30 429.594 28.0477  22
   2  -3  29 565.746 32.0221  22
  -2   3  29 598.025 33.3756  22
  -2   3  28 2125.58 82.6063  22
   2  -3  28 2089.46 81.7779  22
  -2   3  27 431.938 30.2644  22
   2  -3  27 464.202 29.0171  22
  -2   3  26 729.436 36.4425  11
  -2   3  26 797.793 39.8664  22
   2  -3  26 768.038 37.8732  22
  -2   3  25 6978.31 254.874  18
  -2   3  25 7085.11 254.050  11
  -2   3  25 7192.99 256.318  22
   2  -3  25 7118.34 255.726  22
  -2   3  24 2691.23 102.286  18
   2  -3  24 2741.34 102.802  22
  -2   3  24 2768.35 101.298  11
  -2   3  24 2683.98 103.159  22
  -2   3  23 1093.30 79.4765   2
  -2   3  23 1169.64 48.9189  18
   2  -3  23 1147.35 49.3212  22
   2   3 -23 1017.16 82.7301   8
  -2   3  23 1220.94 47.9304  11
  -2   3  23 1127.34 49.6867  22
  -2   3  22 462.707 54.5919   2
  -2   3  22 463.325 28.5432  18
   2   3 -22 452.268 60.8757   8
  -2   3  22 500.593 29.5414  22
  -2   3  22 492.626 26.7987  11
   2  -3  22 497.677 27.7737  22
   2   3 -21 5152.78 242.915   8
  -2   3  21 5993.53 212.675  22
  -2   3  21 5853.98 210.602  11
  -2   3  21 5429.27 235.505  10
   2  -3  21 5970.14 212.182  22
   2   3 -20 2134.63 124.007   8
   2  -3  20 2396.28 121.494   2
  -2   3  20 2579.43 91.9980  11
  -2   3  20 2203.89 117.497  10
  -2   3  20 2482.98 93.9963  22
   2  -3  19 2704.77 128.790   2
   2   3 -19 2664.04 131.728   8
  -2   3  19 2693.53 118.685   7
  -2   3  19 2859.57 127.595  10
   2  -3  18 1093.19 71.0211   2
  -2   3  18 1188.26 62.8784   7
   2   3 -18 1127.85 76.0701   8
  -2   3  18 1113.65 71.9123  10
   2  -3  17 751.541 58.6139   2
   2   3 -17 751.679 63.2689   8
  -2   3  17 750.261 49.6256   7
  -2   3  17 768.777 60.3990  10
   2  -3  16 10225.8 396.374   2
  -2   3  16 10878.1 398.953  10
   2   3 -16 10615.9 399.962   8
  -2   3  16 10638.2 389.864   7
   2  -3  15 6398.15 252.407   2
  -2   3  15 6561.18 253.955  10
  -2   3  15 6457.88 244.752   7
   2  -3  15 6540.32 251.364   6
   2  -3  14 2993.96 128.653   2
  -2   3  14 3128.22 131.318  10
  -2   3  14 2931.11 121.541   7
   2  -3  14 2946.00 126.881   6
   2  -3  13 30589.1 1124.08   2
  -2   3  13 31038.8 1125.21  10
  -2   3  13 31119.3 1119.08   7
   2  -3  13 32838.7 1123.78   6
   2  -3  12 2232.76 99.4168   2
  -2   3  12 2192.03 101.605  10
   2   3 -12 2142.33 99.6181   8
  -2   3  12 2179.48 93.0937   7
   2  -3  12 2218.27 97.8270   6
   2  -3  11 3365.22 146.024   2
  -2   3  11 3604.36 148.682  10
   2   3 -11 3576.13 147.733   8
  -2   3  11 3649.34 141.413   7
   2  -3  11 3666.41 144.944   6
  -2   3  10 1425.97 65.7716   7
   2   3 -10 1453.92 71.2969   8
   2  -3  10 1454.60 71.7893   2
   2  -3  10 1474.03 70.6640   6
  -2   3   9 2357.15 91.0170   7
   2   3  -9 2217.09 94.9718   8
  -2  -3  -9 2059.19 81.7586   8
   2  -3   9 2203.21 94.6025   2
   2  -3   9 2230.62 93.1943   6
   2   3  -8 23475.2 810.323   8
  -2  -3  -8 22289.8 800.717   8
  -2   3   8 22457.0 807.137   7
   2  -3   8 23219.9 808.697   6
   2   3  -7 7843.37 272.588   8
  -2   3   7 7597.64 269.716   7
  -2  -3  -7 7203.57 261.852   8
   2   3  -6 18810.0 607.578   8
  -2   3   6 17940.9 605.540   7
   2   3  -5 10212.0 357.736   8
  -2   3   5 9585.73 356.590   7
  -2   3   4 36572.1 1300.29   7
   2   3  -4 36820.3 1300.53   8
  -2   3   3 44361.5 1560.11   7
   2   3  -3 43814.3 1559.08   8
   2   3  -2 7861.69 283.106   8
  -2  -3  -2 7887.57 278.449   7
  -2   3   2 7694.26 285.285   7
  -2   3   1 14596.2 527.663   8
  -2  -3  -1 14578.7 521.270   7
   2   3  -1 14893.1 524.398   8
   2   3  -1 14572.4 524.596   3
  -2  -3  -1 15015.9 524.828   1
  -2   3   1 14600.1 524.724   1
  -2   3   1 15247.5 527.736   7
  -2   3   0 11539.9 399.405   8
   2   3   0 11062.5 394.300   8
   2   3   0 10873.8 395.334   3
  -2  -3   0 11108.7 395.483   1
  -2   3   0 10997.2 395.811   1
   2  -3   0 11018.4 395.583   3
  -2   3   0 11023.1 398.828   7
   2  -3  -1 14812.1 522.229   3
  -2  -3   1 14522.4 522.179   1
  -2   3  -1 14911.5 522.451   1
  -2   3  -1 14494.3 524.345   9
   2   3   1 14517.8 520.062   8
  -2   3  -1 14861.7 526.090   8
  -2   3  -2 7556.78 278.700   9
   2   3   2 7676.29 273.284   8
  -2   3  -2 7897.79 281.144   8
  -2   3  -3 43163.3 1515.45   9
  -2  -3   3 42576.3 1512.02   9
  -2   3  -3 43028.0 1518.32   8
  -2   3  -4 35694.8 1268.10   9
  -2   3  -4 36324.5 1271.89   8
  -2   3  -4 35523.5 1270.69   7
  -2   3  -5 10134.5 369.932   8
  -2   3  -5 10195.1 368.913   7
  -2   3  -6 18217.2 655.122   8
  -2   3  -6 18287.2 653.892   7
  -2   3  -7 7487.41 283.097   8
  -2   3  -7 7790.35 281.989   7
  -2  -3   8 21861.9 790.272  10
  -2   3  -8 22087.2 799.262   8
  -2   3  -8 23259.3 797.964   7
   2   3   8 22668.6 796.720   6
  -2  -3   9 2081.16 83.3709  10
   2   3   9 2277.65 93.6109   6
  -2   3  -9 2294.95 95.6418   7
  -2   3  -9 2268.13 95.8338   8
  -2   3 -10 1428.94 70.5486   7
   2   3  10 1396.43 68.7846   6
  -2   3 -10 1394.90 70.8406   8
   2   3  10 1511.35 71.3174   2
  -2   3 -11 3669.13 145.158   7
  -2   3 -11 3319.12 146.163   8
   2   3  11 3477.13 146.120   2
   2   3  12 2275.60 98.8165   6
  -2   3 -12 2162.81 99.9492   8
   2   3  12 2264.21 100.664   2
   2   3  13 32863.6 1110.14   6
  -2   3 -13 28929.6 1110.00   8
   2   3  13 31246.1 1110.70   2
   2   3  14 3099.19 126.591   6
  -2   3 -14 2808.09 125.851   8
   2   3  14 2857.08 125.417   2
   2   3  15 6884.90 258.323   6
   2  -3 -15 6873.03 253.019   8
  -2   3 -15 6211.28 258.112   8
   2   3  15 6760.81 259.440   2
   2  -3 -16 10703.8 388.962   8
  -2   3 -16 10151.6 394.403   8
   2   3  16 10578.3 394.422   2
   2  -3 -17 881.214 53.4108   8
  -2   3 -17 742.957 58.4242   8
   2   3  17 813.195 59.8789   2
   2  -3 -18 988.043 60.5831   8
   2   3  18 1040.27 68.7928   2
  -2   3 -19 2386.49 120.045   8
   2  -3 -19 2555.85 117.705   8
   2   3  19 2774.27 123.732   2
   2   3  20 2370.77 122.280   2
   2   3  20 2539.94 95.3986  18
  -2  -3  20 2583.18 95.4850  16
   2   3  20 2601.21 96.4658  22
   2  -3 -20 2428.22 118.462   8
  -2  -3  20 2578.17 96.5450  22
   2   3  20 2548.46 94.4912  11
   2  -3 -21 5689.92 242.285   8
   2   3  21 5976.68 217.181  22
  -2  -3  21 6077.70 217.530  22
  -2  -3  21 5890.10 216.304  16
   2   3  21 6146.24 216.342  18
  -2  -3  22 542.073 27.4256  16
   2   3  22 520.086 27.2994  18
   2   3  22 439.772 28.1617  22
   2  -3 -22 474.826 52.7374   8
  -2  -3  22 446.231 29.5521  22
  -2  -3  22 493.461 54.9507   2
   2   3  23 1211.04 49.7813  18
  -2  -3  23 1243.18 49.4266  16
   2   3  23 1178.46 50.6594  22
  -2   3 -23 1069.01 50.3019  24
   2  -3 -23 1277.52 81.0199   8
  -2  -3  23 1197.61 51.3130  22
  -2  -3  23 1121.94 81.2953   2
  -2  -3  24 2795.69 103.504  16
  -2  -3  24 2776.63 105.037  22
   2   3  24 2754.58 103.362  18
   2   3  24 2728.39 104.735  22
  -2  -3  25 7172.97 259.192  16
  -2  -3  25 7319.58 260.352  22
   2   3  25 7165.93 258.862  18
   2   3  25 7159.96 259.992  22
  -2  -3  26 774.031 36.8486  16
  -2  -3  26 787.324 39.4472  22
   2   3  26 709.737 36.2547  18
   2   3  26 745.053 38.3614  22
  -2  -3  27 452.940 31.1923  22
   2   3  27 461.203 27.2776  18
   2   3  27 460.811 29.9145  22
  -2  -3  28 2187.54 84.6547  22
   2   3  28 2131.74 82.0667  18
   2   3  28 2156.37 83.9317  22
  -2  -3  29 594.319 32.8693  22
   2   3  29 548.531 29.1591  18
   2   3  29 556.408 32.8944  22
   2   3  30 353.097 22.9073  18
   2   3  30 374.498 27.1787  22
  -2  -3  30 427.220 28.2685  22
  -2  -3  31 753.823 37.2288  22
   2   3  31 775.639 37.0870  22
   2   3  32 216.755 21.6585  22
  -2  -3  32 219.738 21.8179  22
   2   3  33 579.294 29.7422  22
  -2  -3  33 598.013 29.6686  22
   2   3  34 887.653 38.1174  22
  -2  -3  34 900.582 37.9429  22
   2   3  35 192.577 16.2562  22
  -2  -3  35 181.904 15.9640  22
   2   3  36 292.163 16.5402  22
  -2  -3  36 242.290 15.9780  22
  -2   4  35 1140.11 44.5533  22
   2   4 -34 298.118 20.9435  24
  -2   4  34 370.102 20.9383  22
   2  -4  34 331.333 19.0434  22
   2   4 -33 1124.66 47.2259  24
  -2   4  33 1136.74 46.1429  22
   2  -4  33 1108.67 45.0759  22
   2  -4  32 108.038 17.4275  22
  -2   4  32 110.117 18.7301  22
   2  -4  31 291.645 21.9001  22
  -2   4  31 268.430 22.6783  22
   2  -4  30 1346.35 54.6479  22
  -2   4  30 1323.75 55.4489  22
   2  -4  29 1478.80 60.2547  22
  -2   4  29 1507.42 61.1804  22
  -2   4  28 650.973 32.8707  18
   2  -4  28 658.082 34.1030  22
  -2   4  28 626.243 34.8263  22
  -2   4  27 2271.78 88.7958  18
   2  -4  27 2415.85 89.9539  22
  -2   4  27 2338.66 90.4328  22
   2  -4  26 8060.11 290.679  22
  -2   4  26 8263.00 290.288  18
  -2   4  26 7904.08 291.099  22
  -2   4  25 74.6398 21.2556  18
  -2   4  25 93.7103 23.1068  22
   2  -4  25 95.6370 21.3564  22
   2  -4  24 1935.79 75.6453  22
  -2   4  24 1915.93 76.2458  22
  -2   4  24 1948.30 75.8797  18
  -2   4  23 764.937 37.2000  18
   2   4 -23 670.711 70.7693   8
  -2   4  23 637.702 63.5410   2
  -2   4  23 773.905 37.7001  22
   2  -4  23 821.880 37.0528  22
   2   4 -22 153.659 53.7018   8
  -2   4  22 173.948 41.2552   2
  -2   4  22 171.693 45.4056  10
   2  -4  22 90.8436 18.4606  22
  -2   4  22 94.2533 19.9753  22
   2   4 -21 2340.18 130.976   8
  -2   4  21 2551.82 95.1557  22
  -2   4  21 2304.42 120.408  10
   2  -4  21 2540.72 94.6771  22
   2   4 -20 951.094 76.3385   8
  -2   4  20 1040.92 43.8178  22
  -2   4  20 1049.83 71.3452  10
   2  -4  20 1028.05 43.1167  22
   2   4 -19 3414.10 163.945   8
  -2   4  19 3486.28 159.403  10
  -2   4  19 3661.66 131.629  11
   2  -4  18 1712.63 91.2212   2
   2   4 -18 1658.39 96.5155   8
  -2   4  18 1559.11 89.4295  10
   2  -4  17 5158.54 205.501   2
  -2   4  17 4925.12 197.639   7
   2   4 -17 5251.43 211.187   8
  -2   4  17 4993.29 206.822  10
   2  -4  16 968.413 64.2746   2
  -2   4  16 947.869 55.5107   7
  -2   4  16 1030.14 67.0753  10
   2  -4  15 10332.0 375.502   2
  -2   4  15 10222.7 377.971  10
  -2   4  15 9621.20 368.722   7
   2  -4  14 3594.40 145.401   2
  -2   4  14 3316.34 147.484  10
  -2   4  14 3452.10 139.395   7
   2  -4  14 3524.83 144.255   6
   2  -4  13 21567.2 816.840   2
  -2   4  13 22645.3 820.993  10
  -2   4  13 22961.4 813.519   7
   2   4 -13 22499.8 821.521   8
   2  -4  13 23594.4 817.203   6
   2  -4  12 3350.36 139.309   2
  -2   4  12 3275.52 143.687  10
   2   4 -12 3514.03 143.669   8
  -2   4  12 3274.09 134.307   7
   2  -4  12 3487.01 139.125   6
   2  -4  11 20477.1 733.446   2
  -2   4  11 20521.3 737.294  10
   2   4 -11 20963.2 736.529   8
  -2   4  11 19465.1 729.795   7
   2  -4  11 20718.6 732.563   6
   2   4 -10 13137.0 475.371   8
  -2   4  10 12814.5 469.327   7
   2  -4  10 13013.8 471.185   6
   2   4  -9 741.945 51.5818   8
  -2   4   9 768.735 45.7262   7
   2  -4   9 782.716 48.7107   6
   2   4  -8 18850.0 668.235   8
  -2   4   8 18414.8 664.025   7
   2  -4   8 18466.8 664.966   6
  -2   4   7 11083.8 405.369   7
   2   4  -7 11362.0 408.733   8
  -2   4   6 43444.6 1563.82   7
   2   4  -6 44985.3 1566.15   8
  -2   4   5 3932.50 149.146   7
   2   4  -5 3832.76 149.903   8
  -2   4   4 49028.2 1758.50   8
   2   4  -4 50410.6 1757.80   8
  -2   4   4 49430.1 1757.17   7
   2   4  -3 16402.2 586.546   8
   2   4  -2 41125.6 1361.58   8
  -2  -4  -2 37724.8 1354.64   7
  -2   4   2 40140.3 1363.19   7
   2   4  -1 50186.6 1743.15   8
  -2  -4  -1 48424.2 1741.47   1
   2   4  -1 47915.8 1741.12   3
  -2   4   1 52473.7 1746.72   7
   2   4   0 28356.6 1011.07   8
  -2   4   0 28407.8 1015.86   8
  -2   4   0 28935.7 1010.62   1
   2  -4   0 28714.6 1010.43   3
  -2  -4   0 28331.3 1010.33   1
   2   4   0 27839.2 1010.15   3
  -2   4   0 29636.5 1015.32   7
  -2   4  -1 53045.2 1765.56   8
   2   4   1 48962.3 1759.02   8
   2   4   1 48353.4 1759.02   3
  -2   4  -1 49556.3 1759.38   1
   2  -4  -1 48950.1 1759.23   3
  -2   4  -1 53498.9 1764.50   7
  -2   4  -2 41361.2 1424.94   8
   2   4   2 39619.7 1417.66   8
  -2   4  -2 40266.5 1423.78   7
  -2   4  -3 15907.5 570.967   9
  -2   4  -3 16927.7 575.831   8
   2   4   3 15771.0 565.859   8
  -2  -4   4 47166.0 1697.67   9
  -2   4  -4 49209.2 1702.88   9
  -2   4  -4 50886.1 1708.13   8
  -2   4  -5 4072.02 147.873   9
  -2   4  -5 3647.10 154.441   8
  -2   4  -6 44911.1 1578.31   9
  -2   4  -6 45209.7 1585.03   8
  -2   4  -6 43609.0 1582.33   7
  -2   4  -7 11098.3 401.416   9
  -2   4  -7 11336.5 409.423   8
  -2   4  -7 11123.7 406.951   7
  -2   4  -8 19058.3 666.057   8
  -2   4  -8 18208.1 662.877   7
   2   4   8 18204.1 660.419   6
  -2   4  -9 664.620 52.2290   8
   2   4   9 792.458 46.9797   6
  -2   4  -9 719.284 53.6359   7
  -2   4 -10 12776.4 476.206   8
   2   4  10 12925.8 472.044   6
  -2   4 -10 13290.7 474.372   7
  -2   4 -11 20362.3 744.634   8
  -2   4 -11 20568.3 741.956   7
   2   4  11 20820.6 740.206   6
   2   4  12 3327.89 140.061   2
  -2   4 -12 3279.20 142.707   8
  -2   4 -12 3442.69 140.075   7
   2   4  12 3512.35 138.716   6
   2   4  13 22092.5 795.251   2
  -2   4 -13 21403.2 797.030   8
   2   4  13 22510.8 794.075   6
   2   4  14 3491.14 142.040   2
  -2   4 -14 3424.93 143.146   8
   2   4  14 3221.26 138.539   6
   2   4  15 10123.4 374.057   2
  -2   4 -15 9786.73 375.165   8
   2   4  16 1052.60 65.0316   2
   2  -4 -16 1083.70 56.7855   8
  -2   4 -16 924.536 66.0407   8
   2   4  17 5073.49 206.312   2
   2  -4 -17 5091.21 199.876   8
  -2   4 -17 5143.95 208.531   8
   2   4  18 1793.52 92.5947   2
   2  -4 -18 1704.35 86.3034   8
  -2   4 -18 1697.72 93.2470   8
  -2  -4  19 3680.15 131.522  16
   2  -4 -19 3408.46 152.509   8
  -2   4 -19 3228.11 158.629   8
  -2  -4  20 1027.98 44.0150  16
   2   4  20 1040.03 44.6634  18
   2   4  20 1147.58 42.6810  11
   2  -4 -20 1030.07 66.5525   8
  -2   4 -20 979.266 71.5227   8
  -2  -4  20 1045.22 44.9202  22
   2   4  20 1013.20 45.2738  22
  -2  -4  21 2534.14 96.3520  16
   2   4  21 2640.02 96.4437  18
   2   4  21 2638.05 94.8320  11
   2  -4 -21 2282.90 120.596   8
  -2  -4  21 2515.92 97.0719  22
   2   4  21 2516.87 97.0213  22
  -2  -4  22 135.317 42.8662   2
   2   4  22 111.090 20.4845  18
  -2  -4  22 131.143 19.2416  16
   2   4  22 126.010 16.6859  11
   2  -4 -22 125.665 39.5415   8
  -2  -4  22 121.853 21.2483  22
   2   4  22 112.129 20.1093  22
  -2   4 -22 104.464 20.7438  24
   2   4  23 772.717 37.0864  18
  -2  -4  23 771.061 36.9757  16
  -2   4 -23 794.556 38.5227  24
   2   4  23 782.036 37.9249  22
   2  -4 -23 770.373 64.5129   8
  -2  -4  23 731.419 68.0931   2
  -2  -4  23 829.643 38.9205  22
  -2  -4  24 1932.98 76.1966  16
  -2  -4  24 1974.13 77.7253  22
   2   4  24 1934.97 76.1420  18
   2   4  24 2029.35 77.2249  22
  -2   4 -24 1922.47 77.2420  24
   2   4  25 81.9845 23.4088  22
  -2  -4  25 65.9524 24.1793  22
  -2  -4  25 87.4573 21.3262  16
   2   4  25 98.3272 21.4159  18
  -2   4 -25 92.8301 22.6271  24
  -2  -4  26 8307.40 292.957  16
  -2  -4  26 8057.86 293.748  22
   2   4  26 8278.35 292.593  18
   2   4  26 8253.77 293.697  22
  -2   4 -26 7849.60 293.358  24
  -2  -4  27 2242.94 89.3762  16
  -2  -4  27 2421.87 90.7314  22
   2   4  27 2274.80 88.6795  18
   2   4  27 2475.46 90.5279  22
  -2   4 -27 2282.16 89.9860  24
  -2  -4  28 661.544 35.7292  22
   2   4  28 629.265 32.7426  18
   2   4  28 624.539 35.3081  22
   2   4  29 1491.49 60.2908  18
   2   4  29 1528.88 62.0822  22
  -2  -4  29 1547.77 62.3322  22
   2   4  30 1298.14 52.7058  18
   2   4  30 1323.04 54.9823  22
  -2  -4  30 1326.55 55.1434  22
   2   4  31 286.227 20.0717  18
  -2  -4  31 289.953 24.1269  22
   2   4  31 313.419 23.5222  22
  -2  -4  32 118.809 19.4041  22
   2   4  32 116.259 15.3862  18
   2   4  32 127.975 19.3085  22
  -2  -4  33 1108.14 45.8242  22
   2   4  33 1111.23 45.7090  22
  -2  -4  34 319.245 20.4827  22
   2   4  34 355.702 21.0336  22
  -2  -4  35 1059.53 42.8458  22
   2   4  35 1146.05 43.3870  22
  -2   4 -36 175.631 18.2071  15
   2   4  36 183.465 13.5862  22
  -2   5  35 269.437 15.8435  22
  -2   5  34 735.992 30.8252  22
   2   5 -34 675.275 31.7773  24
  -2   5  33 158.847 16.8121  22
   2   5 -33 163.276 19.4044  24
   2   5 -32 35.9134 19.0600  24
  -2   5  32 54.6383 16.1891  22
  -2   5  31 46.3733 15.8900  18
  -2   5  31 68.0846 18.2261  22
  -2   5  30 473.132 28.1124  22
   2  -5  30 482.864 26.5903  22
  -2   5  30 477.531 26.2062  18
   2  -5  29 841.363 37.8400  22
  -2   5  29 846.976 39.0054  22
  -2   5  29 806.520 37.2484  18
   2  -5  28 669.044 32.2809  22
  -2   5  28 633.865 33.5197  22
  -2   5  28 610.261 32.3489  18
  -2   5  27 1036.46 46.6654  22
   2  -5  27 1045.30 45.7466  22
  -2   5  27 1018.81 45.7757  18
  -2   5  26 2561.85 99.2421  22
   2  -5  26 2615.33 98.6030  22
  -2   5  26 2628.74 99.0831  18
  -2   5  25 355.208 26.7238  18
   2  -5  25 312.231 24.7931  22
  -2   5  25 319.086 25.7649  22
  -2   5  24 2732.93 105.129  18
  -2   5  24 2840.00 105.477  22
  -2   5  23 4666.90 169.953  18
  -2   5  23 4308.36 197.965   2
  -2   5  23 4429.93 199.006  10
  -2   5  23 4710.40 169.891  22
  -2   5  22 2010.94 106.918   2
  -2   5  22 2008.04 108.654  10
  -2   5  22 2085.22 79.7784  22
   2   5 -22 2008.09 118.858   8
  -2   5  21 5730.95 246.248   2
   2   5 -21 5524.42 255.175   8
  -2   5  21 5664.97 247.473  10
  -2   5  21 6234.72 218.929  22
   2   5 -20 1340.25 90.6945   8
  -2   5  20 1376.46 55.3450  22
  -2   5  20 1380.13 84.1831  10
   2   5 -19 149.740 47.1371   8
  -2   5  19 172.678 19.8874  17
  -2   5  19 198.729 45.7065  10
  -2   5  18 1029.19 71.5228  10
   2   5 -18 899.816 73.5560   8
  -2   5  17 526.641 56.0484  10
  -2   5  16 4206.73 178.188  10
  -2   5  15 967.292 57.0279   7
   2   5 -15 879.062 66.4260   8
  -2   5  14 4464.64 179.979  10
  -2   5  14 4124.76 168.646   7
   2   5 -14 4218.02 179.968   8
  -2   5  13 8501.95 318.704  10
  -2   5  13 8362.04 310.026   7
   2   5 -13 8257.07 318.606   8
   2  -5  13 8205.68 311.600   6
  -2   5  12 6560.87 260.225  10
   2   5 -12 6683.23 259.715   8
  -2   5  12 6677.44 251.081   7
   2  -5  12 6805.05 253.185   6
  -2   5  11 19239.5 704.315  10
  -2   5  11 19416.1 696.432   7
   2   5 -11 19541.6 703.766   8
   2  -5  11 19293.1 697.595   6
  -2   5  10 8535.26 322.305   7
   2   5 -10 8723.45 329.111   8
   2  -5  10 9002.53 323.195   6
  -2   5   9 3992.83 160.078   7
   2  -5   9 4297.97 160.645   6
   2   5  -8 10598.0 385.707   8
  -2   5   8 10348.8 381.052   7
   2  -5   8 10510.2 381.254   6
  -2   5   7 6971.08 256.459   7
   2   5  -7 7070.19 260.510   8
   2  -5   7 6820.04 255.802   6
  -2   5   6 575.651 39.0173   7
   2   5  -6 630.584 44.3302   8
   2   5  -5 1708.37 77.2034   8
  -2   5   5 1660.47 73.6646   7
  -2   5   4 11001.8 394.947   8
   2   5  -4 11113.8 394.737   8
  -2   5   4 10494.0 393.306   7
  -2   5   3 32769.0 1182.91   8
   2   5  -3 33947.9 1181.69   8
  -2   5   3 32964.9 1181.57   7
  -2   5   2 54763.9 1996.80   8
   2   5  -2 55514.5 1994.59   8
  -2  -5  -2 56817.3 1990.67   1
  -2   5   2 57929.5 1996.11   7
   2   5  -1 15077.0 533.428   8
  -2  -5  -1 14768.0 529.627   1
   2  -5   1 14612.3 529.616   3
  -2   5   1 15460.7 536.109   7
   2   5   0 2784.73 106.263   8
   2  -5   0 2669.08 102.067   3
   2   5   0 2718.56 101.947   3
  -2   5   0 2851.98 111.027   7
   2   5   1 14745.4 528.268   8
   2   5   1 14324.7 525.799   3
  -2   5  -1 14960.1 526.313   1
  -2   5  -1 15596.8 533.563   7
   2   5   2 56489.9 2000.67   8
  -2   5  -2 57480.4 2008.15   8
  -2   5  -2 55907.1 2000.02   1
  -2   5  -2 57677.3 2006.26   7
  -2   5  -3 33475.7 1190.79   7
   2   5   3 32989.5 1183.75   8
  -2   5  -3 34842.9 1193.59   8
  -2   5  -4 11051.1 362.086   7
  -2  -5   4 9449.42 348.505   9
   2   5   4 9941.99 350.915   8
  -2   5  -4 11299.0 364.217   8
  -2   5  -5 1782.13 74.3933   9
  -2   5  -5 1704.43 84.9090   8
  -2   5  -6 603.632 36.0827   9
  -2   5  -6 662.022 50.4557   8
   2   5   7 6894.74 258.588   6
  -2   5  -7 7052.83 257.802   9
  -2   5  -7 7346.76 268.507   8
   2   5   8 10345.4 375.283   6
  -2   5  -8 10080.1 379.764   7
  -2   5  -8 10340.2 373.407   9
  -2   5  -8 10634.9 383.773   8
  -2   5  -9 4192.01 167.964   7
   2   5   9 4192.95 162.142   6
  -2   5  -9 4184.06 159.202   9
  -2   5  -9 4444.54 172.709   8
  -2   5 -10 9144.61 326.426   7
   2   5  10 9097.30 321.725   6
  -2   5 -10 8389.61 317.359   9
  -2   5 -10 8477.05 329.277   8
  -2   5 -11 19553.2 715.250   8
  -2   5 -11 20016.1 711.745   7
   2   5  11 19528.4 707.720   6
  -2   5 -12 6427.63 255.316   8
   2   5  12 6462.85 248.385   6
  -2   5 -12 6850.78 251.935   7
  -2   5 -13 8551.36 325.097   8
   2   5  13 8487.06 317.772   6
  -2   5 -14 4059.20 171.616   8
  -2   5 -15 929.410 66.7201   8
  -2   5 -16 4128.96 175.017   8
   2  -5 -17 621.036 46.5685   8
  -2   5 -17 578.013 56.0163   8
   2  -5 -18 1042.43 60.8711   8
  -2   5 -18 1028.59 72.7920   8
   2   5  19 151.262 17.9550  18
  -2  -5  19 157.522 18.1956  16
  -2  -5  19 191.439 19.7152  22
   2   5  19 162.478 19.6934  22
   2  -5 -19 175.215 33.1476   8
  -2   5 -19 158.899 45.4737   8
   2   5  20 1453.42 59.0884  18
  -2  -5  20 1488.30 58.3823  16
   2   5  20 1631.68 57.0639  11
   2  -5 -20 1405.38 80.5874   8
  -2   5 -20 1363.02 88.4258   8
  -2  -5  20 1392.33 59.2571  22
   2   5  20 1379.80 59.7122  22
  -2  -5  21 5773.79 253.533   2
   2   5  21 6519.54 226.055  18
  -2  -5  21 6439.27 225.742  16
   2   5  21 6342.35 224.499  11
   2  -5 -21 5429.42 249.557   8
  -2   5 -21 5153.01 254.643   8
  -2  -5  21 6168.32 226.258  22
  -2   5 -21 6286.73 227.071  24
   2   5  21 6176.23 226.330  22
  -2  -5  22 2185.15 83.2255  16
   2   5  22 2177.96 83.3320  18
  -2  -5  22 2159.45 113.122   2
   2   5  22 2166.71 81.4977  11
  -2  -5  22 2150.69 83.7056  22
  -2   5 -22 2196.04 84.5449  24
   2   5  22 2165.74 84.0428  22
   2   5  23 4878.08 175.525  18
  -2  -5  23 4746.99 175.432  16
  -2  -5  23 4463.77 205.968   2
  -2   5 -23 4864.70 176.805  24
   2   5  23 4820.05 176.159  22
  -2  -5  23 4924.26 176.152  22
   2   5  23 4753.54 173.831  11
  -2  -5  24 2774.45 107.000  16
  -2  -5  24 2913.43 107.865  22
   2   5  24 2854.06 107.903  22
  -2   5 -24 2939.76 108.569  24
   2   5  24 2787.11 107.072  18
  -2  -5  25 328.080 25.9051  16
  -2  -5  25 345.061 27.2461  22
   2   5  25 334.113 27.2398  22
  -2   5 -25 349.844 26.9919  24
   2   5  25 359.789 25.5605  18
  -2  -5  26 2586.49 100.753  16
  -2  -5  26 2779.99 102.006  22
   2   5  26 2763.98 101.668  22
  -2   5 -26 2650.09 101.905  24
   2   5  26 2548.48 100.479  18
  -2  -5  27 990.127 45.0752  16
  -2  -5  27 1050.27 46.2005  22
  -2   5 -27 950.185 46.0509  24
   2   5  27 1020.89 45.8468  22
   2   5  27 947.928 44.4786  18
  -2  -5  28 670.763 34.2025  22
   2   5  28 690.482 34.8117  22
  -2   5 -28 624.346 33.9868  24
   2   5  28 591.862 32.5920  18
  -2  -5  29 825.200 39.2218  22
  -2   5 -29 814.699 38.4578  24
   2   5  29 797.226 38.8778  22
   2   5  29 831.298 37.5789  18
  -2  -5  30 513.480 28.6301  22
   2   5  30 478.335 28.9309  22
   2   5  30 465.820 26.2782  18
   2   5  31 68.5200 17.9443  22
   2   5  31 52.5130 16.0378  18
  -2  -5  31 20.9677 17.6193  22
   2   5  32 47.7635 17.3132  22
   2   5  32 41.9621 14.5145  18
  -2  -5  32 69.9127 17.0701  22
   2   5  33 129.045 17.0479  22
   2   5  33 122.230 13.8391  18
  -2  -5  33 142.190 16.4363  22
  -2  -5  34 718.586 31.1148  22
   2   5  34 743.741 31.8059  22
  -2   5 -35 285.600 22.2777  15
   2   5  35 322.618 17.7591  22
   2   6 -34 697.737 30.9550  24
  -2   6  34 676.215 28.8575  22
   2   6 -33 39.9206 17.0049  24
  -2   6  33 45.4703 13.8041  22
  -2   6  32 210.610 17.8732  22
   2   6 -32 235.628 22.2529  24
  -2   6  32 215.694 17.0057  18
  -2   6  31 1145.16 46.4715  18
  -2   6  31 1147.50 46.9583  22
  -2   6  30 256.193 20.9925  18
  -2   6  30 291.427 21.7360  22
  -2   6  29 503.483 28.0059  18
  -2   6  29 458.359 27.9032  11
  -2   6  29 499.989 27.9994  22
  -2   6  28 800.790 37.2367  18
  -2   6  28 800.605 36.7471  11
  -2   6  28 742.791 36.6975  22
  -2   6  27 673.578 34.6721  18
  -2   6  27 618.936 33.8907  11
  -2   6  27 686.718 34.4961  22
  -2   6  26 1029.89 46.9315  18
  -2   6  26 1031.89 45.0688  11
  -2   6  26 1052.39 46.3484  22
  -2   6  25 1171.36 51.5066  18
  -2   6  25 1190.90 49.8881  11
  -2   6  25 1185.22 50.6011  22
  -2   6  24 1524.33 62.2073  18
  -2   6  24 1507.42 60.3256  11
  -2   6  24 1490.83 61.2586  22
  -2   6  23 1950.89 77.2355  18
  -2   6  23 2015.90 76.3438  22
  -2   6  23 1891.43 74.6258  11
   2   6 -22 1955.57 128.036   8
  -2   6  22 2407.99 91.4980  22
  -2   6  22 2106.43 121.507  10
  -2   6  22 2490.53 90.5193  11
  -2   6  21 288.864 22.2739  22
  -2   6  21 275.132 51.5168  10
  -2   6  21 258.050 20.8895  11
   2   6 -21 284.709 56.6690   8
   2   6 -21 245.621 26.2171  19
   2   6 -20 211.003 24.2593  19
  -2   6  20 211.347 47.6693  10
  -2   6  20 227.404 21.1316  22
   2   6 -20 215.946 54.8012   8
  -2   6  20 227.913 44.0642   2
  -2   6  19 2274.80 84.4786  17
  -2   6  19 1932.46 110.172  10
  -2   6  19 1917.24 103.889   2
   2   6 -19 2228.37 85.1618  19
  -2   6  18 904.659 71.9857  10
  -2   6  18 985.284 42.9183  17
  -2   6  17 2193.65 112.038  10
  -2   6  16 6377.29 245.414  10
   2   6 -16 5639.63 245.993   8
  -2   6  15 1085.43 73.5244  10
   2   6 -15 970.952 74.6423   8
  -2   6  14 6827.13 270.351  10
   2   6 -14 6897.65 272.202   8
  -2   6  13 205.816 34.6600   7
  -2   6  13 189.983 49.4170  10
   2   6 -13 142.606 47.8677   8
   2  -6  12 1069.01 58.1653   6
  -2   6  12 920.463 69.9030  10
  -2   6  12 1038.88 56.5226   7
   2   6 -12 1073.60 68.6541   8
   2  -6  11 7670.83 280.847   6
  -2   6  11 7355.21 279.721   7
   2   6 -11 7467.87 289.069   8
   2  -6  10 2145.22 91.1903   6
  -2   6  10 2061.83 91.3255   7
   2   6 -10 2182.63 101.155   8
   2  -6   9 6556.82 234.212   6
  -2   6   9 5853.60 234.079   7
   2   6  -9 6436.52 242.863   8
  -2   6   8 6942.62 266.746   7
   2  -6   8 7459.25 265.982   6
   2   6  -8 7176.49 273.881   8
   2  -6   7 3312.90 125.846   6
  -2   6   7 3148.97 128.239   7
   2   6  -7 3236.90 134.244   8
   2  -6   6 5710.34 213.483   6
  -2   6   6 5853.81 217.184   7
   2   6  -6 5816.51 220.626   8
   2  -6   5 8300.52 304.358   6
  -2   6   5 8278.79 308.718   7
  -2   6   5 8445.64 311.144   8
   2   6  -5 8747.29 312.151   8
  -2   6   4 22647.1 815.721   7
  -2   6   4 23290.6 817.952   8
   2   6  -4 22566.6 817.342   8
  -2   6   3 11140.5 405.353   8
  -2   6   3 11120.1 403.212   7
   2   6  -3 10901.4 403.832   8
  -2  -6  -3 11137.9 396.981   1
  -2   6   2 15139.7 521.558   7
  -2   6   2 15361.0 523.624   8
   2   6  -2 15386.2 521.079   8
  -2  -6  -2 14308.2 513.740   1
   2  -6   2 13550.2 513.480   3
  -2   6   1 1309.13 61.1704   7
  -2   6   1 1200.60 63.8012   8
   2   6  -1 1266.91 58.3209   8
  -2  -6  -1 1074.20 47.3132   1
   2  -6   1 1062.51 46.6844   3
  -2   6   0 41011.1 1442.98   7
   2   6   0 40276.3 1440.10   8
   2   6   1 1191.09 54.4660   8
   2   6   1 1109.18 46.6508   3
  -2   6  -1 1110.29 47.6734   1
  -2   6  -2 15858.9 529.511   7
   2   6   2 15484.1 523.162   8
  -2   6  -2 14160.8 519.531   1
   2   6   2 14083.3 519.094   3
   2   6   3 11128.5 395.242   8
  -2   6  -3 10576.2 404.316   8
  -2   6  -3 11128.4 402.339   7
  -2   6  -4 24448.7 834.135   8
  -2   6  -4 24202.3 830.952   7
   2   6   4 22328.2 821.673   8
  -2   6  -5 8492.69 307.204   7
   2   6   5 7911.13 298.043   6
  -2   6  -5 8894.34 311.229   8
  -2   6  -6 5930.94 224.656   7
   2   6   6 5660.91 215.570   6
  -2   6  -6 6334.57 229.909   8
   2   6   7 3152.64 122.413   6
  -2   6  -7 3213.32 136.954   8
   2   6   8 7255.44 270.635   6
  -2   6  -8 7607.02 283.197   8
   2   6   9 6185.18 232.342   6
  -2   6  -9 6372.60 244.195   8
   2   6  10 2170.19 90.4869   6
  -2   6 -10 2007.91 98.1437   7
  -2   6 -10 2165.16 104.874   8
  -2   6 -11 7504.23 284.890   7
   2   6  11 7354.53 277.477   6
  -2   6 -11 7655.17 290.608   8
   2   6  12 1078.05 56.1170   6
  -2   6 -12 965.895 64.2243   7
  -2   6 -12 1155.14 72.3329   8
  -2   6 -13 176.136 45.4450   8
  -2   6 -14 6456.90 256.481   8
  -2   6 -15 915.774 68.5655   8
  -2   6 -16 5937.80 241.626   8
  -2   6 -17 2116.70 108.988   8
   2  -6 -18 936.028 57.7879   8
  -2   6 -18 860.515 71.9113   8
   2   6  19 2134.05 83.2379  18
  -2   6 -19 2258.05 80.8587  20
   2  -6 -19 2124.76 103.049   8
  -2   6 -19 2052.29 115.028   8
  -2   6 -19 2204.45 84.4597  24
   2   6  19 2139.75 83.4418  22
  -2  -6  19 2209.71 83.2488  22
  -2  -6  20 207.306 43.9637   2
   2   6  20 251.059 22.3139  18
  -2   6 -20 269.649 17.1574  20
   2  -6 -20 182.994 37.5813   8
  -2   6 -20 170.212 52.2902   8
   2   6  20 272.858 22.5014  22
  -2   6 -20 222.411 24.7153  24
  -2  -6  20 265.992 22.4323  22
  -2  -6  21 233.824 45.8126   2
   2   6  21 283.761 23.5361  18
  -2   6 -21 266.934 17.5381  20
  -2   6 -21 307.376 53.3780   8
  -2  -6  21 290.350 23.4923  22
   2   6  21 306.878 23.9933  22
  -2   6 -21 273.437 24.9855  24
   2   6  22 2482.08 94.5587  18
   2   6  22 2500.23 95.1703  22
  -2   6 -22 2453.97 96.0086  24
   2   6  22 2509.66 92.3626  11
  -2  -6  22 2540.76 94.9527  22
  -2  -6  22 2183.36 121.533   2
  -2  -6  23 2052.84 77.3834  22
  -2   6 -23 1966.41 78.5622  24
   2   6  23 2007.34 77.1907  22
   2   6  23 1889.70 74.5139  11
   2   6  23 1943.39 76.6717  18
  -2   6 -24 1419.11 59.8485  24
   2   6  24 1462.92 59.0516  22
  -2  -6  24 1321.73 58.1374  16
   2   6  24 1410.75 58.6340  18
  -2  -6  24 1438.50 58.7795  22
  -2  -6  25 1171.59 51.3898  16
  -2   6 -25 1186.02 52.3739  24
   2   6  25 1233.86 52.1964  22
  -2  -6  25 1225.30 51.4494  22
   2   6  25 1114.34 50.9742  18
  -2  -6  26 1000.03 46.7845  16
   2   6  26 1068.40 47.2051  22
  -2   6 -26 1060.07 48.2221  24
  -2  -6  26 1072.76 47.2528  22
   2   6  26 1055.04 47.0182  18
  -2  -6  27 728.827 36.4296  16
   2   6  27 711.386 36.5770  22
  -2   6 -27 714.252 37.2234  24
  -2  -6  27 700.042 36.1297  22
   2   6  27 657.033 35.5935  18
  -2   6 -28 830.458 39.4513  24
  -2  -6  28 753.327 38.1884  22
   2   6  28 854.287 38.8057  22
  -2  -6  28 843.335 38.7219  16
   2   6  28 785.598 37.9187  18
  -2   6 -29 503.162 29.8116  24
  -2  -6  29 528.957 29.4207  22
   2   6  29 531.627 29.7465  22
   2   6  29 547.827 29.0625  18
  -2  -6  30 298.576 22.1016  22
  -2   6 -30 246.997 22.1909  24
   2   6  30 255.802 22.1022  22
   2   6  30 276.788 21.6444  18
  -2  -6  31 1161.57 47.2091  22
   2   6  31 1172.55 47.6920  22
   2   6  31 1108.05 46.4179  18
  -2  -6  32 207.077 17.8058  22
   2   6  32 212.561 16.9900  18
   2   6  32 205.473 19.0439  22
  -2  -6  33 51.5035 13.4499  22
   2   6  33 37.2025 14.6092  22
   2   6  33 29.3277 12.3717  18
  -2   6 -34 673.715 34.5334  15
   2   6  34 642.118 28.1626  18
  -2   6 -35 41.4745 16.0235  15
   2   6  35 65.4489 10.8459  22
   2   7 -34 566.101 30.0925  15
   2   7 -34 735.852 29.4359  24
  -2   7  33 293.999 17.0272  18
   2   7 -33 307.681 21.0953  24
  -2   7  32 299.377 18.9870  18
  -2   7  32 266.650 18.0765  22
   2   7 -32 297.560 22.6100  24
  -2   7  31 341.436 21.0422  18
   2   7 -31 328.703 24.8544  24
  -2   7  31 285.892 19.7466  22
  -2   7  30 336.030 22.3207  18
  -2   7  30 290.789 20.4988  22
  -2   7  29 19.2818 18.3424  11
  -2   7  29 8.88847 15.8873  22
  -2   7  29-9.27863 17.9917  18
  -2   7  28 122.256 19.8295  11
  -2   7  28 119.264 18.0911  22
  -2   7  28 104.571 21.1756  18
  -2   7  27 1282.61 53.3262  22
  -2   7  27 1328.18 53.4382  11
  -2   7  27 1308.41 54.8404  18
  -2   7  26 5314.30 204.185  22
  -2   7  26 5949.94 203.921  11
  -2   7  26 5666.09 205.365  18
  -2   7  25 560.410 30.2279  22
  -2   7  25 576.913 29.9268  11
  -2   7  25 533.727 33.3253  18
  -2   7  24 672.492 33.3078  11
  -2   7  24 620.803 35.9155  18
  -2   7  23 1957.64 74.1467  11
  -2   7  23 1880.53 76.5446  18
   2   7 -22 2560.13 98.4431  19
  -2   7  22 2566.16 95.2571  11
  -2   7  22 2496.68 97.1845  18
   2   7 -21 1918.44 75.4326  19
  -2   7  21 1888.02 71.3470  11
   2   7 -20 1412.99 58.6375  19
  -2   7  20 1209.34 86.8680  10
   2   7 -19 1654.74 68.8296  19
  -2   7  19 1496.25 95.9333  10
  -2   7  19 1718.82 67.9039  17
   2   7 -18 1325.20 55.2080  19
   2  -7  18 1264.67 51.1533  16
  -2   7  18 1320.94 54.1140  17
  -2   7  18 1130.60 81.6283  10
  -2   7  17 656.715 33.9917  17
  -2   7  17 699.478 63.7301  10
   2   7 -17 668.988 68.4335   8
  -2   7  16 115.634 47.4814  10
   2   7 -16 195.501 50.6010   8
  -2   7  15 1842.12 98.2305  10
   2   7 -15 1508.96 95.1003   8
  -2   7  14 5807.75 238.540  10
   2   7 -14 5868.84 239.087   8
   2   7 -13 2224.26 111.922   8
   2   7 -12 772.732 61.2537   8
  -2   7  11 784.711 50.7187   7
  -2   7  11 793.724 64.7971  10
   2   7 -11 815.512 63.8242   8
  -2   7  10 291.506 34.8117   7
   2  -7  10 293.385 32.0264   6
  -2   7  10 310.200 51.6230  10
   2   7 -10 307.787 45.3758   8
   2  -7   9 1443.83 66.5632   6
  -2   7   9 1411.50 69.0696   7
  -2   7   9 1611.93 85.3828  10
   2   7  -9 1563.44 81.2184   8
  -2   7   8 3885.68 153.746   7
   2   7  -8 4060.15 162.708   8
  -2   7   7 12805.3 474.107   7
   2   7  -7 13455.0 480.912   8
  -2   7   6 10740.4 402.979   7
   2   7  -6 11540.8 408.837   8
  -2   7   5 21573.7 788.353   7
   2   7  -5 22587.1 792.800   8
  -2   7   4 1643.93 79.1303   7
  -2   7   4 1792.17 84.8976   8
   2   7  -4 1914.21 84.4970   8
  -2   7   3 814.323 49.9130   7
  -2   7   3 774.340 53.4849   8
   2   7  -3 847.302 52.1622   8
   2   7  -2 5094.67 193.506   8
  -2   7   2 4741.44 195.767   8
  -2   7   2 5209.26 194.374   7
   2   7  -1 1816.56 84.5435   8
  -2   7   1 1908.66 91.4738   8
  -2   7   1 1947.56 86.8486   7
   2   7   0 4008.41 158.893   8
  -2   7   0 4122.59 165.313   8
  -2   7   0 4236.14 163.546   7
  -2   7  -1 1892.75 91.8532   8
   2   7   1 1874.14 83.0506   8
  -2   7  -1 2039.47 90.2004   7
   2   7   2 5073.93 192.417   8
  -2   7  -2 5234.98 199.672   7
   2   7   3 853.773 44.9873   8
  -2   7  -3 986.031 59.8624   7
  -2   7  -4 1921.69 89.5803   7
  -2   7  -5 23589.2 840.319   8
  -2   7  -5 23005.3 836.206   7
  -2   7  -6 12171.5 440.544   8
  -2   7  -6 11625.0 435.355   7
  -2   7  -7 14360.4 524.115   8
  -2   7  -7 14081.7 518.965   7
  -2   7  -8 4304.52 175.101   8
  -2   7  -8 4120.05 168.811   7
  -2   7  -9 1576.50 86.1443   8
  -2   7  -9 1462.04 79.1535   7
  -2   7 -10 329.705 54.1971   8
  -2   7 -11 859.797 65.7047   8
  -2   7 -12 819.204 62.5326   8
  -2   7 -12 724.686 55.7844   7
  -2   7 -13 2420.08 118.989   8
  -2   7 -14 6344.28 255.845   8
  -2   7 -15 1630.37 94.8932   8
  -2   7 -16 128.632 45.3074   8
   2   7  17 616.407 31.8507  18
  -2   7 -17 713.053 32.8213  24
  -2   7 -17 583.622 61.6567   8
  -2   7 -18 1264.89 86.6620   8
  -2   7 -18 1352.53 53.7563  24
   2   7  18 1233.80 51.6834  22
   2   7  18 1194.52 51.8613  18
  -2   7 -18 1281.69 49.3094  20
  -2  -7  19 1718.66 65.3651  16
  -2   7 -19 1654.85 62.5204  20
  -2   7 -19 1704.30 66.8855  24
   2   7  19 1610.26 65.1453  22
   2  -7 -19 1448.45 83.3330   8
  -2   7 -19 1386.49 98.9724   8
  -2  -7  20 1527.38 59.0845  16
  -2   7 -20 1513.49 56.2655  20
   2   7  20 1378.95 58.6634  22
  -2   7 -20 1427.85 60.9806  24
  -2   7 -20 1288.69 93.5986   8
  -2  -7  21 1889.90 74.0550  16
  -2   7 -21 1903.19 71.3320  20
   2   7  21 1869.13 74.5277  22
  -2   7 -21 1978.28 76.1449  24
  -2   7 -22 2519.95 98.3934  24
   2   7  22 2552.63 97.4057  22
   2   7  22 2526.92 97.3078  18
  -2  -7  22 2491.68 96.9984  16
  -2   7 -22 2659.12 94.4996  20
   2   7  23 1988.25 76.7685  22
  -2   7 -23 1963.68 78.0365  24
   2   7  23 1969.95 76.6465  18
  -2  -7  23 1875.44 76.2751  16
  -2   7 -24 618.308 35.9282  24
   2   7  24 612.166 33.9555  22
   2   7  24 675.086 30.9612  11
   2   7  24 631.325 34.5633  18
   2   7  25 565.924 31.2116  22
  -2   7 -25 562.404 33.5162  24
   2   7  25 555.500 31.8245  18
  -2   7 -26 5609.81 205.381  24
   2   7  26 5651.55 204.420  22
  -2  -7  26 5505.91 203.886  22
   2   7  26 5728.57 204.228  18
  -2   7 -27 1400.17 57.1802  24
   2   7  27 1351.16 55.6733  22
  -2  -7  27 1311.55 55.2302  22
   2   7  27 1312.65 55.4356  18
   2   7  28 137.609 20.8867  18
   2   7  28 136.108 20.4809  22
  -2   7 -28 128.053 22.2965  24
   2   7  29 9.40909 18.4067  18
   2   7  29 14.3885 17.7127  22
  -2   7 -29-25.1808 19.8567  24
  -2   7 -30 328.320 23.8787  24
   2   7  30 329.933 22.1628  22
   2   7  30 295.055 22.2077  18
  -2   7 -31 311.375 22.5520  24
   2   7  31 347.160 21.6461  22
   2   7  31 324.444 21.3409  18
  -2   7 -32 276.348 20.1437  24
   2   7  32 293.514 19.4449  22
   2   7  32 304.630 19.1101  18
   2   7  33 301.967 18.2035  22
   2   7  33 288.924 17.3208  18
   2   7  34 736.656 29.9119  22
   2   7  34 712.849 29.2680  18
   2   8 -34 172.737 14.8685  24
   2   8 -33 259.941 19.1949  24
  -2   8  33 246.729 15.8612  18
   2   8 -32 83.4534 17.7588  15
  -2   8  32 110.315 14.5430  18
   2   8 -32 107.804 18.0499  24
  -2   8  31 550.594 27.1132  18
   2   8 -31 555.881 30.0147  24
  -2   8  30 112.855 17.7449  18
   2   8 -30 118.822 21.6182  24
  -2   8  29 566.447 29.5603  11
  -2   8  29 579.782 30.5789  18
  -2   8  28 547.593 29.0728  11
  -2   8  28 547.566 30.6367  18
  -2   8  27 432.247 27.2066  11
  -2   8  27 481.387 29.0010  18
  -2   8  26 818.962 37.7737  11
  -2   8  26 813.108 39.8415  18
  -2   8  25 347.134 24.5034  11
  -2   8  25 333.607 27.8498  18
   2   8 -24 4907.68 186.257  19
  -2   8  24 5289.87 183.514  11
  -2   8  24 4915.17 185.195  18
   2   8 -23 271.530 28.5777  19
  -2   8  23 335.726 24.4759  11
  -2   8  23 321.694 27.8987  18
   2   8 -22 38.5283 24.1189  19
  -2   8  22 45.8774 19.3238  11
  -2   8  22 56.9252 23.6755  18
   2   8 -21 2054.68 82.1651  19
  -2   8  20 3602.28 175.962  10
   2   8 -20 3967.72 146.185  19
   2   8 -19 680.647 72.2004   8
   2   8 -19 672.822 37.0184  19
  -2   8  19 709.350 68.3191  10
   2   8 -18 3490.63 176.770   8
   2   8 -18 3896.05 141.318  19
   2  -8  18 3775.29 137.887  16
  -2   8  18 3527.06 169.105  10
   2   8 -17 654.095 67.5194   8
   2   8 -17 595.124 33.9380  19
  -2   8  17 578.946 31.8941  17
  -2   8  17 483.336 59.8418  10
   2   8 -16 294.698 53.7789   8
   2   8 -16 370.042 27.5718  19
  -2   8  16 386.127 25.9782  17
  -2   8  16 275.657 53.8477  10
   2   8 -15 114.876 48.1170   8
   2   8 -14 4156.99 184.512   8
  -2   8  13 2410.11 116.800  10
   2   8 -13 2289.63 117.671   8
  -2   8  12 6108.09 245.730  10
   2   8 -12 6091.00 245.860   8
  -2   8  11 2660.21 125.971  10
   2   8 -11 2498.76 123.656   8
  -2   8  10 908.583 66.4101  10
   2   8 -10 880.646 62.5819   8
   2   8  -9 412.094 47.9743   8
  -2   8   9 389.302 51.5917  10
  -2   8   9 334.218 33.7072   7
   2   8  -8 1254.12 72.8894   8
  -2   8   8 1336.07 77.5014  10
  -2   8   8 1188.34 60.9426   7
   2   8  -7 609.046 51.7727   8
  -2   8   7 595.804 41.4490   7
   2   8  -6 1294.03 74.7531   8
  -2   8   6 1189.61 70.1511   8
  -2   8   6 1230.36 64.1251   7
   2   8  -5 8689.89 326.685   8
  -2   8   5 9097.77 325.321   8
  -2   8   5 8376.65 320.471   7
   2   8  -4 3166.62 132.415   8
  -2   8   4 3143.00 132.404   8
  -2   8   4 3137.02 127.545   7
   2   8  -3 10561.6 392.397   8
  -2   8   3 10796.6 394.703   8
  -2   8   3 10546.1 390.516   7
  -2   8   2 16689.7 611.801   7
  -2   8   2 17052.4 615.401   8
   2   8  -2 17049.8 612.940   8
  -2   8   1 6783.65 258.821   7
   2   8  -1 6861.59 258.180   8
  -2   8   1 6959.72 262.537   8
  -2   8   0 1588.79 78.7648   7
   2   8   0 1661.14 76.0870   8
  -2   8   0 1595.57 83.8437   8
  -2   8  -1 6976.56 264.748   7
  -2   8  -1 7126.96 268.930   8
   2   8   1 6937.90 260.583   8
  -2   8  -2 18010.9 627.622   7
  -2   8  -2 16831.3 630.105   8
   2   8   2 17061.6 621.699   8
  -2   8  -3 11364.4 419.410   7
  -2   8  -4 3259.63 136.682   7
  -2   8  -5 9279.21 346.426   7
  -2   8  -6 1298.09 73.2008   7
  -2   8  -6 1064.44 78.8460   8
  -2   8  -7 708.441 54.1423   7
  -2   8  -7 654.564 58.0775   8
  -2   8  -8 1251.02 74.3571   7
  -2   8  -8 1535.72 82.0874   8
  -2   8  -9 397.499 43.7921   7
  -2   8  -9 418.124 55.2512   8
  -2   8 -10 874.044 60.7074   7
  -2   8 -10 880.346 69.1226   8
  -2   8 -11 2449.33 117.497   7
  -2   8 -11 2675.94 124.831   8
  -2   8 -12 6308.73 253.063   8
  -2   8 -13 2195.40 113.957   8
  -2   8 -14 4136.92 182.617   8
  -2   8 -15 118.474 44.7408   8
  -2   8 -16 370.342 54.4624   8
   2   8  16 352.384 23.8673  18
  -2   8 -16 366.848 19.8381  20
  -2   8 -17 605.846 64.1985   8
  -2   8 -17 650.153 31.9618  24
   2   8  17 550.028 30.4015  18
  -2   8 -17 605.931 27.1656  20
  -2   8 -18 3909.28 180.944   8
  -2   8 -18 4020.86 147.026  24
  -2   8 -18 4037.52 143.731  20
   2   8  18 3859.49 145.445  18
  -2   8 -19 641.641 70.0316   8
  -2   8 -19 684.461 29.9659  20
  -2   8 -19 684.082 36.0556  24
  -2  -8  19 660.409 33.0251  16
   2   8  19 673.687 33.9505  18
   2   8  20 3993.60 147.646  18
  -2  -8  20 4106.07 147.613  16
  -2   8 -20 4112.80 145.456  20
   2   8  20 3826.57 147.214  22
  -2   8 -20 4116.96 149.418  24
   2   8  21 1807.01 77.9456  18
  -2  -8  21 2041.60 77.8068  16
   2   8  21 2009.92 77.5685  22
  -2   8 -21 2016.85 79.3028  24
  -2   8 -21 2062.33 74.9073  20
  -2   8 -22 66.4571 13.7824  20
  -2  -8  22 70.3270 20.4539  16
  -2   8 -22 92.6833 23.6741  24
   2   8  22 61.4008 19.2944  22
  -2   8 -23 308.030 19.1785  20
  -2  -8  23 304.910 25.4945  16
  -2   8 -23 294.410 27.4856  24
   2   8  23 299.573 24.7451  22
  -2   8 -24 4986.50 179.595  20
   2   8  24 4895.66 182.074  18
  -2  -8  24 5161.90 182.228  16
  -2   8 -24 4936.81 183.551  24
   2   8  24 4979.10 182.104  22
  -2  -8  25 338.920 26.4286  16
   2   8  25 354.002 27.2917  18
  -2   8 -25 379.527 28.9707  24
   2   8  25 372.910 26.1962  22
  -2  -8  26 752.693 37.3416  16
   2   8  26 778.503 37.8340  18
  -2   8 -26 825.203 39.3233  24
   2   8  26 745.250 36.7673  22
  -2  -8  27 459.619 28.8411  16
   2   8  27 454.959 28.5353  18
  -2   8 -27 464.905 30.2781  24
   2   8  27 470.695 27.6949  22
  -2  -8  28 591.684 32.2578  16
  -2   8 -28 606.613 32.6189  24
   2   8  28 581.332 30.2904  22
   2   8  28 567.078 31.1822  18
  -2   8 -29 517.945 30.2610  24
   2   8  29 546.914 28.2150  22
   2   8  29 534.522 28.8032  18
   2   8  30 141.401 17.1662  22
  -2   8 -30 116.896 19.3858  24
  -2   8 -30 151.535 26.1353  15
   2   8  30 136.073 18.1028  18
  -2   8 -31 514.904 33.3088  15
   2   8  31 501.405 25.4430  22
  -2   8 -31 553.443 27.2666  24
   2   8  31 495.354 25.8481  18
   2   8  32 96.8641 13.4776  22
  -2   8 -32 106.795 15.9538  24
  -2   8 -32 97.6404 21.9280  15
   2   8  32 99.6114 14.3945  18
  -2   8 -33 272.093 22.7986  15
   2   8  33 269.915 16.2052  18
  -2   8 -33 259.186 16.6229  24
   2   8  33 242.625 15.3777  22
  -2   8 -34 190.701 19.2028  15
  -2   9  33 92.0305 11.7915  18
   2   9 -33 105.297 14.6379  24
  -2   9  32 402.485 20.6294  18
   2   9 -32 373.700 22.9147  24
  -2   9  31 195.648 17.6148  18
   2   9 -31 193.409 20.1369  24
   2   9 -30 144.564 20.2850  15
  -2   9  30 163.931 18.4170  18
   2   9 -30 143.519 20.7093  24
  -2   9  29 1198.93 49.1413  18
   2   9 -29 1183.02 51.4630  24
  -2   9  28 1847.56 71.0721  11
  -2   9  28 1859.62 72.4371  18
  -2   9  27 294.348 22.4726  11
  -2   9  27 302.281 25.1647  18
  -2   9  26 866.370 38.9947  11
  -2   9  26 849.440 41.2310  18
  -2   9  25 610.614 31.8085  11
   2   9 -25 607.153 35.1969  19
  -2   9  25 658.332 35.0166  18
  -2   9  24 437.423 27.7491  11
   2   9 -24 422.973 31.8255  19
  -2   9  24 476.973 31.9154  18
  -2   9  23 2581.77 95.1339  11
   2   9 -23 2459.50 98.8154  19
  -2   9  23 2512.27 97.8954  18
   2   9 -22 1085.53 52.0782  19
  -2   9  22 1147.51 47.9152  11
   2   9 -21 3196.69 122.053  19
   2   9 -20 274.475 29.1970  19
   2   9 -19 1087.53 92.5059   8
  -2   9  19 1352.51 84.9916  10
   2   9 -19 1216.22 54.3251  19
   2   9 -18 2940.36 112.253  19
  -2   9  18 2998.49 111.351  17
   2   9 -18 2972.18 108.195  20
   2   9 -18 2469.69 146.391   8
   2   9 -18 2975.74 111.298  14
  -2   9  18 2390.16 140.419  10
  -2   9  17 463.181 30.2930  17
   2   9 -17 433.950 24.3716  20
   2   9 -17 450.010 29.6143  14
   2   9 -17 487.939 31.2808  19
  -2   9  16 1368.00 56.0113  17
   2   9 -16 1291.51 52.6149  20
   2   9 -16 1345.87 55.8638  14
   2   9 -16 1384.55 57.2150  19
  -2   9  15 71.2017 20.1806  17
   2   9 -15 85.3167 21.9731  19
  -2   9  15 124.333 50.6009  10
   2   9 -15 84.3389 20.1721  14
   2   9 -14 2193.67 117.326   8
  -2   9  14 2291.22 86.7573  17
  -2   9  14 2279.53 117.028  10
   2   9 -14 2259.34 88.1186  19
  -2   9  13 1066.49 75.7980  10
   2   9 -13 918.170 75.7376   8
  -2   9  12 2802.54 127.146  10
   2   9 -12 2397.02 126.254   8
  -2   9  11 1211.14 76.8719  10
   2   9 -11 1073.37 74.3336   8
  -2   9  10 232.178 48.9619  10
   2   9 -10 277.329 45.4368   8
  -2   9   9 105.523 47.7166  10
   2   9  -9 103.817 41.9336   8
  -2   9   8 357.288 52.3001  10
   2   9  -8 331.661 46.8774   8
  -2   9   7 1125.39 59.8954   7
  -2   9   7 1152.99 75.3274  10
   2   9  -7 1343.62 73.4249   8
  -2   9   6 1498.31 75.2823   7
  -2   9   6 1733.36 87.3564  10
  -2   9   6 1680.43 83.2483   8
   2   9  -6 1835.76 87.7071   8
  -2   9   5 1004.86 57.3182   7
  -2   9   5 1101.96 67.1998   8
   2   9  -5 1164.97 69.3633   8
  -2   9   4 2817.77 123.146   7
  -2   9   4 3076.36 129.755   8
   2   9  -4 3166.42 130.083   8
  -2   9   3 1778.35 84.4333   7
  -2   9   3 1879.02 90.3537   8
   2   9  -3 1855.05 88.9289   8
  -2   9   2 483.594 50.1042   8
   2   9  -2 406.884 43.3589   8
  -2   9   2 453.631 43.7539   7
   2   9  -1 24650.3 896.043   8
  -2   9   1 24475.1 900.949   8
  -2   9   1 25617.7 896.777   7
  -2   9   0 103.026 43.1851   8
   2   9   0 119.186 33.3472   8
  -2   9   0 137.603 33.8581   7
  -2   9  -1 24536.9 898.440   8
   2   9   1 24655.2 890.531   8
  -2   9  -1 25262.5 893.835   7
  -2   9  -2 430.362 52.7691   8
  -2   9  -2 514.185 48.3986   7
  -2   9  -3 1909.37 96.2837   8
  -2   9  -3 1863.27 90.0486   7
  -2   9  -4 3211.70 141.268   8
  -2   9  -4 3137.44 135.284   7
  -2   9  -5 1115.11 69.2700   7
  -2   9  -6 1716.42 85.8129   7
  -2   9  -7 1336.47 75.3622   7
  -2   9  -8 399.074 54.8402   8
  -2   9  -8 317.598 46.0864   7
  -2   9  -9 113.590 47.2183   8
  -2   9  -9 117.319 38.3878   7
  -2   9 -10 303.962 52.4863   8
  -2   9 -10 254.081 45.4372   7
  -2   9 -11 1047.30 73.5393   8
  -2   9 -11 1154.71 66.9366   7
  -2   9 -12 2664.86 127.448   8
  -2   9 -12 2537.65 120.004   7
  -2   9 -13 1013.81 78.7910   8
  -2   9 -14 2354.71 118.664   8
  -2   9 -14 2251.48 85.5110  24
  -2   9 -14 2246.29 83.3287  20
  -2   9 -15 79.3455 14.0493  20
  -2   9 -15 84.6736 18.8466  19
   2   9  15 75.3333 18.4376  18
  -2   9 -15 81.0291 49.9877   8
  -2   9 -15 79.3652 19.8858  24
  -2   9 -15 56.0199 16.5786  14
  -2   9 -16 1382.31 54.3332  19
   2   9  16 1234.37 53.0233  18
  -2   9 -16 1189.19 89.1278   8
  -2   9 -16 1282.92 52.4547  14
  -2   9 -16 1348.32 50.6688  20
  -2   9 -16 1217.48 54.6200  24
  -2   9 -17 443.336 27.2522  19
   2   9  17 435.043 27.2351  18
  -2   9 -17 453.194 24.7951  14
  -2   9 -17 363.687 62.9628   8
  -2   9 -17 443.159 23.1304  20
   2   9  18 2983.56 109.251  18
  -2   9 -18 2790.22 108.028  14
  -2   9 -18 3019.62 107.217  20
   2   9  19 1178.01 50.3990  18
  -2  -9  19 1258.18 50.1390  16
  -2   9 -19 1133.23 52.1902  24
  -2   9 -19 1102.31 85.5005   8
  -2   9 -19 1193.75 47.3707  20
  -2   9 -20 255.220 19.2055  20
   2   9  20 271.747 24.8963  18
  -2  -9  20 286.985 23.3733  16
  -2   9 -20 260.841 26.9339  24
  -2   9 -21 3393.28 119.868  20
  -2  -9  21 3216.11 122.134  16
   2   9  21 3099.43 122.260  18
  -2   9 -21 3364.77 124.067  24
  -2   9 -22 1132.47 44.6194  20
   2   9  22 1057.91 48.2146  18
  -2  -9  22 1075.93 47.9660  16
  -2   9 -22 1135.10 51.3237  24
  -2   9 -23 2618.28 95.9720  20
   2   9  23 2522.82 98.9026  18
  -2  -9  23 2588.00 98.6358  16
  -2   9 -23 2628.57 100.810  24
  -2   9 -24 454.876 24.5586  20
  -2  -9  24 465.776 30.1356  16
  -2   9 -24 509.819 33.0175  24
  -2   9 -25 612.148 28.3281  20
  -2   9 -25 646.250 35.5784  24
  -2  -9  25 653.012 33.4031  16
  -2   9 -26 839.082 41.4199  24
   2   9  26 804.842 37.9456  22
  -2  -9  26 855.504 39.4108  16
  -2   9 -27 302.581 25.4067  24
   2   9  27 251.731 20.7678  22
  -2  -9  27 286.283 23.4292  16
   2   9  27 242.395 23.7120  18
  -2   9 -28 1827.19 72.2882  24
   2   9  28 1784.86 69.8663  22
  -2   9 -28 1815.86 76.0350  15
   2   9  28 1865.55 70.9653  18
   2   9  29 1158.13 47.3537  22
  -2   9 -29 1157.74 49.8060  24
  -2   9 -29 1194.22 53.7704  15
   2   9  29 1198.31 48.3086  18
  -2   9 -30 133.040 19.3862  24
  -2   9 -30 144.927 24.8347  15
   2   9  30 152.351 17.2617  18
  -2   9 -31 187.969 18.4258  24
  -2   9 -31 212.161 23.7389  15
   2   9  31 210.899 17.3823  18
  -2   9 -32 400.941 21.3478  24
   2   9  32 367.345 20.2410  18
  -2   9 -32 352.999 25.5382  15
  -2   9 -33 101.156 17.6252  15
   2   9  33 95.1186 12.0606  18
   2  10 -32 208.596 17.4514  24
  -2  10  32 223.930 15.0169  18
   2  10 -31 393.470 23.8556  24
  -2  10  31 404.101 21.7215  18
  -2  10  30 67.2910 16.1229  18
  -2  10  29 911.393 38.5530  18
  -2  10  29 835.174 36.9031  11
  -2  10  28 50.5091 19.4104  18
  -2  10  28 22.6661 16.7733  11
   2  10 -27 400.322 29.6133  24
  -2  10  27 418.044 27.1146  18
  -2  10  27 427.163 24.8988  11
   2  10 -26 53.4560 20.9060  19
  -2  10  26 91.0418 22.1914  18
  -2  10  26 55.2004 18.4273  11
   2  10 -25 648.724 36.2184  19
  -2  10  25 701.436 36.7525  18
  -2  10  25 684.784 32.9848  11
   2  10 -24 703.371 38.9370  19
  -2  10  24 787.219 35.6151  11
   2  10 -23 1189.79 54.9818  19
  -2  10  23 1262.63 51.1224  11
   2  10 -22 746.224 40.8559  19
  -2  10  22 789.817 36.5709  11
   2  10 -21 2190.85 85.9591  19
  -2  10  21 2106.94 84.2563  18
   2  10 -20 1675.54 63.9120  20
   2  10 -20 1571.21 69.8957  19
   2  10 -19 2642.92 104.456  14
   2  10 -19 2770.11 101.258  20
   2  10 -19 2716.24 105.822  19
   2  10 -18 1845.49 76.1815  19
   2  10 -18 1891.61 70.9351  20
   2  10 -18 1463.21 110.974   8
   2  10 -18 1888.64 74.5946  14
  -2  10  18 1532.13 105.563  10
   2  10 -17 2199.34 87.0510  19
  -2  10  17 2215.95 85.6053  17
   2  10 -17 2229.74 82.6403  20
   2  10 -17 1909.56 124.299   8
   2  10 -17 2157.53 85.6681  14
  -2  10  17 1985.15 118.355  10
   2  10 -16 1730.52 72.4402  19
  -2  10  16 1852.88 71.3371  17
   2  10 -16 1772.18 68.1657  20
  -2  10  16 1583.47 103.574  10
   2  10 -16 1622.58 109.916   8
   2  10 -16 1715.15 71.6375  14
  -2  10  15 1104.90 48.0445  17
   2  10 -15 1134.03 50.2976  19
  -2  10  15 1000.05 79.1586  10
   2  10 -15 1001.53 81.9075   8
   2  10 -15 1104.53 49.1029  14
  -2  10  14 746.954 34.9146  17
   2  10 -14 668.689 37.1690  19
  -2  10  14 587.185 67.2943  10
   2  10 -14 575.356 66.1001   8
   2  10 -14 665.512 35.4193  14
  -2  10  13 2199.66 85.4571  17
   2  10 -13 2278.30 87.0758  19
  -2  10  13 2110.04 117.830  10
  -2  10  13 2253.40 84.6373  12
   2  10 -13 1975.24 117.349   8
   2  10 -13 2227.62 86.8932  14
  -2  10  12 4223.56 179.782  10
   2  10 -12 3919.61 179.712   8
  -2  10  11 606.947 58.9497  10
   2  10 -11 605.087 61.7832   8
  -2  10  10 1722.53 95.1826  10
   2  10 -10 1486.68 91.8968   8
  -2  10   9 5432.28 222.590  10
   2  10  -9 5365.55 222.775   8
  -2  10   8 3273.64 141.049  10
   2  10  -8 2864.14 138.101   8
  -2  10   7 1035.54 75.2133  10
   2  10  -7 1029.86 73.5357   8
  -2  10   6 225.940 46.2126  10
  -2  10   6 181.451 37.6810   8
   2  10  -6 194.719 43.6409   8
   2  10  -5 3068.64 135.043   8
  -2  10   5 3251.36 134.703   8
  -2  10   5 3355.83 137.680  10
   2  10  -4 6141.11 240.863   8
  -2  10   4 6679.62 242.766  10
  -2  10   4 6061.05 240.555   8
  -2  10   4 5784.04 233.292   7
   2  10  -3 12381.3 451.515   8
  -2  10   3 12670.3 452.491   8
  -2  10   3 11616.4 445.713   7
  -2  10   2 4334.82 175.242   7
  -2  10   2 4410.94 181.070   8
   2  10  -2 4501.07 178.766   8
  -2  10   1 5375.15 213.226   7
   2  10  -1 5438.75 214.382   8
  -2  10   1 5592.16 219.497   8
  -2  10   0 28952.8 1052.71   7
  -2  10   0 29822.5 1058.29   8
  -2  10  -1 5656.77 218.830   7
  -2  10  -1 5443.03 224.780   8
  -2  10  -2 4613.98 185.678   7
  -2  10  -2 4603.35 191.468   8
  -2  10  -3 12957.8 476.100   7
  -2  10  -3 12762.5 480.863   8
  -2  10  -4 6395.09 253.950   7
  -2  10  -4 6742.15 261.221   8
  -2  10  -5 3256.83 139.035   7
  -2  10  -5 3214.26 145.276   8
  -2  10  -6 150.353 40.7128   7
  -2  10  -7 1147.68 74.5363   7
  -2  10  -8 3161.59 139.968   7
  -2  10  -9 5431.14 215.333   7
  -2  10  -9 5185.14 221.073   8
  -2  10 -10 1462.57 82.0990   7
  -2  10 -10 1526.74 92.4119   8
  -2  10 -11 539.570 49.9600   7
  -2  10 -11 557.360 58.4725   8
  -2  10 -12 4442.72 162.071  15
  -2  10 -12 4144.88 190.763   8
   2  10  13 2065.49 82.0672  18
  -2  10 -13 2022.77 116.660   8
  -2  10 -13 2246.30 85.8986  15
  -2  10 -13 2256.19 83.4822  14
  -2  10 -13 2165.17 83.5933  24
  -2  10 -13 2262.01 84.0306  19
  -2  10 -14 697.189 34.3852  19
   2  10  14 665.084 32.1115  18
  -2  10 -14 594.407 64.2138   8
  -2  10 -14 632.739 36.8707  15
  -2  10 -14 693.778 32.7101  14
  -2  10 -14 619.654 29.9763  20
  -2  10 -14 713.420 33.2700  24
  -2  10 -15 1131.78 47.2215  19
   2  10  15 1049.90 45.9894  18
  -2  10 -15 994.239 78.7340   8
  -2  10 -15 1102.21 46.4255  14
  -2  10 -15 1115.97 50.0024  15
  -2  10 -15 1106.31 43.5472  20
  -2  10 -15 1045.98 47.3908  24
  -2  10 -16 1912.66 70.6912  19
   2  10  16 1639.65 68.5870  18
  -2  10 -16 1497.59 106.195   8
  -2  10 -16 1747.37 69.3726  14
  -2  10 -16 1773.86 73.7491  15
  -2  10 -16 1760.82 67.4684  20
  -2  10 -16 1849.13 70.8951  24
  -2  10 -17 2238.61 84.0221  19
   2  10  17 2151.81 83.0058  18
  -2  10 -17 1992.09 121.925   8
  -2  10 -17 2112.72 86.7859  15
  -2  10 -17 2174.27 82.8937  14
  -2  10 -17 2162.74 81.6414  20
  -2  10 -17 2218.03 84.9777  24
  -2  10 -18 1900.03 72.3129  19
   2  10  18 1833.95 71.5547  18
  -2  10 -18 1578.23 110.423   8
  -2  10 -18 1777.07 70.5604  14
  -2  10 -18 1746.81 76.6596  15
  -2  10 -18 1850.11 69.6384  20
  -2  10 -18 1853.58 73.5691  24
  -2  10 -19 2599.01 99.2287  14
  -2  10 -19 2566.15 104.356  15
  -2 -10  19 2546.09 100.358  16
   2  10  19 2658.33 100.651  18
  -2  10 -19 2657.91 101.012  19
  -2  10 -19 2786.44 98.1139  20
  -2  10 -20 1589.97 62.5022  20
  -2 -10  20 1640.44 65.2029  16
   2  10  20 1638.05 65.5490  18
  -2  10 -20 1559.81 70.0639  15
  -2  10 -21 2240.40 82.0938  20
  -2  10 -21 2129.81 89.8501  15
  -2 -10  21 2204.73 84.5536  16
   2  10  21 2158.45 84.6600  18
  -2  10 -22 743.946 44.1800  15
  -2  10 -22 790.789 33.4800  20
  -2  10 -22 787.981 40.7106  24
  -2 -10  22 746.345 37.2311  16
   2  10  22 758.622 38.0260  18
  -2 -10  23 1288.44 54.2089  16
  -2  10 -23 1334.06 50.9160  20
  -2  10 -23 1263.93 59.7478  15
  -2  10 -23 1276.51 56.2994  24
   2  10  23 1238.92 54.5938  18
  -2 -10  24 761.261 37.1259  16
  -2  10 -24 780.630 33.4462  20
  -2  10 -24 746.124 44.0919  15
  -2  10 -24 772.882 40.0170  24
   2  10  24 785.194 37.9398  18
  -2 -10  25 708.109 34.4732  16
  -2  10 -25 674.067 30.1483  20
  -2  10 -25 700.953 43.2581  15
  -2  10 -25 724.987 37.6130  24
   2  10  25 643.561 34.7833  18
  -2  10 -26 86.0717 27.3413  15
  -2  10 -26 32.2538 12.4373  20
  -2  10 -26 81.7264 22.3533  24
  -2 -10  26 61.6481 19.9074  16
  -2  10 -27 454.040 27.8895  24
  -2  10 -27 415.535 33.8775  15
  -2 -10  27 378.757 25.6953  16
  -2  10 -28 14.3879 19.3156  24
  -2  10 -28 21.3531 24.5400  15
  -2  10 -29 882.491 39.3692  24
  -2  10 -29 865.716 43.1329  15
   2  10  29 863.141 37.8911  18
  -2  10 -30 85.7588 17.6034  24
  -2  10 -30 46.6939 21.4530  15
   2  10  30 75.3876 15.6099  18
  -2  10 -31 400.748 22.5944  24
  -2  10 -31 424.213 26.7010  15
   2  10  31 415.975 21.7596  18
  -2  10 -32 203.140 15.3648  24
  -2  10 -32 228.377 20.5003  15
   2  10  32 205.790 14.8865  18
  -2  11  32 321.932 16.5285  18
  -2  11  31 594.786 26.3418  18
   2  11 -30 103.815 17.9851  24
  -2  11  30 83.2709 14.7977  18
   2  11 -29 302.525 23.5096  24
  -2  11  29 304.703 19.8072  11
  -2  11  29 333.648 21.8299  18
   2  11 -28 90.4163 20.7494  24
  -2  11  28 120.178 17.0910  11
  -2  11  28 112.287 18.5011  18
  -2  11  27 545.460 27.1416  11
   2  11 -27 471.756 30.5711  24
  -2  11  26 182.532 19.4095  11
   2  11 -26 193.510 22.0181  19
   2  11 -26 170.226 24.0039  24
  -2  11  25 1303.08 51.4335  11
   2  11 -25 1256.30 54.9596  24
   2  11 -25 1238.48 54.1053  19
  -2  11  24 644.701 31.5458  11
  -2  11  24 638.794 35.2715  18
   2  11 -24 586.765 35.5654  19
  -2  11  23 2612.22 95.4273  11
  -2  11  23 2549.47 97.8912  18
   2  11 -23 2462.38 98.8903  19
  -2  11  22 2868.36 102.237  11
  -2  11  22 2720.71 104.200  18
   2  11 -22 2558.57 105.504  19
  -2  11  21 297.528 28.0064  18
   2  11 -21 275.609 29.5398  19
   2  11 -21 286.124 20.7931  20
   2  11 -20 1008.92 47.9648  14
   2  11 -20 1088.30 44.1773  20
  -2  11  20 1100.97 49.4479  18
   2  11 -20 972.771 51.0622  19
   2  11 -19 4813.30 178.668  14
   2  11 -19 4932.25 175.924  20
   2  11 -19 4745.64 179.163  19
   2  11 -18 7690.06 278.804  14
   2  11 -18 7893.38 276.305  20
   2  11 -18 7399.12 279.412  19
   2  11 -17 1709.77 69.5846  14
   2  11 -17 1713.11 65.4489  20
   2  11 -17 1601.12 70.4655  19
   2  11 -16 3269.38 131.865  19
   2  11 -16 3706.95 128.247  20
   2  11 -16 2784.54 167.102   8
   2  11 -16 3508.54 131.319  14
  -2  11  16 3036.21 162.206  10
   2  11 -15 2845.33 108.136  19
  -2  11  15 2886.97 106.318  17
   2  11 -15 2788.38 104.327  20
   2  11 -15 2430.52 141.856   8
  -2  11  15 2711.30 138.583  10
   2  11 -15 2774.00 107.338  14
  -2  11  14 189.950 23.3347  17
   2  11 -14 187.309 25.1346  19
   2  11 -14 136.871 54.7745   8
  -2  11  14 111.256 49.1912  10
   2  11 -14 170.261 24.3961  14
   2  11 -13 3322.66 164.701   8
   2  11 -13 3400.85 131.391  14
  -2  11  13 3319.84 161.521  10
  -2  11  13 3675.40 129.707  12
  -2  11  13 3497.43 130.225  17
  -2  11  12 1282.04 51.9794  17
   2  11 -12 1159.01 54.4392  19
   2  11 -12 1085.24 85.4562   8
  -2  11  12 1234.30 51.1840  12
  -2  11  12 1086.58 82.3103  10
   2  11 -12 1268.26 53.8206  14
  -2  11  11 4986.91 176.997  17
   2  11 -11 4249.41 205.927   8
   2  11 -11 4804.47 178.024  19
   2  11 -11 4884.65 178.482  14
  -2  11  11 4701.86 207.494  10
  -2  11  11 4858.44 176.154  12
   2  11 -10 4644.95 167.748  19
  -2  11  10 4560.93 165.782  12
  -2  11  10 4818.41 198.833  10
   2  11 -10 4583.87 167.814  14
  -2  11   9 2753.01 128.229  10
   2  11  -9 2540.28 127.496   8
  -2  11   8 1136.44 76.2708  10
   2  11  -8 1205.19 75.4180   8
  -2  11   7 4773.26 191.741  10
   2  11  -7 4263.60 188.974   8
  -2  11   6 3654.92 157.609  10
   2  11  -6 3431.48 154.114   8
  -2  11   5 5744.03 229.886   8
  -2  11   5 6053.25 234.126  10
   2  11  -5 5631.40 231.407   8
  -2  11   4 1393.17 77.7712  10
  -2  11   4 1250.34 74.6234   8
   2  11  -4 1204.11 74.9653   8
  -2  11   3 3565.59 151.003   8
  -2  11   3 3632.95 151.500  10
   2  11  -3 3249.96 148.724   8
  -2  11   2 1185.76 67.9398   7
  -2  11   2 1353.82 75.7806   8
   2  11  -2 1265.87 72.3155   8
  -2  11   1 2086.33 100.277   7
  -2  11   1 2340.11 110.911   8
  -2  11   0 2509.03 113.693   7
  -2  11   0 2686.77 123.097   8
  -2  11  -1 2159.21 102.983   7
  -2  11  -1 2240.67 111.282   8
  -2  11  -2 1309.36 74.4089   7
  -2  11  -2 1435.09 84.6630   8
  -2  11  -3 3412.95 146.942   7
  -2  11  -3 3534.69 156.064   8
  -2  11  -4 1402.14 77.9857   7
  -2  11  -4 1362.53 85.5390   8
  -2  11  -5 5949.99 235.013   7
  -2  11  -5 5895.59 241.066   8
  -2  11  -6 3724.25 157.339   7
  -2  11  -6 3634.19 164.906   8
  -2  11  -7 4753.73 194.513   7
  -2  11  -7 4653.16 199.703   8
  -2  11  -8 1204.07 75.2573   7
  -2  11  -9 2847.66 131.114   7
  -2  11 -10 4651.72 170.207  20
  -2  11 -10 4814.35 172.289  19
  -2  11 -10 4741.12 172.229  14
  -2  11 -10 4855.28 173.710  15
  -2  11 -10 4205.10 194.587   7
  -2  11 -11 4821.44 173.589  20
  -2  11 -11 4311.78 207.860   8
  -2  11 -11 5067.85 176.192  19
  -2  11 -11 4888.46 175.405  14
  -2  11 -11 4894.63 177.146  15
  -2  11 -11 4655.42 174.919  24
  -2  11 -11 4162.89 198.460   7
  -2  11 -12 1347.07 53.4349  19
  -2  11 -12 1122.97 85.9041   8
  -2  11 -12 1173.94 55.2367  15
  -2  11 -12 1317.16 52.6741  14
  -2  11 -12 1201.27 49.6761  20
  -2  11 -12 1233.16 52.1362  24
   2  11  13 3398.74 128.936  18
  -2  11 -13 3279.61 164.751   8
  -2  11 -13 3557.99 132.533  15
  -2  11 -13 3470.01 130.379  14
  -2  11 -13 3631.51 130.340  24
  -2  11 -13 3647.96 130.951  19
   2  11  14 178.388 20.0671  18
  -2  11 -14 191.500 26.1449  15
  -2  11 -14 216.653 21.0721  14
  -2  11 -14 177.462 21.7365  24
  -2  11 -14 191.129 22.9475  19
  -2  11 -15 2724.44 102.531  19
   2  11  15 2666.61 101.092  18
  -2  11 -15 2350.80 136.665   8
  -2  11 -15 2630.18 104.987  15
  -2  11 -15 2714.90 101.880  14
  -2  11 -15 2651.89 99.9231  20
  -2  11 -15 2883.92 102.759  24
  -2  11 -16 3722.95 133.149  19
   2  11  16 3583.57 131.982  18
  -2  11 -16 3434.26 131.866  14
  -2  11 -16 3468.02 135.345  15
  -2  11 -16 3613.64 130.143  20
  -2  11 -16 3696.26 133.388  24
   2  11  17 1671.18 65.3712  18
  -2  11 -17 1636.15 67.0159  24
  -2  11 -17 1640.67 64.9161  14
  -2  11 -17 1626.42 69.3691  15
  -2  11 -17 1665.30 66.5546  19
  -2  11 -17 1618.60 63.4412  20
  -2 -11  18 7902.47 277.485  16
   2  11  18 7541.44 277.503  18
  -2  11 -18 7801.36 278.775  24
  -2  11 -18 7637.11 277.503  14
  -2  11 -18 7751.43 281.370  15
  -2  11 -18 7640.12 278.151  19
  -2  11 -18 7789.95 276.273  20
  -2 -11  19 4792.04 176.467  16
   2  11  19 4813.03 176.717  18
  -2  11 -19 4779.25 178.259  24
  -2  11 -19 4732.43 180.524  15
  -2  11 -19 4889.75 176.172  14
  -2  11 -19 4938.22 177.188  19
  -2  11 -19 4880.38 174.890  20
   2  11  20 986.438 45.6720  18
  -2 -11  20 1086.66 45.6921  16
  -2  11 -20 1068.17 42.9167  20
  -2  11 -20 1047.43 43.8428  14
  -2  11 -20 1057.83 52.6276  15
  -2  11 -20 1030.61 48.5803  24
  -2  11 -20 869.247 45.4476  19
  -2  11 -21 272.989 33.2567  15
  -2  11 -21 311.602 20.3936  20
  -2  11 -21 237.508 27.5769  24
  -2 -11  21 292.032 24.5911  16
   2  11  21 294.084 25.5691  18
  -2 -11  22 2697.19 100.452  16
  -2  11 -22 2739.62 105.556  15
   2  11  22 2633.77 100.565  18
  -2  11 -22 2619.17 98.5379  20
  -2 -11  23 2543.81 94.9168  16
  -2  11 -23 2489.72 92.5917  20
  -2  11 -23 2456.16 100.249  15
   2  11  23 2490.18 95.0016  18
  -2 -11  24 592.355 32.2857  16
  -2  11 -24 644.105 28.6512  20
  -2  11 -24 587.913 40.0201  15
  -2  11 -24 628.859 36.3802  24
   2  11  24 629.864 33.0393  18
  -2 -11  25 1273.47 52.2431  16
  -2  11 -25 1301.78 49.6376  20
  -2  11 -25 1213.33 58.7477  15
  -2  11 -25 1294.19 54.6933  24
   2  11  25 1213.23 52.2922  18
  -2  11 -26 198.494 27.8481  15
  -2  11 -26 167.562 15.0753  20
  -2  11 -26 174.779 23.3005  24
   2  11  26 183.999 20.7762  18
  -2 -11  26 190.543 20.3471  16
  -2 -11  27 563.832 28.0799  16
  -2  11 -27 503.081 23.8652  20
  -2  11 -27 486.773 30.6193  24
  -2  11 -27 527.293 35.6882  15
   2  11  27 549.665 28.7693  18
  -2  11 -28 121.174 20.0387  24
  -2  11 -28 104.566 23.9073  15
   2  11  28 87.2617 17.8793  18
  -2  11 -29 316.809 22.4723  24
  -2  11 -29 315.659 26.3463  15
  -2  11 -30 81.5766 15.6331  24
  -2  11 -30 81.1041 19.8096  15
  -2  11 -31 612.680 27.5201  24
  -2  11 -31 583.848 30.0727  15
  -2  11 -32 328.917 19.6868  15
   2  11  32 309.673 16.1054  18
  -2  12  31 51.0558 11.0954  18
   2  12 -31 32.8109 11.8541  24
  -2  12  30 726.344 30.4649  18
   2  12 -30 703.893 31.1666  24
  -2  12  29 87.9217 13.8155  11
   2  12 -29 93.4498 16.5277  24
  -2  12  28 60.7752 14.3045  11
   2  12 -28 39.1515 17.2369  24
  -2  12  27 135.490 17.0980  11
   2  12 -27 140.078 20.1737  24
   2  12 -27 150.109 18.0653  19
  -2  12  26 71.3596 16.8156  11
  -2  12  26 87.6408 20.0256  18
   2  12 -26 73.3585 20.7273  24
   2  12 -26 50.7594 18.4690  19
  -2  12  25 571.866 27.6699  11
  -2  12  25 551.147 30.7555  18
   2  12 -25 486.570 31.3939  24
   2  12 -25 462.440 30.3689  19
  -2  12  24 377.338 22.9338  11
  -2  12  24 336.250 26.1766  18
   2  12 -24 289.111 26.7033  24
   2  12 -24 317.869 26.5428  19
  -2  12  23 618.696 30.5448  11
  -2  12  23 606.915 34.1658  18
   2  12 -23 593.163 34.6001  24
   2  12 -23 627.079 35.8574  19
   2  12 -22 374.656 31.5752  19
  -2  12  22 423.822 30.2151  18
   2  12 -22 402.617 23.4493  20
   2  12 -22 378.689 30.0725  24
  -2  12  22 456.085 26.4093  11
   2  12 -21 1685.81 67.1832  14
  -2  12  21 1706.74 67.5569  18
   2  12 -21 1593.22 69.2593  19
   2  12 -21 1651.36 64.0825  20
   2  12 -20 25.0173 21.1563  14
  -2  12  20 24.1158 23.2321  18
   2  12 -20 26.3216 25.7195  19
   2  12 -20 32.3834 16.2688  20
   2  12 -19 2622.58 102.647  14
   2  12 -19 2759.67 99.8149  20
  -2  12  19 2598.81 101.994  18
   2  12 -19 2619.28 103.975  19
   2  12 -18 2932.76 114.616  14
   2  12 -18 3080.95 111.589  20
  -2  12  18 3034.30 113.506  18
   2  12 -18 2903.84 115.548  19
   2  12 -17 418.533 30.6434  14
   2  12 -17 429.800 32.9766  19
   2  12 -17 416.883 25.4709  20
   2  12 -16 491.053 32.9383  14
   2  12 -16 441.495 34.8318  19
   2  12 -16 507.755 27.7885  20
   2  12 -15 7865.90 282.531  14
   2  12 -15 7839.38 279.912  20
   2  12 -15 7669.38 282.744  19
   2  12 -14 4208.34 206.371   8
   2  12 -14 4579.10 169.961  14
  -2  12  14 4357.49 201.052  10
  -2  12  14 4724.00 169.082  17
  -2  12  13 2572.95 95.9229  17
   2  12 -13 2409.90 97.4492  19
  -2  12  13 2363.18 128.715  10
   2  12 -13 2598.05 97.3730  14
  -2  12  12 1354.26 56.5418  17
   2  12 -12 1368.00 58.6221  19
   2  12 -12 1145.02 87.9058   8
  -2  12  12 1410.01 56.3110  12
  -2  12  12 1288.29 87.9352  10
   2  12 -12 1361.43 58.8140  14
  -2  12  11 7366.86 255.485  17
   2  12 -11 6193.46 285.714   8
   2  12 -11 6890.49 256.540  19
  -2  12  11 7115.55 254.602  12
  -2  12  11 7061.16 286.627  10
   2  12 -11 7067.85 256.777  14
  -2  12  10 3688.53 131.488  12
  -2  12  10 3640.09 163.579  10
   2  12 -10 3541.58 133.609  19
   2  12  -9 629.985 34.0800  19
  -2  12   9 593.593 61.7382  10
  -2  12   9 599.534 32.2769  12
   2  12  -9 615.821 35.7688  14
   2  12  -8 764.050 38.4936  19
  -2  12   8 837.049 38.0096  12
  -2  12   8 696.635 68.8388  10
   2  12  -8 828.322 39.5143  14
   2  12  -7 9675.07 344.764  19
   2  12  -7 9657.01 345.559  14
  -2  12   7 9754.32 343.509  12
  -2  12   7 9572.40 372.203  10
   2  12  -6 6241.03 222.595  14
   2  12  -6 5795.15 246.402   8
  -2  12   6 6041.09 220.672  12
  -2  12   6 6531.94 249.434  10
   2  12  -5 1707.88 95.3924   8
  -2  12   5 1765.40 93.9137   8
  -2  12   5 1920.65 98.7608  10
  -2  12   4 142.729 40.5302   8
  -2  12   3 1215.85 76.7444   8
  -2  12   2 8004.39 311.567   8
  -2  12   1 835.983 64.4192   8
  -2  12   0 214.840 44.1659   8
  -2  12  -1 910.569 67.8308   8
  -2  12  -1 766.307 54.0882   7
  -2  12  -2 7742.70 304.199   8
  -2  12  -2 7637.40 295.012   7
  -2  12  -3 1386.74 85.7406   8
  -2  12  -3 1145.53 72.6360   7
  -2  12  -4 121.001 44.6768   8
  -2  12  -4 71.3166 38.7801   7
  -2  12  -5 2171.42 113.656   8
  -2  12  -5 2052.79 104.051   7
  -2  12  -6 6425.57 240.084  15
  -2  12  -6 6973.21 239.177  19
  -2  12  -6 6219.77 267.879   8
  -2  12  -6 6636.65 239.061  14
  -2  12  -6 6151.91 260.368   7
  -2  12  -7 9132.03 320.821  20
  -2  12  -7 9792.94 324.297  15
  -2  12  -7 9417.50 358.106   8
  -2  12  -7 10132.2 323.189  14
  -2  12  -7 9150.34 347.500   7
  -2  12  -8 545.361 60.0505   7
  -2  12  -8 690.653 38.9008  15
  -2  12  -8 677.559 31.8089  20
  -2  12  -8 713.503 34.5208  24
  -2  12  -8 577.816 69.6960   8
  -2  12  -9 576.525 28.6187  20
  -2  12  -9 522.131 69.3007   8
  -2  12  -9 641.098 34.7749  15
  -2  12  -9 613.979 33.6681  19
  -2  12  -9 618.230 31.0813  24
  -2  12  -9 534.673 55.7534   7
  -2  12 -10 3557.39 130.678  20
  -2  12 -10 3506.19 134.489  15
  -2  12 -10 3794.59 133.387  19
  -2  12 -10 3590.07 131.983  24
  -2  12 -11 7271.08 256.141  19
  -2  12 -11 7113.39 257.295  15
  -2  12 -11 7231.46 255.769  14
  -2  12 -11 6924.33 253.956  20
  -2  12 -11 7032.89 255.117  24
  -2  12 -12 1386.17 56.3413  19
  -2  12 -12 1375.92 56.2660  14
  -2  12 -12 1320.03 58.3935  15
  -2  12 -12 1231.94 89.8831   8
  -2  12 -12 1363.84 53.0437  20
  -2  12 -12 1302.83 54.9741  24
  -2  12 -13 2639.71 96.8043  19
  -2  12 -13 2407.75 96.1575  14
  -2  12 -13 2588.49 98.7572  15
  -2  12 -13 2514.68 94.0076  20
  -2  12 -13 2566.65 96.2438  24
   2  12  14 4478.84 163.607  18
  -2  12 -14 4256.97 201.492   8
  -2  12 -14 4617.13 167.014  15
  -2  12 -14 4441.84 164.572  14
  -2  12 -14 4524.13 165.350  19
  -2  12 -14 4484.24 164.553  24
  -2  12 -15 7591.26 279.136  14
  -2  12 -15 7868.27 282.099  15
  -2  12 -15 7506.14 279.326  24
  -2  12 -15 8074.18 279.939  19
   2  12  15 7807.92 278.485  18
   2  12  16 508.006 29.0627  18
  -2  12 -16 487.536 30.4253  24
  -2  12 -16 467.638 34.6108  15
  -2  12 -16 456.644 29.0439  14
  -2  12 -16 531.161 31.1528  19
  -2  12 -16 476.499 25.4588  20
   2  12  17 407.075 27.2541  18
  -2 -12  17 431.828 26.3802  16
  -2  12 -17 444.680 28.7466  24
  -2  12 -17 436.574 26.3588  14
  -2  12 -17 435.342 33.9299  15
  -2  12 -17 333.366 28.5579  19
  -2  12 -17 426.525 23.9672  20
  -2 -12  18 2915.89 108.765  16
   2  12  18 3058.32 109.280  18
  -2  12 -18 2998.20 110.661  24
  -2  12 -18 2936.60 109.097  14
  -2  12 -18 2922.90 114.710  15
  -2  12 -18 2549.15 109.226  19
  -2  12 -18 2962.31 107.680  20
   2  12  19 2706.13 102.137  18
  -2 -12  19 2610.65 101.636  16
  -2  12 -19 2776.95 100.289  20
  -2  12 -19 2581.92 106.871  15
  -2  12 -19 2713.69 101.489  14
  -2  12 -19 2780.96 102.895  19
  -2  12 -19 2651.96 103.682  24
  -2 -12  20 47.0796 19.3038  16
   2  12  20 32.6812 20.3864  18
  -2  12 -20 46.3670 22.8754  24
  -2  12 -20 22.9146 16.0498  14
  -2  12 -20 17.0516 27.2818  15
  -2  12 -20 19.1721 20.0288  19
  -2  12 -20 13.0248 14.6168  20
  -2 -12  21 1705.56 66.8525  16
  -2  12 -21 1709.71 65.1782  20
  -2  12 -21 1727.75 73.5072  15
  -2  12 -21 1654.40 65.5903  14
  -2  12 -21 1661.96 68.8150  24
   2  12  21 1700.99 67.3570  18
  -2  12 -21 1686.08 66.9769  19
  -2 -12  22 423.089 27.0164  16
  -2  12 -22 423.549 24.2692  20
  -2  12 -22 407.077 36.4844  15
  -2  12 -22 438.043 31.7871  24
   2  12  22 438.507 28.2065  18
  -2 -12  23 623.943 31.4336  16
  -2  12 -23 605.951 28.6172  20
  -2  12 -23 618.754 39.2062  15
  -2  12 -23 641.400 35.1548  24
   2  12  23 566.640 31.8536  18
  -2  12 -24 340.484 19.4882  20
  -2  12 -24 316.599 31.2889  15
  -2 -12  24 309.628 23.2440  16
   2  12  24 338.791 24.6579  18
  -2  12 -25 507.910 24.8683  20
   2  12  25 517.544 29.0407  18
  -2  12 -25 529.974 35.8857  15
  -2 -12  25 544.958 28.2337  16
  -2  12 -26 81.5250 24.8509  15
  -2 -12  26 91.7678 17.2593  16
  -2  12 -26 65.1019 12.6710  20
  -2  12 -27 142.360 23.7815  15
  -2  12 -27 175.858 13.5847  20
  -2  12 -27 177.392 20.7509  24
   2  12  27 172.509 18.2494  18
  -2  12 -28 41.0426 17.4917  24
  -2  12 -28 42.8927 20.6774  15
   2  12  28 40.4079 14.8445  18
  -2  12 -29 82.2075 16.2629  24
  -2  12 -29 95.6391 19.5967  15
   2  12  29 83.9722 14.2783  18
  -2  12 -30 715.632 31.1824  24
  -2  12 -30 691.708 33.6180  15
   2  12  30 736.600 30.1035  18
  -2  12 -31 55.9579 11.7493  24
  -2  12 -31 38.7879 14.5623  15
   2  12  31 33.3069 10.8154  18
   2  13 -30 176.607 14.3191  24
   2  13 -29 194.235 16.0512  24
  -2  13  29 194.804 15.4126  18
   2  13 -28 578.254 28.5477  24
  -2  13  28 575.793 26.6369  11
  -2  13  27 581.517 26.7769  11
  -2  13  27 590.736 28.3027  18
   2  13 -27 567.397 29.0450  24
   2  13 -27 600.229 27.6417  19
  -2  13  26 246.042 18.4075  11
  -2  13  26 264.410 20.5406  18
   2  13 -26 268.866 21.6186  24
   2  13 -26 235.632 20.5338  19
  -2  13  25 209.950 18.6040  11
  -2  13  25 249.104 21.5663  18
   2  13 -25 193.080 21.6354  24
   2  13 -25 217.131 21.2425  19
  -2  13  24 168.925 18.9847  11
  -2  13  24 228.948 22.3429  18
   2  13 -24 186.112 22.4459  24
   2  13 -24 206.560 23.5507  19
   2  13 -23 562.935 32.0068  19
  -2  13  23 542.200 30.4330  18
   2  13 -23 504.393 24.8551  20
   2  13 -23 481.356 30.5881  24
  -2  13  23 506.238 27.3209  11
   2  13 -22 557.481 34.6312  19
  -2  13  22 618.091 32.9576  18
   2  13 -22 578.169 27.4337  20
   2  13 -22 552.223 30.4833  14
   2  13 -22 543.777 32.8368  24
  -2  13  22 568.729 29.8887  11
  -2  13  21 1894.40 74.0219  18
   2  13 -21 1778.83 75.6012  19
   2  13 -21 1874.51 73.8798  14
   2  13 -21 1950.59 71.3977  20
   2  13 -21 1815.35 74.3294  24
  -2  13  20 668.044 35.0361  18
   2  13 -20 632.382 37.6070  19
   2  13 -20 665.087 35.0936  14
   2  13 -20 668.511 31.0109  20
   2  13 -20 647.204 35.0118  24
   2  13 -19 1785.55 71.7185  14
   2  13 -19 1842.37 74.2206  19
   2  13 -19 1693.49 71.3242  24
  -2  13  19 1822.22 71.0948  18
  -2  13  18 3760.12 139.620  18
   2  13 -18 3692.15 141.889  19
   2  13 -18 3773.38 140.691  14
   2  13 -18 3925.61 138.042  20
   2  13 -18 3555.53 139.864  24
   2  13 -17 1073.09 51.6505  19
   2  13 -17 1133.21 45.7661  20
  -2  13  17 1019.52 47.6389  18
   2  13 -17 1075.19 49.3448  14
   2  13 -17 1005.88 47.5532  24
   2  13 -16 220.296 29.1582  19
   2  13 -16 264.935 21.6570  20
  -2  13  16 247.115 24.5317  18
   2  13 -16 243.183 26.4180  14
   2  13 -16 240.940 24.5082  24
   2  13 -15 1705.87 71.1208  14
   2  13 -15 1712.13 67.4589  20
   2  13 -15 1749.04 68.7676  24
   2  13 -14 5691.37 205.307  14
   2  13 -14 5520.64 202.376  20
   2  13 -13 6051.11 221.753  19
   2  13 -13 6080.78 221.681  14
   2  13 -12 6592.40 240.166  14
   2  13 -12 6448.65 239.837  19
  -2  13  12 6857.56 238.042  12
  -2  13  12 6378.33 271.766  10
   2  13 -11 2371.74 92.5781  19
  -2  13  11 2431.19 90.5089  12
  -2  13  11 2178.35 122.531  10
   2  13 -11 2075.96 123.006   8
   2  13 -10 983.946 47.3893  19
   2  13 -10 912.106 79.5398   8
  -2  13  10 1081.10 45.9822  12
  -2  13  10 915.474 76.7832  10
   2  13  -9 4505.51 168.916  14
   2  13  -9 4451.04 168.129  19
  -2  13   9 4828.90 166.727  12
  -2  13   9 4441.39 197.763  10
   2  13  -8 4420.19 164.039  14
   2  13  -8 4446.01 163.650  19
   2  13  -8 4122.33 191.669   8
  -2  13   8 4497.53 161.969  12
   2  13  -7 426.669 27.8596  14
   2  13  -7 402.382 27.5325  19
  -2  13   7 406.191 25.9289  12
   2  13  -6 451.492 29.3969  14
   2  13  -6 397.961 28.6282  19
  -2  13   6 462.430 27.1442  12
  -2  13   5 809.352 34.2524  23
   2  13  -5 797.002 38.2603  14
   2  13  -5 756.174 37.6599  19
  -2  13   5 792.548 36.3275  12
  -2  13   5 731.725 58.5275   8
  -2  13   4 1866.46 69.7823  23
   2  13  -4 1862.98 72.9253  14
   2  13  -4 1807.44 71.8027  19
  -2  13   4 1676.59 96.8021   8
  -2  13   3 1373.24 54.7597  19
   2  13  -3 1392.69 57.2058  19
  -2  13   3 1436.40 84.1199   8
   2  13  -3 1499.04 58.4817  14
  -2  13   3 1461.70 55.6520  23
  -2  13   2 3601.24 134.602  19
  -2  13   2 3673.79 162.516   8
   2  13  -2 3878.95 137.088  14
  -2  13   2 3710.03 134.971  23
  -2  13   1 2627.38 97.5539  19
  -2  13   1 2670.08 98.0894  23
  -2  13   1 2489.22 125.582   8
   2  13  -1 2646.20 99.5740  14
  -2  13   0 280.522 20.2406  19
  -2  13   0 305.026 20.3403  23
  -2  13   0 253.945 47.9612   8
  -2  13  -1 2537.37 97.2557  14
  -2  13  -1 2547.70 97.5076  19
  -2  13  -1 2782.69 97.6676  23
  -2  13  -1 2632.94 128.858   8
  -2  13  -2 3826.42 144.012  19
  -2  13  -2 3752.20 143.762  23
  -2  13  -2 3758.37 173.946   8
  -2  13  -3 1424.14 53.8838  19
  -2  13  -3 1433.50 53.6915  23
  -2  13  -3 1361.87 85.4992   8
  -2  13  -4 1798.52 68.0619  20
  -2  13  -4 1817.43 103.714   8
  -2  13  -4 1956.86 70.7915  19
  -2  13  -4 1706.57 70.5592  14
  -2  13  -4 1766.84 92.9157   7
  -2  13  -5 818.939 34.3414  20
  -2  13  -5 797.967 69.6067   8
  -2  13  -5 830.299 37.6372  19
  -2  13  -5 843.692 37.4060  14
  -2  13  -5 764.883 60.2848   7
  -2  13  -6 387.155 22.8724  20
  -2  13  -6 328.327 60.1246   8
  -2  13  -6 442.855 26.2119  19
  -2  13  -6 456.330 27.0717  14
  -2  13  -6 340.667 50.8186   7
  -2  13  -7 373.134 21.6000  20
  -2  13  -7 396.819 26.6328  19
  -2  13  -7 445.233 58.5788   8
  -2  13  -7 446.300 26.8040  14
  -2  13  -7 411.576 50.8891   7
  -2  13  -8 4622.68 167.213  20
  -2  13  -8 4734.29 169.338  19
  -2  13  -8 4724.59 170.686  15
  -2  13  -8 4244.75 201.580   8
  -2  13  -8 4719.07 169.429  14
  -2  13  -8 4500.30 167.982  24
  -2  13  -8 4472.17 194.209   7
  -2  13  -9 4594.47 171.807  15
  -2  13  -9 4478.65 207.095   8
  -2  13  -9 4668.95 170.187  14
  -2  13  -9 4680.39 167.828  20
  -2  13  -9 4626.82 168.894  24
  -2  13 -10 840.717 44.0005  19
  -2  13 -10 950.027 47.8386  15
  -2  13 -10 853.113 82.5860   8
  -2  13 -10 1055.80 41.1940  20
  -2  13 -10 961.427 42.8722  24
  -2  13 -11 2409.18 94.3000  24
  -2  13 -11 2367.70 97.6181  15
  -2  13 -11 2409.03 92.9019  20
  -2  13 -12 6079.86 225.836  24
  -2  13 -12 6733.42 226.819  14
  -2  13 -12 6629.79 228.546  15
  -2  13 -12 6359.47 224.536  20
  -2  13 -13 6062.36 221.354  24
  -2  13 -13 5990.94 223.530  15
  -2  13 -13 6100.36 221.850  14
  -2  13 -13 6551.93 222.397  19
  -2  13 -13 5959.62 219.758  20
  -2  13 -14 5309.61 196.794  24
  -2  13 -14 5733.91 200.019  15
  -2  13 -14 5535.38 197.499  14
  -2  13 -14 5614.19 195.425  20
  -2  13 -15 1727.57 74.6067  15
  -2  13 -15 1661.43 69.8391  14
  -2  13 -15 1766.34 70.3809  24
  -2  13 -15 1914.12 71.1921  19
   2  13  15 1765.11 69.1843  18
  -2  13 -16 229.572 22.0675  14
  -2  13 -16 279.894 31.7505  15
  -2  13 -16 259.463 24.4864  24
  -2  13 -16 270.707 25.6254  19
  -2 -13  16 269.188 21.7516  16
   2  13  16 237.822 23.0620  18
  -2 -13  17 1048.61 45.9423  16
   2  13  17 1064.84 46.6188  18
  -2  13 -17 1126.10 48.5593  24
  -2  13 -17 1095.51 46.5523  14
  -2  13 -17 1126.46 53.9928  15
  -2  13 -17 1103.22 48.5209  19
  -2  13 -17 1031.20 44.7892  20
  -2 -13  18 3713.78 139.371  16
   2  13  18 3816.82 139.683  18
  -2  13 -18 3922.79 141.177  24
  -2  13 -18 3714.90 139.820  14
  -2  13 -18 3661.24 144.243  15
  -2  13 -18 3967.57 140.864  19
  -2  13 -18 3755.54 138.437  20
  -2 -13  19 1741.90 69.5675  16
  -2  13 -19 1840.52 68.7681  20
  -2  13 -19 1829.00 69.8656  14
  -2  13 -19 1726.46 76.3740  15
  -2  13 -19 1790.87 72.0907  24
   2  13  19 1779.66 70.1132  18
  -2  13 -19 1783.69 71.0036  19
  -2 -13  20 676.826 32.8908  16
  -2  13 -20 680.261 31.3609  20
  -2  13 -20 646.256 40.7573  15
  -2  13 -20 688.665 32.1978  14
  -2  13 -20 644.174 35.8691  24
  -2  13 -20 677.735 33.7853  19
   2  13  20 676.300 34.1245  18
  -2 -13  21 1895.43 72.7694  16
  -2  13 -21 1960.11 71.7256  20
  -2  13 -21 1875.35 78.9811  15
  -2  13 -21 1910.12 72.2760  14
  -2  13 -21 1883.57 75.1338  24
   2  13  21 1866.92 73.1656  18
  -2  13 -21 1776.56 72.9798  19
  -2 -13  22 600.379 30.5535  16
  -2  13 -22 580.572 28.3201  20
  -2  13 -22 560.173 38.4448  15
  -2  13 -22 598.941 28.8309  14
  -2  13 -22 628.051 33.7434  24
   2  13  22 581.682 31.6756  18
  -2  13 -22 584.000 30.2778  19
  -2 -13  23 512.060 27.5325  16
  -2  13 -23 524.949 25.2725  20
  -2  13 -23 476.499 35.2106  15
  -2  13 -23 548.831 31.3364  24
   2  13  23 480.305 28.5014  18
  -2  13 -24 158.919 27.5606  15
  -2  13 -24 209.595 16.3026  20
  -2  13 -24 244.314 23.9713  24
  -2 -13  24 183.043 19.1471  16
   2  13  24 193.118 20.3641  18
  -2  13 -25 171.613 25.5392  15
  -2  13 -25 202.758 15.4326  20
  -2  13 -25 181.821 21.7625  24
  -2 -13  25 210.855 18.2946  16
   2  13  25 224.052 19.7670  18
  -2  13 -26 235.234 25.1514  15
   2  13  26 268.837 19.8492  18
  -2  13 -26 250.837 15.5444  20
  -2  13 -27 537.984 32.0348  15
   2  13  27 601.945 27.3659  18
  -2  13 -27 570.958 24.5068  20
   2  13  28 606.312 27.3538  18
  -2  13 -28 590.662 31.2652  15
   2  13  29 206.594 14.7043  18
  -2  13 -29 211.774 16.6106  24
  -2  13 -29 213.799 19.0790  15
   2  13  30 198.456 12.7862  18
   2  14 -28 461.309 23.1651  24
  -2  14  28 490.840 22.3853  18
  -2  14  28 502.050 21.2987  11
   2  14 -27 534.712 25.9892  24
  -2  14  27 561.365 25.6925  18
   2  14 -27 552.668 25.1116  19
  -2  14  27 554.297 24.3639  11
   2  14 -26 1120.62 44.5483  24
  -2  14  26 1203.31 44.1818  18
  -2  14  26 1067.31 42.5058  11
   2  14 -25 339.897 23.1167  24
  -2  14  25 401.594 22.8911  18
   2  14 -25 381.150 23.9822  19
  -2  14  25 354.380 20.6525  11
   2  14 -24 304.065 23.6299  19
  -2  14  24 340.346 22.4298  18
   2  14 -24 297.860 17.1151  20
   2  14 -24 315.960 22.8688  24
  -2  14  24 292.648 20.0158  11
   2  14 -23 373.514 26.8945  19
   2  14 -23 396.897 20.2897  20
   2  14 -23 374.922 22.8861  14
   2  14 -23 337.275 25.1358  24
  -2  14  23 395.934 22.8095  11
   2  14 -22 212.294 24.6702  19
  -2  14  22 260.714 22.3036  18
   2  14 -22 246.996 17.3099  20
   2  14 -22 248.069 21.1812  14
   2  14 -22 231.622 23.0410  24
  -2  14  22 233.650 19.6502  11
   2  14 -21 159.515 24.8223  19
  -2  14  21 147.689 21.4520  18
   2  14 -21 184.629 16.7693  20
   2  14 -21 143.294 19.5749  14
   2  14 -21 168.795 21.8632  24
  -2  14  20 1852.44 71.6715  18
   2  14 -20 1917.59 69.5458  20
   2  14 -20 1820.77 72.1443  14
   2  14 -20 1784.64 74.2974  19
   2  14 -20 1618.10 71.7402  24
  -2  14  19 472.842 29.2991  18
   2  14 -19 491.618 25.8957  20
   2  14 -19 495.500 30.5026  14
   2  14 -19 482.069 32.9463  19
   2  14 -19 425.889 28.6318  24
  -2  14  18 548.898 30.9194  18
   2  14 -18 578.652 28.6053  20
   2  14 -18 508.458 32.4986  14
   2  14 -18 534.309 35.8944  19
   2  14 -18 496.959 31.0651  24
  -2  14  17 718.010 35.8221  18
   2  14 -17 731.684 33.3806  20
   2  14 -17 685.926 37.7436  14
   2  14 -17 641.894 39.7527  19
   2  14 -17 710.715 35.9408  24
   2  14 -16 2735.33 100.695  20
   2  14 -16 2637.74 104.105  14
  -2  14  16 2629.83 101.694  18
   2  14 -15 292.032 27.2750  14
   2  14 -15 278.924 22.0937  20
  -2  14  15 281.880 24.8584  18
   2  14 -14 7467.60 272.712  20
  -2  14  14 7576.34 273.320  18
   2  14 -14 7629.27 275.673  14
   2  14 -14 7781.18 275.553  19
   2  14 -13 7987.95 280.705  14
   2  14 -13 7707.38 280.328  19
   2  14 -13 7582.07 277.627  20
  -2  14  12 622.308 33.0950  12
   2  14 -12 522.476 34.7058  19
  -2  14  11 6426.93 225.475  12
   2  14 -11 5981.22 227.221  19
  -2  14  10 2482.95 92.9955  12
   2  14 -10 2404.15 95.1258  14
   2  14 -10 2419.53 94.9666  19
  -2  14   9 212.329 24.3436  12
   2  14  -9 225.089 26.7834  14
   2  14  -9 196.621 25.6136  19
  -2  14   8 258.711 24.4047  12
   2  14  -8 253.021 26.0634  14
   2  14  -8 220.762 25.1876  19
  -2  14   7 434.420 27.5780  12
   2  14  -7 452.594 29.5553  14
   2  14  -7 382.238 29.3251  19
  -2  14   6 3978.80 146.595  12
   2  14  -6 4073.04 148.650  14
   2  14  -6 3944.29 147.326  19
  -2  14   5 3831.33 143.238  12
   2  14  -5 3992.73 144.667  14
   2  14  -5 3866.92 143.854  19
  -2  14   4 558.250 57.4096   8
  -2  14   4 591.795 32.1667  12
   2  14  -4 604.415 33.2817  14
  -2  14   4 558.713 28.9962  23
   2  14  -4 623.629 32.3408  19
   2  14  -3 1596.90 64.6884  14
  -2  14   3 1625.29 62.4142  23
  -2  14   3 1517.41 89.7125   8
  -2  14   2 1138.44 47.6794  19
   2  14  -2 1211.39 51.6625  14
  -2  14   2 1251.36 49.1301  23
  -2  14   1 1644.59 66.3774  19
  -2  14   1 1833.38 97.5841   8
  -2  14   1 1807.49 67.0925  23
   2  14  -1 1748.72 68.8168  14
  -2  14   0 112.229 17.2266  19
  -2  14   0 108.630 18.1614  23
  -2  14   0 99.3743 42.3719   8
  -2  14  -1 1779.94 67.9980  14
  -2  14  -1 1710.26 67.6790  19
  -2  14  -1 1784.65 68.2592  23
  -2  14  -1 1679.65 98.6607   8
  -2  14  -2 1160.22 51.2571  14
  -2  14  -2 1291.74 51.3398  19
  -2  14  -2 1311.72 51.5172  23
  -2  14  -3 1548.79 62.3932  14
  -2  14  -3 1586.18 62.5910  19
  -2  14  -3 1626.88 62.8617  23
  -2  14  -3 1531.99 94.6198   8
  -2  14  -4 580.349 29.9205  19
  -2  14  -4 600.350 29.7747  14
  -2  14  -4 542.881 30.0067  23
  -2  14  -4 527.138 26.2993  20
  -2  14  -5 3975.12 140.431  19
  -2  14  -5 3736.27 140.058  14
  -2  14  -5 3751.35 138.124  20
  -2  14  -5 3673.97 176.850   8
  -2  14  -6 4223.18 152.115  19
  -2  14  -6 4287.91 152.487  14
  -2  14  -6 4015.15 150.173  20
  -2  14  -6 4033.09 187.484   8
  -2  14  -7 374.191 26.1792  19
  -2  14  -7 374.938 25.5524  14
  -2  14  -7 377.509 21.9895  20
  -2  14  -7 442.242 62.5708   8
  -2  14  -8 239.929 23.3526  19
  -2  14  -8 239.345 22.5217  14
  -2  14  -8 233.397 18.9021  20
  -2  14  -8 223.036 57.1023   8
  -2  14  -9 200.493 23.1621  14
  -2  14  -9 179.850 56.9078   8
  -2  14  -9 191.628 20.6966  24
  -2  14  -9 204.419 18.7554  20
  -2  14 -10 2348.94 93.9835  14
  -2  14 -10 2501.65 92.0790  20
  -2  14 -10 2521.95 93.3138  24
  -2  14 -11 6202.26 226.422  15
  -2  14 -11 6135.80 223.431  24
  -2  14 -11 6376.50 224.794  19
  -2  14 -11 6082.31 222.274  20
  -2  14 -12 575.092 34.8008  15
  -2  14 -12 555.244 29.9606  24
  -2  14 -12 569.804 31.7220  14
  -2  14 -12 513.421 32.1131  19
  -2  14 -12 513.538 27.9979  20
  -2  14 -13 8050.01 285.169  15
  -2  14 -13 7762.30 282.568  24
  -2  14 -13 7722.17 283.040  14
  -2  14 -13 8002.21 283.492  19
  -2  14 -13 7822.40 281.106  20
  -2  14 -14 7739.61 283.220  15
  -2  14 -14 7680.65 280.307  24
  -2  14 -14 7711.82 280.558  14
  -2  14 -14 8011.20 280.820  19
  -2  14 -14 7803.52 278.897  20
  -2  14 -15 318.036 24.8599  24
  -2  14 -15 320.120 30.6919  15
  -2  14 -15 293.313 23.8821  14
  -2  14 -15 277.729 25.9017  19
  -2  14 -15 281.826 21.3843  20
  -2  14 -16 2427.96 100.768  15
  -2  14 -16 2556.51 96.2640  14
  -2  14 -16 2553.28 96.9649  24
  -2  14 -16 2540.29 97.6583  19
  -2  14 -17 718.851 41.4846  15
  -2  14 -17 695.493 35.6153  14
  -2  14 -17 816.237 37.5933  19
   2  14  17 760.921 35.6051  18
  -2  14 -17 756.579 37.1685  24
  -2 -14  18 528.815 28.5449  16
  -2  14 -18 598.491 31.8238  24
  -2  14 -18 492.962 35.8288  15
  -2  14 -18 526.754 28.9488  14
  -2  14 -18 502.831 30.6472  19
   2  14  18 504.247 29.3160  18
  -2  14 -18 526.689 27.2046  20
  -2 -14  19 441.663 25.8316  16
  -2  14 -19 491.678 25.5660  20
  -2  14 -19 476.789 26.1347  14
  -2  14 -19 497.609 35.3778  15
  -2  14 -19 444.810 29.5916  24
  -2  14 -19 460.841 28.0148  19
   2  14  19 460.264 26.8839  18
  -2 -14  20 1701.69 70.3457  16
  -2  14 -20 1845.23 70.0718  20
  -2  14 -20 1881.16 71.0314  14
  -2  14 -20 1832.68 77.1427  15
  -2  14 -20 1875.21 71.9251  19
   2  14  20 1838.94 71.3745  18
  -2  14 -20 1901.74 73.3290  24
  -2 -14  21 160.074 17.9010  16
   2  14  21 159.427 19.8171  18
  -2  14 -21 178.721 22.8099  24
  -2  14 -21 150.713 28.6975  15
  -2  14 -21 185.438 17.7783  14
  -2  14 -21 165.659 19.5003  19
  -2  14 -21 202.616 17.1519  20
  -2 -14  22 248.785 19.4190  16
   2  14  22 237.352 20.9233  18
  -2  14 -22 256.440 17.9891  20
  -2  14 -22 260.869 28.7705  15
  -2  14 -22 291.398 18.9959  14
  -2  14 -22 252.830 23.6885  24
  -2  14 -22 251.330 19.9745  19
  -2 -14  23 377.735 22.8866  16
  -2  14 -23 406.862 31.1209  15
  -2  14 -23 417.817 21.9233  20
  -2  14 -23 435.701 22.8951  14
  -2  14 -23 412.804 26.8237  24
   2  14  23 439.760 24.6937  18
  -2  14 -23 406.229 22.7195  19
  -2 -14  24 293.647 20.2630  16
  -2  14 -24 309.547 18.6200  20
  -2  14 -24 309.466 28.3607  15
  -2  14 -24 365.886 24.4941  24
   2  14  24 366.536 21.7382  18
  -2  14 -25 353.313 18.6464  20
  -2  14 -25 404.422 23.9362  24
  -2  14 -25 346.148 26.9898  15
   2  14  25 359.064 21.5424  18
  -2  14 -26 1123.83 42.9029  20
  -2  14 -26 1036.74 47.9781  15
   2  14  26 1085.31 44.3762  18
  -2  14 -27 484.673 21.9839  20
   2  14  27 546.479 24.1588  18
  -2  14 -27 543.407 25.5330  24
  -2  14 -27 529.129 28.1948  15
   2  14  28 489.064 22.0727  18
  -2  14 -28 472.783 23.2270  24
   2  15 -27 14.8561 10.6110  24
  -2  15  27 30.1464 10.9748  18
   2  15 -26 60.4409 13.0423  24
  -2  15  26 69.8488 12.7151  18
   2  15 -26 77.0144 12.3847  19
  -2  15  26 62.6022 10.9937  11
   2  15 -25 298.812 20.0636  24
  -2  15  25 381.459 19.8358  18
   2  15 -25 338.769 20.7755  19
  -2  15  25 334.593 18.1599  11
   2  15 -24 186.446 19.2703  19
  -2  15  24 214.260 17.5251  18
   2  15 -24 191.911 12.9068  20
   2  15 -24 185.350 17.7029  24
  -2  15  24 210.290 15.7882  11
   2  15 -23 1067.84 45.3250  19
  -2  15  23 1084.47 43.5493  18
   2  15 -23 1048.89 41.3909  20
   2  15 -23 1074.84 42.9363  14
   2  15 -23 1055.98 44.1848  24
  -2  15  23 1064.36 42.3555  11
   2  15 -22 962.097 43.0044  19
  -2  15  22 985.197 40.6736  18
   2  15 -22 1004.93 38.5698  20
   2  15 -22 935.402 40.5068  14
   2  15 -22 885.461 41.1273  24
  -2  15  22 927.526 39.0216  11
   2  15 -21 431.907 28.3856  19
  -2  15  21 431.243 25.1045  18
   2  15 -21 418.376 21.7098  20
   2  15 -21 393.481 24.9298  14
   2  15 -21 372.093 25.4064  24
  -2  15  21 405.148 23.2705  11
   2  15 -20 65.4951 22.5651  19
  -2  15  20 32.6425 17.8134  18
   2  15 -20 32.2083 14.1091  20
   2  15 -20 20.6041 17.7257  14
   2  15 -20 24.6091 18.2754  24
  -2  15  19 1086.75 46.3881  18
   2  15 -19 1161.63 44.8524  20
   2  15 -19 1067.86 47.6619  14
   2  15 -19 1059.11 50.0578  19
   2  15 -19 1044.64 46.9329  24
   2  15 -18 1550.62 60.9550  20
  -2  15  18 1538.56 62.1137  18
   2  15 -18 1595.01 65.7688  19
   2  15 -18 1574.54 63.8767  14
  -2  15  17 2254.15 86.0112  18
   2  15 -17 2157.18 87.9567  14
   2  15 -17 2317.45 85.2653  20
  -2  15  16 3355.72 124.626  18
   2  15 -16 3279.26 126.631  14
   2  15 -16 3408.56 123.859  20
   2  15 -15 1376.82 55.4632  20
  -2  15  15 1335.03 56.1428  18
   2  15 -15 1328.65 59.7613  19
   2  15 -15 1387.21 59.0209  14
   2  15 -14 959.181 48.5532  19
   2  15 -14 979.907 48.4931  14
   2  15 -14 986.669 43.6372  20
   2  15 -13 8070.14 297.762  14
   2  15 -13 8397.44 295.395  20
   2  15 -13 8159.65 297.880  19
   2  15 -12 4203.03 156.669  19
   2  15 -11 1504.09 64.6468  19
   2  15 -11 1570.30 65.2204  14
  -2  15  11 1459.91 62.2029  12
   2  15 -10 1158.85 51.9659  19
   2  15 -10 1096.26 52.7849  14
  -2  15  10 1213.42 50.3428  12
   2  15  -9 4618.52 170.591  19
   2  15  -9 4645.73 171.351  14
  -2  15   9 4614.32 169.184  12
   2  15  -8 161.038 24.2805  19
   2  15  -8 173.908 26.1478  14
  -2  15   8 159.583 22.4395  12
   2  15  -7 438.663 29.7379  19
   2  15  -7 454.307 30.8125  14
  -2  15   7 471.521 29.2243  12
   2  15  -6 1601.93 62.6974  19
   2  15  -6 1462.22 63.3537  14
  -2  15   6 1484.70 61.7264  12
   2  15  -5 2890.28 109.591  19
   2  15  -5 2973.37 110.853  14
  -2  15   5 2885.20 109.335  12
   2  15  -4 759.477 39.1648  19
  -2  15   4 778.565 36.7894  23
   2  15  -4 829.413 40.5014  14
  -2  15   4 830.949 39.2946  12
  -2  15   3 218.294 19.8681  23
   2  15  -3 256.744 23.6864  14
  -2  15   3 236.257 24.7446  12
  -2  15   3 272.046 44.9902   8
  -2  15   2 1735.04 100.418   8
   2  15  -2 1818.98 71.6780  14
  -2  15   2 1909.04 69.7407  23
  -2  15   2 1717.35 68.4681  19
  -2  15   1 2196.76 119.031   8
  -2  15   1 2295.81 87.8346  19
   2  15  -1 2404.62 89.9316  14
  -2  15   1 2378.96 88.6209  23
  -2  15   0 73.6769 44.9560   8
  -2  15   0 40.0166 18.1465  23
  -2  15   0 55.0113 16.9577  19
  -2  15  -1 2199.35 119.740   8
  -2  15  -1 2369.73 89.6886  14
  -2  15  -1 2427.08 89.9907  23
  -2  15  -1 2372.99 89.6642  19
  -2  15  -2 1807.62 70.8489  14
  -2  15  -2 1810.38 70.7237  19
  -2  15  -2 1874.19 71.0736  23
  -2  15  -2 1696.59 104.497   8
  -2  15  -3 248.898 19.9172  14
  -2  15  -3 238.456 21.3067  19
  -2  15  -3 229.129 22.4099  23
  -2  15  -3 168.524 49.2789   8
  -2  15  -4 779.709 36.5967  19
  -2  15  -4 855.318 37.3442  23
  -2  15  -4 743.887 35.9965  14
  -2  15  -5 2934.68 108.484  19
  -2  15  -5 2852.94 106.766  20
  -2  15  -5 2902.51 108.720  23
  -2  15  -5 2958.20 108.740  14
  -2  15  -6 1475.52 59.6211  19
  -2  15  -6 1471.99 57.1306  20
  -2  15  -6 1442.79 59.4081  23
  -2  15  -6 1452.96 59.9610  14
  -2  15  -7 458.767 28.3485  19
  -2  15  -7 432.872 24.4259  20
  -2  15  -7 485.756 28.0910  14
  -2  15  -8 179.429 18.0675  20
  -2  15  -8 187.744 22.7582  19
  -2  15  -8 155.047 21.9954  14
  -2  15  -9 4756.67 171.145  14
  -2  15  -9 4549.46 169.103  20
  -2  15  -9 4766.28 171.104  19
  -2  15 -10 1040.76 43.7377  20
  -2  15 -10 1076.99 47.1765  14
  -2  15 -11 1381.92 57.8831  20
  -2  15 -11 1560.20 59.5999  24
  -2  15 -11 1442.54 61.0065  14
  -2  15 -12 3984.20 153.774  24
  -2  15 -12 4406.92 154.729  19
  -2  15 -12 4211.44 152.450  20
  -2  15 -13 8540.32 311.009  24
  -2  15 -13 8826.42 311.632  14
  -2  15 -13 8943.54 311.717  19
  -2  15 -13 8488.97 309.905  20
  -2  15 -14 978.306 43.9169  24
  -2  15 -14 971.395 44.2145  14
  -2  15 -14 946.429 45.5787  19
  -2  15 -14 998.883 42.1354  20
  -2  15 -15 1289.01 55.5314  24
  -2  15 -15 1407.03 56.2521  14
  -2  15 -15 1364.90 56.6389  19
  -2  15 -15 1327.71 53.8839  20
  -2  15 -16 3158.59 122.633  24
  -2  15 -16 3257.67 122.196  14
  -2  15 -16 3366.44 122.912  19
  -2  15 -16 3354.97 120.973  20
  -2  15 -17 2179.74 85.1932  14
  -2  15 -17 2198.50 85.7650  24
  -2  15 -17 2306.42 90.4923  15
  -2  15 -17 2282.27 85.9240  19
  -2  15 -18 1558.98 61.5782  14
  -2  15 -18 1497.34 62.8034  24
  -2  15 -18 1640.93 67.3588  15
  -2  15 -18 1556.74 62.3711  19
  -2  15 -19 1072.30 51.9195  15
  -2  15 -19 1099.69 47.5279  24
  -2  15 -19 1156.40 45.9812  14
  -2  15 -19 1134.48 44.9120  20
  -2  15 -19 1034.04 46.8088  19
   2  15  19 1084.15 45.7031  18
   2  15  20 44.4024 16.5054  18
  -2  15 -20 58.9082 19.1662  24
  -2  15 -20 48.5928 15.5200  14
  -2  15 -20 35.3716 25.0240  15
  -2  15 -20 53.1996 17.4488  19
  -2  15 -20 37.3934 14.5131  20
  -2  15 -21 427.379 31.6577  15
  -2  15 -21 409.635 26.2127  24
  -2  15 -21 425.772 23.4069  14
  -2  15 -21 428.198 22.6009  20
   2  15  21 402.493 23.8824  18
  -2  15 -21 402.542 24.3034  19
  -2  15 -22 1028.77 43.5810  24
  -2  15 -22 1110.10 41.6815  14
  -2  15 -22 974.442 40.3177  20
  -2  15 -22 955.949 41.2029  19
   2  15  22 993.767 41.5578  18
  -2  15 -23 1139.16 46.1638  24
  -2  15 -23 1176.54 43.9173  14
  -2  15 -23 1064.35 43.7801  19
   2  15  23 1060.62 44.3925  18
  -2  15 -23 1115.01 43.3495  20
  -2  15 -24 218.744 19.4454  24
   2  15  24 198.760 16.6359  18
  -2  15 -24 205.233 14.6895  20
  -2  15 -25 389.060 21.6839  24
  -2  15 -25 339.883 17.7107  20
   2  15  25 357.592 19.4109  18
  -2  15 -26 73.1846 13.8966  24
   2  15  26 78.8623 11.9409  18
  -2  15 -26 74.2307 9.62557  20
  -2  15 -27 33.9832 11.2728  23
   2  15  27 24.5763 9.35867  18
  -2  16  25 32.6414 10.6514  18
   2  16 -25 15.2063 11.6507  19
  -2  16  25 5.38172 8.99837  11
   2  16 -24 563.418 26.4959  19
  -2  16  24 578.919 25.1919  18
   2  16 -24 515.717 25.1636  24
   2  16 -24 577.912 23.1814  20
  -2  16  24 578.405 24.0689  11
  -2  16  23 574.970 25.8541  18
  -2  16  23 570.575 24.8801  11
   2  16 -23 561.612 25.1391  14
   2  16 -23 551.392 23.7429  20
   2  16 -23 548.946 27.6283  19
   2  16 -22 248.630 15.2512  20
   2  16 -22 231.275 20.7731  19
   2  16 -22 242.579 17.4346  14
  -2  16  22 251.116 16.6871  11
  -2  16  22 253.586 17.8582  18
   2  16 -21 2356.67 84.9761  20
  -2  16  21 2252.47 85.7439  18
   2  16 -21 2269.39 87.8513  19
   2  16 -21 2370.35 86.5050  14
  -2  16  21 2275.60 84.9492  11
  -2  16  20 134.622 17.1935  18
   2  16 -20 137.788 21.7379  19
   2  16 -20 106.970 17.6199  14
   2  16 -20 146.310 14.6642  20
  -2  16  20 139.946 15.8410  11
   2  16 -19 201.742 20.7841  14
   2  16 -19 216.847 24.1140  19
   2  16 -19 200.963 16.7878  20
  -2  16  19 204.161 18.6144  18
   2  16 -18 186.900 21.2922  14
  -2  16  18 184.338 18.5548  18
   2  16 -18 203.969 17.9724  20
   2  16 -17 1586.43 61.4760  20
   2  16 -17 1551.22 64.0388  14
   2  16 -16 217.302 24.7071  14
   2  16 -16 197.764 27.1002  19
   2  16 -16 232.285 19.4971  20
   2  16 -15 5156.58 194.124  14
   2  16 -15 5283.32 194.431  19
   2  16 -15 5405.02 191.747  20
   2  16 -14 1166.19 52.2924  14
   2  16 -14 1129.01 52.4612  19
   2  16 -14 1172.84 48.5304  20
   2  16 -13 347.234 29.9816  19
   2  16 -12 573.863 34.1821  19
   2  16 -12 541.086 35.0241  14
   2  16 -11 1477.46 62.5572  14
   2  16 -11 1475.10 58.9649  20
   2  16 -11 1465.09 62.0171  19
   2  16 -10 7720.78 283.990  19
   2  16 -10 7553.60 282.027  20
  -2  16  10 8309.82 282.586  12
   2  16 -10 7869.91 284.895  14
   2  16  -9 1192.63 56.4348  19
   2  16  -9 1171.30 53.2295  20
   2  16  -9 1379.15 57.2245  14
  -2  16   9 1364.00 54.5176  12
   2  16  -8 1658.00 70.1114  14
   2  16  -8 1696.20 69.2821  19
  -2  16   8 1745.91 68.0123  12
   2  16  -7 1748.63 71.9780  14
   2  16  -7 1705.04 70.6231  19
  -2  16   7 1794.77 69.5905  12
   2  16  -6 1198.10 52.2718  14
   2  16  -6 1185.60 50.8792  19
  -2  16   6 1158.44 50.3899  12
   2  16  -5 3016.97 112.401  14
   2  16  -5 2864.32 111.128  19
  -2  16   5 2983.81 110.798  12
   2  16  -4 1941.52 77.6057  14
  -2  16   4 1937.46 76.4134  12
   2  16  -4 1979.64 76.3101  19
   2  16  -3 174.237 24.1921  14
  -2  16   3 192.040 20.5283  23
   2  16  -2 3025.89 114.100  14
  -2  16   2 3164.02 112.294  23
  -2  16   2 2900.91 111.206  19
  -2  16   2 3032.92 113.459  12
  -2  16   1 3956.38 148.836  19
  -2  16   1 4343.09 149.866  23
   2  16  -1 4015.35 151.092  14
  -2  16   0 88.6497 19.2114  23
  -2  16   0 99.0870 17.8597  19
  -2  16  -1 4135.43 147.939  23
  -2  16  -1 3912.84 147.227  14
  -2  16  -1 4078.60 147.344  19
  -2  16  -2 3114.69 115.393  23
  -2  16  -2 3020.30 114.878  14
  -2  16  -2 3175.57 115.077  19
  -2  16  -3 169.753 22.0100  23
  -2  16  -3 173.639 19.6645  14
  -2  16  -3 161.991 20.6467  19
  -2  16  -4 1986.52 76.3199  23
  -2  16  -4 1928.08 75.6482  14
  -2  16  -4 1978.01 75.9207  19
  -2  16  -5 2875.56 107.442  23
  -2  16  -5 2859.00 107.296  14
  -2  16  -5 2787.32 105.013  20
  -2  16  -5 2937.85 107.027  19
  -2  16  -6 1151.05 49.3427  23
  -2  16  -6 1180.60 48.8948  14
  -2  16  -6 1132.00 46.2381  20
  -2  16  -6 1179.29 49.0669  19
  -2  16  -7 1698.10 67.9137  23
  -2  16  -7 1675.75 67.6101  14
  -2  16  -7 1700.60 64.9701  20
  -2  16  -7 1696.65 67.6042  19
  -2  16  -8 1753.49 67.0949  23
  -2  16  -8 1609.13 66.5553  14
  -2  16  -8 1601.84 64.2119  20
  -2  16  -8 1754.55 66.7924  19
  -2  16  -9 1266.26 53.7220  23
  -2  16  -9 1272.76 53.7574  14
  -2  16  -9 1228.09 54.0510  19
  -2  16  -9 1265.96 50.7444  20
  -2  16 -10 7555.79 277.737  14
  -2  16 -10 7752.05 277.577  19
  -2  16 -10 7795.47 275.970  20
  -2  16 -11 1406.80 55.5944  20
  -2  16 -11 1443.81 58.4383  14
  -2  16 -12 554.915 27.5298  20
  -2  16 -13 405.048 25.9500  24
  -2  16 -13 425.617 24.0631  20
  -2  16 -13 405.112 28.3143  19
  -2  16 -14 1118.96 48.3472  24
  -2  16 -14 1201.79 49.5907  14
  -2  16 -14 1159.90 47.1427  20
  -2  16 -14 1171.67 49.9774  19
  -2  16 -15 5162.24 189.499  24
  -2  16 -15 5445.28 189.810  14
  -2  16 -15 5188.06 188.354  20
  -2  16 -15 5109.46 189.820  19
  -2  16 -16 181.593 20.1352  24
  -2  16 -16 222.034 20.9709  14
  -2  16 -16 229.828 19.0155  20
  -2  16 -16 227.215 22.2892  19
  -2  16 -17 1586.04 62.5371  14
  -2  16 -17 1578.51 61.1479  20
  -2  16 -17 1538.09 62.7673  24
  -2  16 -17 1621.72 62.9793  19
  -2  16 -18 179.355 19.8702  24
  -2  16 -18 194.044 18.4674  14
  -2  16 -18 177.813 19.9484  19
  -2  16 -19 192.761 19.7738  24
  -2  16 -19 189.109 17.9552  14
  -2  16 -19 204.493 19.2581  19
  -2  16 -20 140.335 18.6282  24
  -2  16 -20 147.381 16.4103  14
  -2  16 -20 139.165 14.4961  20
  -2  16 -20 105.067 16.6701  19
  -2  16 -21 2409.47 90.5355  20
  -2  16 -21 2427.52 92.3294  24
  -2  16 -21 2317.45 91.1030  19
  -2  16 -22 258.519 16.6870  14
  -2  16 -22 256.812 15.9434  20
  -2  16 -22 242.945 19.4798  24
  -2  16 -22 241.032 16.7855  19
  -2  16 -23 565.500 24.4454  20
  -2  16 -23 545.216 24.9527  19
  -2  16 -23 584.954 24.2245  14
  -2  16 -24 531.071 26.5245  23
   2  16  24 567.822 24.6076  18
  -2  16 -24 609.820 24.2046  20
  -2  16 -25 26.9809 12.3153  23
  -2  16 -25 22.9435 8.31375  20
   2  17 -24 984.879 38.3001  19
   2  17 -23 298.317 14.5234  20
   2  17 -23 342.696 17.8915  19
   2  17 -23 304.780 15.4434  14
   2  17 -22 243.997 13.5326  20
  -2  17  22 222.081 14.4138  11
   2  17 -22 235.878 17.8082  19
   2  17 -22 219.213 14.8127  14
   2  17 -21 575.562 27.7893  19
   2  17 -21 543.335 24.1950  20
  -2  17  21 548.017 24.5210  11
   2  17 -21 587.733 25.8338  14
   2  17 -20 531.083 23.2624  20
  -2  17  20 524.527 23.4999  11
   2  17 -20 524.301 25.5688  14
   2  17 -19 1076.36 42.8164  20
  -2  17  19 1063.34 42.7783  11
   2  17 -19 1120.91 44.9681  14
   2  17 -18 495.970 24.8535  20
   2  17 -18 511.388 28.1513  14
   2  17 -17 1604.05 60.0264  20
   2  17 -17 1483.91 63.4706  19
   2  17 -17 1526.89 62.4391  14
   2  17 -16 1686.73 65.1438  20
   2  17 -16 1768.18 68.8093  19
   2  17 -16 1632.25 67.6153  14
   2  17 -15 399.960 23.6303  20
   2  17 -15 428.723 28.9201  19
   2  17 -15 344.872 27.1410  14
   2  17 -14 1494.86 62.7690  19
   2  17 -13 2254.58 87.9191  19
   2  17 -12 681.379 32.9234  20
[truncated: 2,214,259 more chars]
