# Supplementary material for: Puckering effects of 4-hy­droxy-l-proline isomers on the conformation of ornithine-free Gramicidin S
Source: Acta Crystallogr E Crystallogr Commun. 2024 Aug 9;80(Pt 9):942–6. doi: 10.1107/S2056989024007771 (PMC11389682; doi:10.1107/S2056989024007771)
Supplement: Supplementary file 2 [file e-80-00942-4sup2.hkl]

#
# h,k,l, Fc-squared, Fo-squared, sigma(Fo-squared), status flag
#
#data_thyp
data_4
_shelx_title ' 240122 [tHyp]LGS.H2O.2CH3OH in P2(1)2(1)2(1)'
_shelx_refln_list_code          4
_shelx_F_calc_maximum      594.82
_exptl_crystal_F_000      2712.00
_reflns_d_resolution_high  0.8300

loop_
 _space_group_symop_operation_xyz
 'x, y, z'
 '-x+1/2, -y, z+1/2'
 '-x, y+1/2, -z+1/2'
 'x+1/2, -y+1/2, -z'

_cell_length_a    11.8909
_cell_length_b    18.8562
_cell_length_c    30.3163
_cell_angle_alpha  90.000
_cell_angle_beta   90.000
_cell_angle_gamma  90.000

_shelx_F_squared_multiplier     1.000

loop_
 _refln_index_h
 _refln_index_k
 _refln_index_l
 _refln_F_squared_calc
 _refln_F_squared_meas
 _refln_F_squared_sigma
 _refln_observed_status
   2   0   0        421.98         48.39         5.47 o
   4   0   0       1191.61       2358.94        62.14 o
   6   0   0        576.21        511.41        19.26 o
   8   0   0          9.15         12.62        16.25 o
  10   0   0        555.00        390.21        17.79 o
  12   0   0         93.87        144.85        10.28 o
   1   1   0       7606.56       7476.61       118.26 o
   2   1   0        643.46        481.30         8.44 o
   3   1   0       3665.26       4168.72        61.25 o
   4   1   0        271.03        239.59         5.59 o
   5   1   0       1619.76       1816.71        24.85 o
   6   1   0        363.91        340.17         7.87 o
   7   1   0        673.22        648.90        13.62 o
   8   1   0        487.52        615.96        17.06 o
   9   1   0       1078.98        877.00        11.77 o
  10   1   0          5.78          5.70         3.35 o
  11   1   0        973.10        991.16        33.73 o
  12   1   0        484.42        642.60        24.97 o
  13   1   0          3.27         -0.05         5.02 o
  14   1   0          4.25         14.70         5.05 o
   0   2   0         93.53         95.79         4.88 o
   2   2   0      30446.30      32491.46       405.55 o
   3   2   0        559.42         24.17         2.73 o
   4   2   0         25.43         73.06         3.69 o
   5   2   0       1221.09       1234.39        22.44 o
   6   2   0       2118.59       2075.08        28.56 o
   7   2   0          9.74         13.71         6.95 o
   8   2   0          6.10          5.53         3.26 o
   9   2   0        257.72        251.52         4.36 o
  10   2   0         43.75         58.28         5.28 o
  11   2   0         59.25         56.59         3.68 o
  12   2   0         17.51         15.13         4.50 o
  13   2   0        158.07        195.61        11.01 o
  14   2   0         10.34         16.87         5.37 o
   1   3   0      20183.87      22759.00       326.34 o
   2   3   0       4164.67       4030.67        54.44 o
   3   3   0         41.34         89.92         3.36 o
   4   3   0       2239.55       1991.84        24.78 o
   5   3   0       1286.65       1023.26        16.05 o
   6   3   0       3816.15       3231.23        50.76 o
   7   3   0        365.78        385.92        12.29 o
   8   3   0        381.79        390.86         5.83 o
   9   3   0        517.06        527.42         7.13 o
  10   3   0         45.08         58.10         3.45 o
  11   3   0        298.10        377.59         7.55 o
  12   3   0         14.58         14.47         3.76 o
  13   3   0        280.73        291.42        13.89 o
  14   3   0          0.40          1.53         4.15 o
   0   4   0     353805.00     360634.19      8969.89 o
   1   4   0       5184.17       2914.39        41.16 o
   2   4   0      13074.88      10397.63       139.00 o
   3   4   0       2617.68       3468.45        47.15 o
   4   4   0      19214.97      17931.83       239.36 o
   5   4   0       4531.39       4410.59        72.84 o
   6   4   0        161.21        171.58         8.21 o
   7   4   0         67.51         37.16         6.85 o
   8   4   0        280.97        281.15         4.49 o
   9   4   0          7.20          9.59         2.48 o
  10   4   0         83.45         49.69         3.12 o
  11   4   0        125.82         99.83         3.92 o
  12   4   0        129.07        101.45         4.46 o
  13   4   0          1.39          7.40         7.29 o
  14   4   0        168.84        284.38        30.38 o
   1   5   0       1538.33       1919.78        31.73 o
   2   5   0       1632.75       1000.53        19.10 o
   3   5   0       6264.90       6457.10        86.76 o
   4   5   0      11915.20      11771.28       186.83 o
   5   5   0       4023.67       3573.56        79.01 o
   6   5   0        949.37        784.91        18.23 o
   7   5   0        208.40        134.52        12.40 o
   8   5   0        138.18        106.51         2.58 o
   9   5   0       1005.38       1163.30        16.30 o
  10   5   0        323.43        250.56         6.57 o
  11   5   0        142.46        240.46        11.01 o
  12   5   0          0.24         16.82         6.26 o
  13   5   0        117.14         94.08         5.70 o
   0   6   0        227.73        258.94         8.89 o
   1   6   0       2752.61       2804.45        46.00 o
   2   6   0      17298.94      14771.09       370.43 o
   3   6   0         72.90        112.77         5.26 o
   4   6   0       3706.48       2914.14        79.57 o
   5   6   0       2861.65       2226.74        79.92 o
   6   6   0       2476.80       2127.93        84.84 o
   7   6   0        451.99        331.86        25.34 o
   8   6   0        368.22        397.56         7.19 o
   9   6   0       1105.76       1244.80        17.38 o
  10   6   0        217.18        232.69         4.58 o
  11   6   0        144.51        123.49         4.80 o
  12   6   0         24.38         13.77         4.23 o
  13   6   0          5.42          2.36         4.59 o
   1   7   0        182.78        253.25         6.89 o
   2   7   0       1681.32       1498.06        34.10 o
   3   7   0        969.65        984.50        42.74 o
   4   7   0       7752.42       7942.96       203.14 o
   5   7   0        347.92        281.21        14.48 o
   7   7   0         14.52         12.46         2.32 o
   8   7   0         42.56         60.07         3.31 o
   9   7   0       1141.97       1198.57        19.90 o
  10   7   0         34.07         42.30         3.23 o
  11   7   0        277.76        262.58         6.50 o
  12   7   0        143.31         93.50         4.63 o
  13   7   0         95.85        121.30         5.88 o
   0   8   0      36962.29      47342.42       966.02 o
   1   8   0       4996.19       6446.12       103.33 o
   2   8   0        204.18        587.90        16.65 o
   3   8   0       7527.89       8666.50       312.30 o
   4   8   0       8346.33       9018.70       311.60 o
   5   8   0       3198.59       3046.31        82.53 o
   6   8   0        309.87        175.36        20.72 o
   7   8   0        630.98        627.42        10.89 o
   8   8   0         16.35         49.08         2.95 o
   9   8   0        308.07        291.97         6.88 o
  10   8   0        121.75         89.33         3.58 o
  11   8   0          0.01         -1.12         3.08 o
  12   8   0         27.43         36.00         2.91 o
  13   8   0         50.38         64.90         3.84 o
   1   9   0        466.20        494.61        13.05 o
   2   9   0         26.34         44.65         7.56 o
   3   9   0       4793.15       3964.80       139.62 o
   4   9   0         74.49         61.37        11.21 o
   5   9   0        165.44        201.87        13.60 o
   6   9   0        387.53        351.67        11.21 o
   7   9   0        381.15        565.34         9.99 o
   8   9   0         69.52         56.64         2.98 o
   9   9   0          1.17         11.87         2.80 o
  10   9   0        701.68        568.44        10.31 o
  11   9   0         55.11         27.38         3.16 o
  12   9   0          2.39          3.24         2.61 o
  13   9   0         78.04         62.43         3.55 o
   0  10   0       4633.86       5135.86       189.08 o
   1  10   0       2049.07       2405.25        53.44 o
   2  10   0       8703.44      10681.14       271.23 o
   3  10   0          1.46        119.46        23.60 o
   4  10   0       3983.43       3490.00       132.43 o
   5  10   0        107.57         96.19        17.05 o
   6  10   0         16.06         23.09         2.57 o
   7  10   0        399.14        510.53        10.24 o
   8  10   0        400.64        330.04         5.76 o
   9  10   0        266.45        212.10         4.74 o
  10  10   0         26.61         22.94         2.81 o
  11  10   0         15.11         15.17         3.24 o
  12  10   0         10.12          6.55         2.42 o
   1  11   0        502.58        404.50        13.67 o
   2  11   0        761.76        942.63        32.30 o
   3  11   0        104.82        136.14        12.64 o
   4  11   0        597.79        530.11        30.03 o
   5  11   0         81.61         73.52         2.67 o
   6  11   0        192.45        140.94         5.94 o
   7  11   0          2.04         19.08         3.35 o
   8  11   0         17.77         45.97         3.21 o
   9  11   0          0.05          1.11         2.69 o
  10  11   0          2.35          0.00         2.58 o
  11  11   0        224.66        250.53         5.38 o
  12  11   0          4.20          9.12         2.41 o
   0  12   0      15737.75      16292.81       583.43 o
   1  12   0          5.05        135.21        12.61 o
   2  12   0        108.29         78.07        16.05 o
   3  12   0        109.44        113.47        11.05 o
   4  12   0         15.94         15.80         2.60 o
   5  12   0         16.41         15.66         2.40 o
   6  12   0        342.02        256.35         5.82 o
   7  12   0         18.66          2.12         3.21 o
   8  12   0         99.58         67.32         3.88 o
   9  12   0          1.48         -0.41         3.03 o
  10  12   0        122.79         75.94         3.79 o
  11  12   0        163.05        195.75         4.99 o
  12  12   0         10.49          2.67         3.47 o
   1  13   0        674.46        697.58        37.02 o
   2  13   0         67.72        105.53         5.22 o
   3  13   0        206.27        241.70         5.52 o
   4  13   0       1013.49       1034.38        16.33 o
   5  13   0       4688.27       4458.79        79.65 o
   6  13   0         11.10          2.89         2.95 o
   7  13   0         17.02         38.71         3.12 o
   8  13   0         37.82         35.42         3.19 o
   9  13   0          5.30          5.35         2.68 o
  10  13   0          4.84         12.36         2.52 o
  11  13   0         26.03         33.53         3.26 o
   0  14   0       2469.23       2930.59       114.88 o
   1  14   0         59.56         76.01         4.71 o
   2  14   0         19.87         39.81         4.36 o
   3  14   0        602.60        664.89        13.71 o
   4  14   0         42.56         38.58         3.23 o
   5  14   0         72.01         59.67         3.54 o
   6  14   0          5.83          3.85         2.90 o
   7  14   0         11.33         20.75         2.73 o
   8  14   0         22.84         19.00         2.87 o
   9  14   0        107.59        104.46         3.55 o
  10  14   0         84.26         76.31         3.56 o
  11  14   0         20.37         30.14         3.00 o
   1  15   0        138.18        110.75         7.05 o
   2  15   0          2.34         18.93         4.34 o
   3  15   0        626.37        716.09        19.36 o
   4  15   0        437.32        556.46        12.66 o
   5  15   0        199.61        257.05        13.47 o
   6  15   0        457.92        426.99         9.15 o
   7  15   0         75.15        141.34         4.80 o
   8  15   0         55.85         50.99         3.05 o
   9  15   0          4.19         20.91         2.90 o
  10  15   0         28.61         32.73         3.32 o
   1  16   0        656.89        902.20        46.47 o
   2  16   0          0.41         34.35         4.75 o
   3  16   0       1104.67       1263.92        32.88 o
   4  16   0          0.00         40.25         5.15 o
   5  16   0        697.38        692.00        30.47 o
   6  16   0         35.64         61.48         5.16 o
   7  16   0         61.73         80.61         9.55 o
   8  16   0        385.39        426.22        11.93 o
   9  16   0        238.28        283.67         7.79 o
  10  16   0          8.29          9.81         3.52 o
   1  17   0         33.81         44.41         4.98 o
   2  17   0         94.67         76.28         4.51 o
   3  17   0        643.60        627.27        18.18 o
   4  17   0        105.79        115.26         6.06 o
   5  17   0        110.79         84.31         5.39 o
   6  17   0        373.64        317.25        13.24 o
   7  17   0        164.99        159.64         6.35 o
   8  17   0         86.54        136.99         5.43 o
   9  17   0         13.08         46.26         3.25 o
   1  18   0        160.91        152.45         8.64 o
   2  18   0        673.69        659.21        14.64 o
   3  18   0         41.11         53.25         5.02 o
   4  18   0        270.33        205.87         7.51 o
   5  18   0         62.74         31.38         5.01 o
   6  18   0         70.35         76.38         5.75 o
   7  18   0        101.95         94.50         4.65 o
   8  18   0        134.30         91.62         4.16 o
   2  19   0        278.29        308.20         9.45 o
   3  19   0       1027.59        833.36        17.92 o
   4  19   0         24.30         18.09         3.91 o
   5  19   0         84.55        119.98         5.21 o
   6  19   0        178.74        167.72        11.04 o
   7  19   0         19.95         44.56         3.29 o
   2  20   0        257.25        201.26        10.09 o
   3  20   0        199.59        192.91         6.49 o
   4  20   0        175.07        184.11         6.25 o
   5  20   0         42.03         47.21         2.86 o
   6  20   0         31.91         49.84         3.19 o
   3  21   0         19.43         11.91         4.99 o
   4  21   0         28.44          9.27         5.15 o
   5  21   0        470.64        424.05        12.83 o
   1   0   1      93441.98      92890.05      1888.35 o
   2   0   1      18456.58      17459.44       308.75 o
   3   0   1       4756.69       4402.52        91.16 o
   4   0   1        417.99        332.19         9.11 o
   5   0   1        902.27        875.06        18.83 o
   6   0   1       5956.55       5391.75        98.56 o
   7   0   1        269.90        216.66         9.56 o
   8   0   1         28.62         14.58         9.59 o
   9   0   1         26.00         49.89         3.28 o
  10   0   1        129.76        108.80         7.09 o
  11   0   1       2142.69       2234.25        57.53 o
  12   0   1        175.09        156.44         8.79 o
  13   0   1        110.63        148.74         7.88 o
 -14   1   1         66.67         71.53         6.00 o
 -13   1   1         60.12         63.54         5.23 o
 -12   1   1         35.94         23.11         3.96 o
 -11   1   1        263.80        297.69         9.08 o
 -10   1   1        913.87        986.82        15.27 o
  -9   1   1       1240.76       1215.78        15.39 o
  -8   1   1        175.86        200.32        11.56 o
  -7   1   1        715.02        614.87        14.70 o
  -6   1   1       1735.78       1599.48        24.47 o
  -5   1   1        655.60        815.85        12.70 o
  -4   1   1        682.14       1125.25        17.16 o
  -3   1   1      19113.66      16367.75       236.76 o
  -2   1   1       5831.58       3206.43        57.59 o
  -1   1   1       7090.45       6398.14       113.39 o
   1   1   1       7038.69       6460.24       114.94 o
   2   1   1       5797.95       3123.43        45.76 o
   3   1   1      19112.27      16354.45       218.76 o
   4   1   1        691.81       1100.43        16.77 o
   5   1   1        654.08        823.18        12.80 o
   6   1   1       1733.33       1575.24        24.15 o
   7   1   1        716.10        609.04        12.29 o
   8   1   1        176.81        195.10        10.03 o
   9   1   1       1232.38       1219.09        17.09 o
  10   1   1        908.39        967.92        15.03 o
  11   1   1        263.09        284.10        11.54 o
  12   1   1         36.37         29.71         4.07 o
  13   1   1         59.91         58.41         7.75 o
  14   1   1         66.02         67.35         5.94 o
 -14   2   1          0.68         -1.48         5.27 o
 -13   2   1         37.79         58.58         7.86 o
 -12   2   1         31.93         36.65         4.72 o
 -11   2   1        106.96        119.06         3.91 o
 -10   2   1       1003.69        990.40        15.94 o
  -9   2   1        800.47        880.80        11.80 o
  -8   2   1       1017.84       1031.34        19.48 o
  -7   2   1       2396.55       2300.07        40.41 o
  -6   2   1       3786.03       3817.00        57.86 o
  -5   2   1       3037.47       2665.31        45.48 o
  -4   2   1      11041.44       9859.64       132.42 o
  -3   2   1        665.04        744.23        11.53 o
  -2   2   1      10844.21      10435.04       165.15 o
  -1   2   1       7323.14       6551.52       114.31 o
   0   2   1       4478.98       7118.17       125.94 o
   1   2   1       7342.56       6591.47       116.42 o
   2   2   1      10798.50      10108.03       145.37 o
   3   2   1        659.81        722.54        14.92 o
   4   2   1      11033.47       9733.86       115.40 o
   5   2   1       3033.04       2693.55        45.04 o
   6   2   1       3778.65       3865.22        58.60 o
   7   2   1       2415.34       2316.00        37.28 o
   8   2   1       1010.27       1021.03        22.61 o
   9   2   1        804.75        897.67        12.83 o
  10   2   1       1005.97       1006.87        17.97 o
  11   2   1        107.36        117.01         4.28 o
  12   2   1         31.09         40.30         4.10 o
  13   2   1         37.33         62.84         8.00 o
  14   2   1          0.60         -1.34         5.27 o
 -14   3   1         98.18        152.47        10.96 o
 -13   3   1         29.19         38.20         7.57 o
 -12   3   1         10.57         17.43         4.41 o
 -11   3   1        565.21        695.13        14.00 o
 -10   3   1        281.57        273.95         5.94 o
  -9   3   1        979.33        824.28        12.13 o
  -8   3   1         43.60         40.15         2.16 o
  -7   3   1        919.46        694.80        17.74 o
  -6   3   1       2504.64       2250.35        39.03 o
  -5   3   1        607.53        601.95        12.25 o
  -4   3   1       2271.75       2177.24        28.66 o
  -3   3   1       5857.73       3978.32        58.09 o
  -2   3   1       6254.09       5374.63        72.11 o
  -1   3   1      10676.19       8560.41       175.63 o
   0   3   1       3764.67       3063.40        54.90 o
   1   3   1      10683.29       8659.38       177.48 o
   2   3   1       6271.22       5337.82        77.57 o
   3   3   1       5866.35       4009.77        47.87 o
   4   3   1       2275.38       2202.00        29.11 o
   5   3   1        604.52        601.44        10.32 o
   6   3   1       2514.14       2256.29        35.48 o
   7   3   1        922.16        682.48        17.34 o
   8   3   1         43.91         41.73         2.17 o
   9   3   1        971.22        813.73        14.90 o
  10   3   1        280.56        275.13         5.97 o
  11   3   1        567.69        690.56        12.30 o
  12   3   1         10.07         14.39         3.88 o
  13   3   1         29.57         22.75         7.33 o
  14   3   1         97.26        147.72         8.20 o
 -14   4   1        104.51        144.53        11.18 o
 -13   4   1          5.72         15.91         7.40 o
 -12   4   1         59.26         92.06         5.19 o
 -11   4   1        794.47        798.87        13.93 o
 -10   4   1        515.05        439.06         7.63 o
  -9   4   1         42.06         39.10         2.55 o
  -8   4   1         33.04         29.75         1.96 o
  -7   4   1       1731.25       1608.63        38.71 o
  -6   4   1        526.73        532.82        16.30 o
  -5   4   1        363.06        209.45        11.81 o
  -4   4   1        154.60        122.74         5.44 o
  -3   4   1       5712.39       6173.17        82.68 o
  -2   4   1      15969.99      18101.04       331.52 o
  -1   4   1      34271.05      30040.58       526.33 o
   0   4   1      28783.10      29612.10       521.16 o
   1   4   1      34188.84      30581.30       476.83 o
   2   4   1      15990.38      18342.07       316.03 o
   3   4   1       5714.37       5966.01       139.47 o
   4   4   1        148.89        106.47         4.95 o
   5   4   1        360.44        195.28         6.08 o
   6   4   1        530.73        526.69        12.35 o
   7   4   1       1719.65       1554.22        37.33 o
   8   4   1         32.35         27.04         1.92 o
   9   4   1         43.61         39.92         2.51 o
  10   4   1        520.36        437.37         8.30 o
  11   4   1        796.54        835.31        15.73 o
  12   4   1         59.69        100.19         6.90 o
  13   4   1          5.63          7.39         4.78 o
  14   4   1        104.72        144.66         7.81 o
 -13   5   1         88.41         91.44         6.33 o
 -12   5   1         60.33         82.25         4.97 o
 -11   5   1         40.36         60.41         3.36 o
 -10   5   1        267.46        315.20         6.54 o
  -9   5   1        714.57        649.66         8.97 o
  -8   5   1        460.79        498.94        10.83 o
  -7   5   1        644.32        583.59        19.78 o
  -6   5   1        244.38        289.96        11.12 o
  -5   5   1        930.65        951.18        23.25 o
  -4   5   1       7445.29       7416.11       118.72 o
  -3   5   1       3393.54       2512.11        34.36 o
  -2   5   1       4212.89       5444.98        96.70 o
  -1   5   1       2890.67       3868.12        59.21 o
   0   5   1      12268.63      19669.12       310.97 o
   1   5   1       2892.54       3860.13        61.76 o
   2   5   1       4241.64       5420.60        96.02 o
   3   5   1       3382.60       2534.18        37.87 o
   4   5   1       7469.41       7402.60       118.24 o
   5   5   1        934.35        937.79        16.31 o
   6   5   1        243.18        269.49         9.60 o
   7   5   1        648.32        608.20        22.78 o
   8   5   1        455.56        483.60         7.38 o
   9   5   1        713.36        644.13         9.53 o
  10   5   1        269.38        307.37         5.79 o
  11   5   1         41.00         63.00         3.32 o
  12   5   1         59.55         78.20         4.08 o
  13   5   1         88.14         90.33        12.80 o
 -13   6   1        166.69        231.46         8.36 o
 -12   6   1         51.80         44.65         7.72 o
 -11   6   1          9.81          4.04         2.74 o
 -10   6   1        801.66        726.49        14.28 o
  -9   6   1        143.15        102.59         3.03 o
  -8   6   1        571.11        567.94         8.88 o
  -7   6   1       1062.17        918.31        44.69 o
  -6   6   1        595.70        602.89        27.99 o
  -5   6   1       3146.84       3065.00        66.24 o
  -4   6   1       5949.92       4894.83        88.85 o
  -3   6   1        539.54        647.17        15.62 o
  -2   6   1        461.39        424.35        17.16 o
  -1   6   1       2125.01       3575.84        49.64 o
   0   6   1       3705.21       5514.68        80.78 o
   1   6   1       2108.83       3514.89        56.53 o
   2   6   1        459.10        411.76        10.33 o
   3   6   1        537.80        638.30        18.08 o
   4   6   1       5939.41       4879.67        88.52 o
   5   6   1       3170.71       2980.97        78.64 o
   6   6   1        582.98        572.48        16.98 o
   7   6   1       1063.12        937.56        45.10 o
   8   6   1        574.28        573.15         9.63 o
   9   6   1        139.47         97.28         2.95 o
  10   6   1        801.81        730.06        10.75 o
  11   6   1         10.22          8.47         2.74 o
  12   6   1         52.36         42.84         4.46 o
  13   6   1        166.15        240.65         8.60 o
 -13   7   1         14.27         19.64         3.80 o
 -12   7   1         22.31         17.67         2.90 o
 -11   7   1         33.41         43.22         3.77 o
 -10   7   1        164.46        146.89         4.30 o
  -9   7   1        798.63        706.46        12.34 o
  -8   7   1         89.29         86.65         3.60 o
  -7   7   1        316.02        358.39         6.47 o
  -5   7   1       1551.12       1234.14        37.33 o
  -4   7   1        399.15        541.05        20.78 o
  -3   7   1       6113.56       6371.30       179.27 o
  -2   7   1        612.09        687.06        18.35 o
  -1   7   1       1503.55       1609.41        27.44 o
   0   7   1       2875.01       2607.43        39.35 o
   1   7   1       1518.11       1650.75        28.14 o
   2   7   1        616.29        703.27        18.49 o
   3   7   1       6087.39       6482.00       166.42 o
   4   7   1        393.80        537.01        21.00 o
   5   7   1       1546.25       1191.68        36.50 o
   6   7   1        381.59        336.29        25.29 o
   7   7   1        315.33        351.12         7.08 o
   8   7   1         88.31         79.39         3.09 o
   9   7   1        801.87        709.10        12.35 o
  10   7   1        167.29        147.11         4.81 o
  11   7   1         31.19         38.52         3.59 o
  12   7   1         22.48         19.34         2.87 o
  13   7   1         14.71         15.06         3.68 o
 -13   8   1         33.18         41.29         3.67 o
 -12   8   1         26.44         16.36         2.78 o
 -11   8   1        190.16        202.11         6.94 o
 -10   8   1        140.28        130.10         4.09 o
  -9   8   1        331.27        377.06         8.25 o
  -8   8   1        624.16        714.91        12.37 o
  -7   8   1        258.99        265.68         5.43 o
  -6   8   1        772.66        628.64        34.75 o
  -5   8   1        992.39        986.85        31.99 o
  -4   8   1       3185.31       3012.56        85.10 o
  -3   8   1        123.88        340.26        24.32 o
  -2   8   1       2765.88       2495.94        54.51 o
  -1   8   1      15469.10      18264.65       323.37 o
   0   8   1        162.05        882.59        22.81 o
   1   8   1      15492.67      17979.01       434.08 o
   2   8   1       2749.22       2548.48        55.53 o
   3   8   1        126.97        377.78        25.95 o
   4   8   1       3173.47       3034.67        82.04 o
   5   8   1        982.51        974.10        47.52 o
   6   8   1        765.11        655.45        34.40 o
   7   8   1        258.94        270.43         5.87 o
   8   8   1        621.54        711.91        14.78 o
   9   8   1        329.26        381.72         8.29 o
  10   8   1        141.78        137.30         4.15 o
  11   8   1        190.57        195.36         6.17 o
  12   8   1         26.82         17.74         2.73 o
  13   8   1         32.76         45.52         3.68 o
 -13   9   1         30.77         51.49         3.37 o
 -12   9   1         35.56         25.03         2.74 o
 -11   9   1          2.73         -0.75         4.04 o
 -10   9   1        129.45        151.75         4.35 o
  -9   9   1        309.46        270.63         5.44 o
  -8   9   1        430.85        454.36         7.81 o
  -7   9   1        621.95        518.64         8.32 o
  -6   9   1        759.69        576.51        18.29 o
  -5   9   1       2579.64       2009.11        57.41 o
  -4   9   1       2043.23       2020.90        60.37 o
  -3   9   1        630.47        793.81        26.27 o
  -2   9   1       7043.81       9058.14       188.39 o
  -1   9   1       1198.41       1239.87        25.68 o
   0   9   1         46.95         81.36         5.71 o
   1   9   1       1193.55       1245.55        29.82 o
   2   9   1       7034.88       9020.75       187.62 o
   3   9   1        630.61        774.06        36.60 o
   4   9   1       2038.96       2145.21        60.31 o
   5   9   1       2577.13       1940.55        89.78 o
   6   9   1        770.59        596.24         9.59 o
   7   9   1        623.91        540.46        10.61 o
   8   9   1        432.44        450.75         7.76 o
   9   9   1        312.35        274.54         6.70 o
  10   9   1        128.03        151.21         4.32 o
  11   9   1          2.91          0.48         2.94 o
  12   9   1         35.14         25.76         2.69 o
  13   9   1         30.91         52.02         3.32 o
 -12  10   1         26.02         22.50         2.78 o
 -11  10   1         23.61         24.63         3.35 o
 -10  10   1        260.32        256.18         5.61 o
  -9  10   1        242.26        211.07         4.76 o
  -8  10   1        398.93        359.53         6.08 o
  -7  10   1        654.79        577.27        13.47 o
  -6  10   1        578.92        510.98         9.71 o
  -5  10   1       1252.83       1313.91        45.63 o
  -4  10   1        893.81        709.37        35.69 o
  -3  10   1       1029.26       1046.83        33.17 o
  -2  10   1       1555.42       1987.07        45.25 o
  -1  10   1       3465.74       4028.65        86.27 o
   0  10   1       2565.66       3951.27        84.67 o
   1  10   1       3476.73       4067.72        87.09 o
   2  10   1       1550.32       2018.65        56.98 o
   3  10   1       1024.99       1096.04        34.99 o
   4  10   1        888.76        716.72        26.06 o
   5  10   1       1247.75       1340.01        63.83 o
   6  10   1        584.91        517.19        12.02 o
   7  10   1        657.75        568.55        10.19 o
   8  10   1        393.79        369.02         7.29 o
   9  10   1        238.87        209.87         4.74 o
  10  10   1        261.35        256.66         5.69 o
  11  10   1         24.03         19.47         3.25 o
  12  10   1         25.76         20.09         2.42 o
 -12  11   1         15.06         14.17         2.47 o
 -11  11   1         56.52         55.13         3.08 o
 -10  11   1        226.93        207.00         5.59 o
  -9  11   1        138.20        160.59         4.07 o
  -8  11   1          8.26          2.13         3.12 o
  -7  11   1        345.34        354.39         9.18 o
  -6  11   1         13.60         13.60         2.58 o
  -5  11   1       1402.93       1256.78        22.90 o
  -4  11   1       1600.18       1567.51        46.80 o
  -3  11   1       1400.59       1189.62        50.97 o
  -2  11   1        649.78        802.30        46.11 o
  -1  11   1        895.59       1533.98        54.76 o
   0  11   1       2667.08       3964.12       105.22 o
   1  11   1        904.30       1562.41        37.01 o
   2  11   1        642.51        798.60        27.47 o
   3  11   1       1411.34       1178.01        38.87 o
   4  11   1       1602.18       1664.24        69.49 o
   5  11   1       1399.62       1279.33        27.38 o
   6  11   1         14.15          9.20         2.61 o
   7  11   1        340.61        339.33         6.88 o
   8  11   1          7.59          4.76         3.14 o
   9  11   1        138.06        157.59         4.37 o
  10  11   1        229.10        206.00         5.01 o
  11  11   1         56.78         52.68         3.32 o
  12  11   1         15.10         17.01         2.39 o
 -12  12   1          7.92          2.80         2.34 o
 -11  12   1        327.24        369.02         7.76 o
 -10  12   1        106.14         96.70         3.41 o
  -9  12   1         81.95         90.97         3.54 o
  -8  12   1         84.78         86.27         4.09 o
  -7  12   1         10.84          9.94         2.74 o
  -6  12   1        590.50        617.52        11.09 o
  -5  12   1       1238.08       1048.08        28.33 o
  -4  12   1        896.50        735.96        12.52 o
  -3  12   1        355.93        427.22        14.50 o
  -2  12   1        220.07        303.80        23.41 o
  -1  12   1       7828.02       9384.11       240.64 o
   0  12   1       2380.26       4704.78       124.55 o
   1  12   1       7816.42       9594.56       348.75 o
   2  12   1        218.87        301.04        26.21 o
   3  12   1        355.75        433.53        10.78 o
   4  12   1        904.41        765.78        16.66 o
   5  12   1       1245.95       1102.11        27.18 o
   6  12   1        588.77        614.13        10.32 o
   7  12   1         11.02          7.52         3.32 o
   8  12   1         85.72         83.20         3.48 o
   9  12   1         82.64         99.20         3.96 o
  10  12   1        105.58         97.35         3.47 o
  11  12   1        326.87        372.94         7.81 o
  12  12   1          8.11          6.68         3.25 o
 -11  13   1         70.53         54.28         3.30 o
 -10  13   1        148.12        145.41         3.84 o
  -9  13   1         16.86         24.56         3.20 o
  -8  13   1        510.78        520.93         9.48 o
  -7  13   1        165.72        150.85         4.04 o
  -6  13   1       2012.26       2016.19        37.69 o
  -5  13   1         26.24         75.72         3.76 o
  -4  13   1        136.47        163.29         6.38 o
  -3  13   1       1290.95       1334.29        25.55 o
  -2  13   1       1012.30        952.97        18.81 o
  -1  13   1        921.25       1352.77        60.03 o
   0  13   1       1783.84       1501.18        45.12 o
   1  13   1        915.55       1471.22        64.36 o
   2  13   1       1008.55        955.06        18.74 o
   3  13   1       1281.53       1305.09        25.07 o
   4  13   1        133.43        174.15        11.47 o
   5  13   1         25.27         74.72         3.22 o
   6  13   1       2004.03       2006.31        30.68 o
   7  13   1        164.01        154.47         4.95 o
   8  13   1        513.19        516.62         9.55 o
   9  13   1         17.44         28.71         2.65 o
  10  13   1        148.88        149.74         5.54 o
  11  13   1         69.25         64.62         3.86 o
 -11  14   1          9.96         14.82         3.57 o
 -10  14   1         22.83         20.55         3.72 o
  -9  14   1         67.37         86.59         3.61 o
  -8  14   1        706.81        689.84        10.98 o
  -7  14   1        714.12        736.86        11.71 o
  -6  14   1        523.28        598.53        10.69 o
  -5  14   1        223.58        206.96        22.22 o
  -4  14   1         43.63         79.43         4.90 o
  -3  14   1        458.61        532.18        11.80 o
  -2  14   1        651.79        635.77        13.14 o
  -1  14   1        105.36        128.92         5.06 o
   0  14   1         75.77        168.70         6.32 o
   1  14   1        105.41        133.28         4.78 o
   2  14   1        656.11        635.36        13.25 o
   3  14   1        457.15        566.04        12.81 o
   4  14   1         43.67         81.45         5.16 o
   5  14   1        222.42        205.85         6.94 o
   6  14   1        524.63        610.57        14.42 o
   7  14   1        714.93        739.52        14.23 o
   8  14   1        711.83        711.49        13.78 o
   9  14   1         68.93         87.31         3.15 o
  10  14   1         22.40         13.50         2.66 o
  11  14   1         10.02         14.21         2.81 o
 -10  15   1         22.50         17.40         4.69 o
  -9  15   1         55.74         66.84         3.31 o
  -8  15   1        185.13        166.75         4.89 o
  -7  15   1          9.28          9.56         3.43 o
  -6  15   1        277.54        246.10         7.55 o
  -5  15   1        144.27        125.82        35.02 o
  -4  15   1        407.60        388.56        13.91 o
  -3  15   1        722.79        723.16        23.81 o
  -2  15   1       1016.29        848.87        17.11 o
  -1  15   1       1205.53       1089.89        25.00 o
   0  15   1        872.12        880.36        23.48 o
   1  15   1       1207.59       1063.58        20.85 o
   2  15   1       1018.51        858.39        17.29 o
   3  15   1        718.35        712.68        15.83 o
   4  15   1        405.87        412.39        14.27 o
   5  15   1        148.88        176.55         6.52 o
   6  15   1        274.02        254.15         6.81 o
   7  15   1         10.05         13.23         2.94 o
   8  15   1        185.48        166.10         5.30 o
   9  15   1         55.24         64.80         3.39 o
  10  15   1         22.71         15.21         3.18 o
  -9  16   1         33.68         55.18         3.09 o
  -8  16   1        123.51         74.67         4.67 o
  -7  16   1        851.88        894.61        24.51 o
  -6  16   1        659.68        640.17        14.70 o
  -5  16   1        356.30        287.01         8.05 o
  -4  16   1        870.33        887.82        19.71 o
  -3  16   1        249.45        226.03         6.60 o
  -2  16   1       1502.75       1494.25        41.39 o
  -1  16   1        775.50        700.31        46.64 o
   0  16   1       1509.91       1582.82        57.67 o
   1  16   1        759.98        697.45        15.48 o
   2  16   1       1502.79       1469.68        30.95 o
   3  16   1        245.26        218.92         6.33 o
   4  16   1        870.07        942.79        22.04 o
   5  16   1        354.67        311.02        23.12 o
   6  16   1        659.82        651.50        14.62 o
   7  16   1        855.69        885.33        20.85 o
   8  16   1        122.53         73.11         3.07 o
   9  16   1         34.10         54.68         4.03 o
  10  16   1         59.48         51.26         4.03 o
  -9  17   1         44.97         43.24         3.17 o
  -8  17   1        139.51        145.20         5.61 o
  -7  17   1        380.46        418.79        16.19 o
  -6  17   1        297.15        221.04        10.35 o
  -5  17   1        150.73        151.29         6.60 o
  -4  17   1        270.39        269.87         9.07 o
  -3  17   1       1299.83       1304.91        33.94 o
  -2  17   1        461.44        481.85        17.04 o
  -1  17   1       1326.02       1414.93        36.67 o
   1  17   1       1328.39       1423.63        36.78 o
   2  17   1        458.57        474.38        18.43 o
   3  17   1       1300.27       1327.67        34.37 o
   4  17   1        270.71        264.31         6.96 o
   5  17   1        150.48        140.95         6.37 o
   6  17   1        299.97        200.90         6.75 o
   7  17   1        381.09        417.35        12.13 o
   8  17   1        138.19        146.54         5.60 o
   9  17   1         44.02         41.78         3.42 o
  -8  18   1        251.27        260.79         7.71 o
  -7  18   1         54.58         44.54         3.98 o
  -6  18   1        122.80         87.98         6.01 o
  -5  18   1        150.85        184.28         7.84 o
  -4  18   1        306.59        265.32         8.73 o
  -3  18   1        283.78        267.98         8.76 o
  -2  18   1         95.93        106.92         5.56 o
   1  18   1        150.61        194.87         6.96 o
   2  18   1         96.17        111.11         4.63 o
   3  18   1        287.66        271.52         7.32 o
   4  18   1        311.91        279.64        14.09 o
   5  18   1        152.42        175.45         6.87 o
   6  18   1        124.25         91.57         6.21 o
   7  18   1         53.03         42.54         3.90 o
   8  18   1        252.75        264.61         7.83 o
  -7  19   1        271.38        273.19         7.98 o
  -6  19   1         95.57         92.71         4.51 o
  -5  19   1        330.86        272.38         8.53 o
  -4  19   1        301.60        291.44         8.92 o
  -3  19   1        422.08        458.41        12.40 o
  -2  19   1       1406.35       1557.27        56.73 o
   2  19   1       1411.64       1535.54        39.38 o
   3  19   1        421.22        437.71        12.61 o
   4  19   1        297.85        293.83         9.11 o
   5  19   1        332.45        280.30         8.70 o
   6  19   1         94.75         91.47         4.54 o
   7  19   1        269.05        267.36         7.89 o
  -6  20   1        143.60        105.31         3.43 o
  -5  20   1         87.94         67.11         3.12 o
  -4  20   1        127.32        116.33         5.87 o
  -3  20   1         84.19         95.40         7.27 o
  -2  20   1        183.17        179.25         9.47 o
   2  20   1        184.86        187.28         9.70 o
   3  20   1         83.45         99.58         7.28 o
   4  20   1        126.09        125.73         5.10 o
   5  20   1         87.42         67.78         8.01 o
   6  20   1        143.76        106.77         3.44 o
  -5  21   1          6.02          2.35         4.40 o
  -4  21   1        181.06        147.11         7.84 o
  -3  21   1        254.10        268.16        11.51 o
   3  21   1        251.54        267.75        11.57 o
   4  21   1        181.64        145.27         4.99 o
   5  21   1          5.73          9.37         2.35 o
   0   0   2      10344.80       7294.74       182.01 o
   1   0   2      36979.86      32618.30       812.90 o
   2   0   2      15899.13      19942.22       349.85 o
   3   0   2        445.38        441.63        11.66 o
   4   0   2       3632.25       3884.39        81.44 o
   5   0   2       1472.62       1195.88        24.31 o
   6   0   2        247.55        288.35        10.03 o
   7   0   2         44.17         31.85         8.06 o
   8   0   2          9.69         61.57        11.57 o
   9   0   2        486.86        505.44        11.16 o
  10   0   2        552.77        488.15        14.90 o
  11   0   2         79.39         86.30         6.83 o
  12   0   2         17.08         18.68         5.55 o
  13   0   2        368.79        400.93        12.00 o
 -14   1   2         16.52         25.36         5.09 o
 -13   1   2         33.27         37.57         4.97 o
 -12   1   2         30.10         33.35         4.68 o
 -11   1   2         89.14        103.45         4.88 o
 -10   1   2        318.69        319.29         6.21 o
  -9   1   2       1094.02        900.88        11.94 o
  -8   1   2         92.00         98.35         8.82 o
  -7   1   2        849.20        866.11        20.53 o
  -6   1   2       1066.12        972.74        17.43 o
  -5   1   2       9066.72       8987.96       131.65 o
  -4   1   2      12750.96      12304.36       195.81 o
  -3   1   2       6806.40       6663.27       106.58 o
  -2   1   2       4146.41       5228.10       131.96 o
  -1   1   2       2474.81       4015.13        94.83 o
   0   1   2       1419.57       2033.26        51.12 o
   1   1   2       2478.53       3782.82        66.99 o
   2   1   2       4153.28       5187.32        92.20 o
   3   1   2       6802.13       6675.18       106.32 o
   4   1   2      12779.55      12228.11       194.35 o
   5   1   2       9046.36       8969.51       131.32 o
   6   1   2       1057.22        948.19        15.91 o
   7   1   2        846.84        865.13        16.68 o
   8   1   2         88.49         96.40        10.56 o
   9   1   2       1099.59        888.68        14.37 o
  10   1   2        318.66        320.10         8.74 o
  11   1   2         90.76        111.39         4.97 o
  12   1   2         30.71         35.58         4.07 o
  13   1   2         33.19         40.06         5.14 o
  14   1   2         16.88         20.16         5.13 o
 -14   2   2         22.09          5.56         5.20 o
 -13   2   2         16.43         24.56         7.30 o
 -12   2   2         33.53         50.58         6.00 o
 -11   2   2        402.88        492.06        10.86 o
 -10   2   2         67.38         86.55         3.15 o
  -9   2   2        676.57        568.60         7.89 o
  -8   2   2       2419.69       2026.91        25.51 o
  -7   2   2         65.62         65.27         7.60 o
  -6   2   2       2543.47       2269.59        39.45 o
  -5   2   2         66.01         65.35         6.07 o
  -4   2   2      14320.65      13268.19       210.46 o
  -3   2   2       6182.22       5289.33       109.09 o
  -2   2   2      10950.22      11989.36       211.17 o
  -1   2   2       2529.65        883.11        29.58 o
   0   2   2        905.53        629.81        10.65 o
   1   2   2       2539.55        881.84        18.83 o
   2   2   2      10956.10      11923.24       189.11 o
   3   2   2       6208.94       5293.59        69.83 o
   4   2   2      14280.45      13030.65       174.63 o
   5   2   2         66.28         70.93         5.84 o
   6   2   2       2521.74       2258.53        35.81 o
   7   2   2         66.63         66.60         5.99 o
   8   2   2       2428.99       2049.73        25.68 o
   9   2   2        672.75        572.71        10.36 o
  10   2   2         66.33         83.12         3.53 o
  11   2   2        401.29        493.12         9.87 o
  12   2   2         34.53         60.00         4.97 o
  13   2   2         16.49         32.45         5.10 o
  14   2   2         22.49         16.58         5.28 o
 -14   3   2         13.91         21.90         4.54 o
 -13   3   2          6.48          6.92         7.19 o
 -12   3   2        216.81        237.55        10.75 o
 -11   3   2        309.64        308.87         6.71 o
 -10   3   2        391.39        335.35         9.33 o
  -9   3   2        369.31        366.77         8.51 o
  -8   3   2        926.32        917.91        11.58 o
  -7   3   2       1172.38       1224.96        26.73 o
  -6   3   2       3931.03       3794.76        70.57 o
  -5   3   2       3265.80       2918.06        54.62 o
  -4   3   2       4310.25       3174.78        51.99 o
  -3   3   2       5642.79       5312.04        94.39 o
  -2   3   2       4711.85       2840.69        59.22 o
  -1   3   2       7329.72       7336.89       128.11 o
   0   3   2      16252.11      21813.21       344.60 o
   1   3   2       7331.25       7357.66       130.65 o
   2   3   2       4703.53       2802.33        58.25 o
   3   3   2       5607.87       5314.86        86.71 o
   4   3   2       4314.89       3181.75        43.95 o
   5   3   2       3281.98       2933.97        38.67 o
   6   3   2       3926.43       3652.32        55.59 o
   7   3   2       1167.62       1165.47        25.57 o
   8   3   2        918.68        875.29        13.24 o
   9   3   2        368.55        359.03         6.37 o
  10   3   2        393.55        329.06         8.68 o
  11   3   2        309.39        299.74         7.31 o
  12   3   2        214.47        237.85        11.24 o
  13   3   2          6.28          3.27         4.88 o
  14   3   2         13.63         31.82         5.47 o
 -14   4   2         23.04         24.86         4.06 o
 -13   4   2        312.64        284.36        13.67 o
 -12   4   2        126.09        106.27         6.66 o
 -11   4   2        345.23        424.14         7.97 o
 -10   4   2        391.80        448.35         7.81 o
  -9   4   2        505.78        400.35         6.09 o
  -8   4   2         67.05         87.14         2.60 o
  -7   4   2        793.94        729.91        19.59 o
  -6   4   2       4041.05       3764.78        81.15 o
  -5   4   2       2375.09       2205.08        48.88 o
  -4   4   2       1917.88       1806.13        34.21 o
  -3   4   2      23742.05      20432.58       321.06 o
  -2   4   2      16017.13      14430.19       328.31 o
  -1   4   2      10578.08      14028.97       286.78 o
   0   4   2      16727.63      12213.25       162.53 o
   1   4   2      10566.80      14016.63       261.02 o
   2   4   2      15955.22      14690.95       298.38 o
   3   4   2      23751.98      19823.93       343.25 o
   4   4   2       1924.33       1773.76        25.49 o
   5   4   2       2362.28       2079.61        30.04 o
   6   4   2       4037.14       3538.81        66.20 o
   7   4   2        794.74        723.21        17.94 o
   8   4   2         65.98         78.18         2.47 o
   9   4   2        503.67        389.66         7.06 o
  10   4   2        394.72        458.96         8.60 o
  11   4   2        347.18        433.75         8.46 o
  12   4   2        125.11         96.50         4.38 o
  13   4   2        313.27        346.02        10.98 o
  14   4   2         23.21         28.41         4.05 o
 -13   5   2        111.62        105.76         7.14 o
 -12   5   2         20.07         14.44         4.28 o
 -11   5   2         16.30          8.37         2.97 o
 -10   5   2        321.76        318.69         6.56 o
  -9   5   2        545.00        595.62         8.36 o
  -8   5   2        119.84        118.07         2.64 o
  -7   5   2        383.51        463.06        15.96 o
  -6   5   2       2252.76       1756.74        46.95 o
  -5   5   2       3186.28       2561.69       121.18 o
  -4   5   2       2296.68       1733.51        29.73 o
  -3   5   2       8238.92       7062.97       112.97 o
  -2   5   2      17828.76      20453.62       362.41 o
  -1   5   2        658.50       1284.75        28.58 o
   0   5   2       2224.18       2963.07        48.23 o
   1   5   2        658.89       1263.75        23.94 o
   2   5   2      17832.78      20676.15       364.09 o
   3   5   2       8272.30       6937.83       124.49 o
   4   5   2       2288.48       1632.68        31.70 o
   5   5   2       3164.20       2441.70        41.29 o
   6   5   2       2251.02       1724.28        34.51 o
   7   5   2        388.16        441.29        19.20 o
   8   5   2        119.93        119.64         3.84 o
   9   5   2        543.25        590.47         8.85 o
  10   5   2        319.60        313.13         9.17 o
  11   5   2         16.25          9.79         2.86 o
  12   5   2         20.27         10.74         4.04 o
  13   5   2        112.08        108.96         9.60 o
 -13   6   2        111.67        178.48        10.99 o
 -12   6   2         11.34         38.80         7.55 o
 -11   6   2         99.78        112.14         3.98 o
 -10   6   2         74.27         78.27         3.35 o
  -9   6   2        190.64        205.99         4.12 o
  -8   6   2        484.21        419.01         7.45 o
  -7   6   2       1656.73       1363.36        39.24 o
  -6   6   2       1240.01       1111.43        66.48 o
  -5   6   2         51.33         79.78         7.45 o
  -4   6   2       3304.20       3776.44        90.10 o
  -3   6   2       1356.19       1605.69        30.52 o
  -2   6   2       5417.57       5368.67       118.30 o
  -1   6   2       6274.76       6690.93       154.80 o
   0   6   2      14377.40      11411.39       165.54 o
   1   6   2       6276.93       6774.30       104.81 o
   2   6   2       5434.42       5424.44       162.55 o
   3   6   2       1365.34       1646.27        31.37 o
   4   6   2       3302.48       3500.35        97.44 o
   5   6   2         53.26         87.67         9.09 o
   6   6   2       1244.37       1068.02        27.30 o
   7   6   2       1657.67       1378.12        42.02 o
   8   6   2        484.62        415.66         7.39 o
   9   6   2        191.45        200.56         3.79 o
  10   6   2         74.86         81.34         2.98 o
  11   6   2         98.58        110.96         3.84 o
  12   6   2         11.68         27.02         4.33 o
  13   6   2        111.38        161.50         7.03 o
 -13   7   2          7.07          6.79         4.77 o
 -12   7   2         64.37         47.85         4.76 o
 -11   7   2        116.65        140.35         4.84 o
 -10   7   2        261.30        309.98         7.40 o
  -9   7   2         37.72         52.32         3.52 o
  -8   7   2        400.72        427.32        11.34 o
  -7   7   2        405.26        295.40         5.82 o
  -6   7   2       1601.83       1286.89        56.38 o
  -5   7   2       3097.60       2786.47        75.44 o
  -4   7   2       4504.94       4551.82       118.57 o
  -3   7   2       2613.98       2247.38        60.08 o
  -2   7   2       1252.52       1825.93        46.08 o
  -1   7   2       1118.12        767.48        19.31 o
   0   7   2       1629.80       1631.19        25.40 o
   1   7   2       1107.00        750.71        14.15 o
   2   7   2       1247.07       1872.53        50.35 o
   3   7   2       2589.67       2353.24        64.04 o
   4   7   2       4491.17       4715.93       122.96 o
   5   7   2       3083.92       2972.93       113.30 o
   6   7   2       1607.92       1399.46        42.12 o
   7   7   2        406.29        297.78         7.10 o
   8   7   2        398.85        429.06         7.67 o
   9   7   2         37.20         47.79         3.14 o
  10   7   2        260.08        309.28         6.45 o
  11   7   2        117.21        131.86         4.65 o
  12   7   2         65.32         45.64         3.02 o
  13   7   2          7.28         13.62         3.65 o
 -13   8   2        188.67        195.47         8.01 o
 -12   8   2         39.91         45.27         3.33 o
 -11   8   2         19.24         16.11         3.21 o
 -10   8   2        703.49        607.82        12.07 o
  -9   8   2        126.89        143.50         4.16 o
  -8   8   2        361.74        328.23         6.54 o
  -7   8   2        722.92        579.12        10.11 o
  -6   8   2       3086.27       2378.20        94.83 o
  -5   8   2       3710.73       3567.18        95.41 o
  -4   8   2       5292.72       5466.25       184.21 o
  -3   8   2        653.42        738.84        19.71 o
  -2   8   2       5805.92       6153.08       128.69 o
  -1   8   2       3145.43       3408.05        72.71 o
   0   8   2        526.25        596.47        12.48 o
   1   8   2       3156.59       3351.56        61.89 o
   2   8   2       5838.69       6292.72       131.44 o
   3   8   2        663.08        786.98        31.98 o
   4   8   2       5318.53       5750.01       149.39 o
   5   8   2       3729.13       3652.21        97.80 o
   6   8   2       3087.98       2378.47        94.08 o
   7   8   2        716.90        578.17        13.72 o
   8   8   2        357.05        311.79         8.79 o
   9   8   2        128.27        142.78         6.28 o
  10   8   2        703.53        596.03        12.16 o
  11   8   2         18.88         17.32         3.09 o
  12   8   2         39.51         42.76         3.40 o
  13   8   2        188.98        210.96         6.76 o
 -13   9   2         70.85         89.54         5.47 o
 -12   9   2         23.49         28.89         3.07 o
 -11   9   2         52.05         58.86         3.79 o
 -10   9   2         21.87         33.83         2.91 o
  -9   9   2        234.01        258.00         5.32 o
  -8   9   2        213.22        220.59         4.80 o
  -7   9   2        440.74        384.13         7.18 o
  -6   9   2        496.41        553.71        10.38 o
  -5   9   2       1864.46       1573.82        59.16 o
  -4   9   2       2445.35       2236.19        87.74 o
  -3   9   2       2165.23       1908.86       108.75 o
  -2   9   2        222.55        162.41         9.53 o
  -1   9   2        299.94        386.71        11.33 o
   0   9   2       2123.46       3632.04        67.22 o
   1   9   2        299.53        394.08        11.18 o
   2   9   2        217.06        174.27        15.23 o
   3   9   2       2173.03       1878.93        74.81 o
   4   9   2       2443.11       2322.07        64.89 o
   5   9   2       1886.82       1583.77        47.32 o
   6   9   2        502.72        548.94        14.62 o
   7   9   2        442.23        380.58         7.20 o
   8   9   2        216.44        221.24         6.79 o
   9   9   2        233.97        246.79         5.67 o
  10   9   2         22.10         33.82         2.90 o
  11   9   2         51.46         55.31         3.26 o
  12   9   2         23.83         26.66         2.64 o
  13   9   2         71.29         83.16         3.95 o
 -12  10   2         22.55         12.41         2.73 o
 -11  10   2         30.93         56.03         3.28 o
 -10  10   2         27.36         18.21         2.69 o
  -9  10   2        266.23        228.58         4.92 o
  -8  10   2         95.54         62.89         3.30 o
  -7  10   2        226.60        220.30         6.09 o
  -6  10   2        264.93        147.32         4.07 o
  -5  10   2       1350.13       1057.16        25.87 o
  -4  10   2       1895.21       1838.67        74.23 o
  -3  10   2        414.60        436.25        21.74 o
  -2  10   2       1500.27       1604.66        37.41 o
  -1  10   2       1326.56       2019.94        39.39 o
   0  10   2        192.48        545.01        16.56 o
   1  10   2       1316.56       2056.50        46.50 o
   2  10   2       1496.73       1674.88        48.44 o
   3  10   2        419.98        423.10        27.46 o
   4  10   2       1911.90       1956.59        56.41 o
   5  10   2       1340.46       1029.93        34.02 o
   6  10   2        265.20        142.11         3.71 o
   7  10   2        225.45        228.40         5.15 o
   8  10   2         94.89         60.82         3.59 o
   9  10   2        265.92        236.53         5.46 o
  10  10   2         27.13         15.04         2.86 o
  11  10   2         30.59         52.31         3.14 o
  12  10   2         22.37          6.08         2.32 o
 -12  11   2          4.28          4.80         2.72 o
 -11  11   2         98.42        117.00         3.66 o
 -10  11   2          3.63          3.42         2.56 o
  -9  11   2         40.87         35.49         2.88 o
  -8  11   2        224.48        185.74         4.90 o
  -7  11   2        669.25        621.07        11.68 o
  -6  11   2       2414.84       2450.12        43.73 o
  -5  11   2         11.29         13.97         3.25 o
  -4  11   2         14.83          6.06         9.94 o
  -3  11   2         65.76         58.39        10.71 o
  -2  11   2        347.66        460.10        15.06 o
  -1  11   2       5938.56       6592.24       170.49 o
   0  11   2        160.05        219.27        18.90 o
   1  11   2       5939.67       6624.86       139.44 o
   2  11   2        346.38        496.78        22.85 o
   3  11   2         63.67         55.36        11.01 o
   4  11   2         15.03         12.53        10.77 o
   5  11   2         11.61         22.81         3.29 o
   6  11   2       2414.62       2374.35        45.18 o
   7  11   2        676.29        634.99        11.90 o
   8  11   2        225.48        190.62         4.85 o
   9  11   2         41.60         38.08         3.12 o
  10  11   2          3.46          3.60         2.72 o
  11  11   2         99.18        108.19         3.89 o
  12  11   2          4.17         -0.54         2.27 o
 -12  12   2          6.90          1.79         2.47 o
 -11  12   2        143.11        190.20         4.92 o
 -10  12   2         78.41         72.91         3.14 o
  -9  12   2         15.53         17.57         3.27 o
  -8  12   2        529.87        544.81         9.10 o
  -7  12   2        619.49        575.53        10.37 o
  -6  12   2        515.58        542.87         9.78 o
  -5  12   2        531.94        416.73        10.33 o
  -4  12   2        944.51        891.54        15.62 o
  -3  12   2       2797.64       3308.29        68.91 o
  -2  12   2       2411.00       2908.84       113.23 o
  -1  12   2        758.15       1123.53        36.07 o
   0  12   2       4304.28       5746.58       149.98 o
   1  12   2        745.82       1073.62        51.06 o
   2  12   2       2409.05       2794.15        76.96 o
   3  12   2       2795.22       3143.80        59.27 o
   4  12   2        943.75        908.91        28.35 o
   5  12   2        527.70        436.96        17.52 o
   6  12   2        512.40        529.48        10.59 o
   7  12   2        624.48        582.30        11.59 o
   8  12   2        528.07        548.31         9.96 o
   9  12   2         15.86         23.22         2.92 o
  10  12   2         79.06         76.26         3.50 o
  11  12   2        143.12        186.63         5.42 o
  12  12   2          6.75          2.97         3.10 o
 -11  13   2          7.53          6.97         2.99 o
 -10  13   2         11.17          9.18         4.83 o
  -9  13   2        619.28        588.52        10.51 o
  -8  13   2        411.16        426.67         8.10 o
  -7  13   2         51.94         26.28         2.79 o
  -6  13   2        500.27        502.89         9.38 o
  -5  13   2       2625.74       2521.87        68.75 o
  -4  13   2       1670.90       1713.52        32.64 o
  -3  13   2         41.33         71.31         4.12 o
  -2  13   2       1228.98       1352.23        25.62 o
  -1  13   2       1013.11       1369.87        42.17 o
   0  13   2         74.84        108.55        12.94 o
   1  13   2       1000.95       1322.93        44.04 o
   2  13   2       1239.48       1374.29        31.92 o
   3  13   2         39.67         67.08         3.64 o
   4  13   2       1663.93       1682.90        58.35 o
   5  13   2       2625.81       2577.53        46.14 o
   6  13   2        492.47        518.76        12.02 o
   7  13   2         52.09         35.45         3.90 o
   8  13   2        411.57        432.05         8.29 o
   9  13   2        616.82        591.97        13.16 o
  10  13   2         11.20         11.33         2.67 o
  11  13   2          7.74          9.58         3.16 o
 -11  14   2          6.27          4.91         2.92 o
 -10  14   2         21.79         23.98         4.41 o
  -9  14   2         66.95         48.48         4.37 o
  -8  14   2        304.22        274.58         8.18 o
  -7  14   2        433.48        318.61         6.75 o
  -6  14   2         59.83         66.22         4.79 o
  -5  14   2       1295.34       1280.65       159.85 o
  -4  14   2       1634.82       1764.29        33.69 o
  -3  14   2        345.39        362.38         9.11 o
  -2  14   2        374.68        436.33        10.59 o
  -1  14   2         59.85        100.86         4.52 o
   0  14   2        466.45        597.29        13.47 o
   1  14   2         59.55         99.96         5.48 o
   2  14   2        369.37        457.14        15.87 o
   3  14   2        353.45        379.01         8.75 o
   4  14   2       1644.24       1754.11        36.73 o
   5  14   2       1295.27       1439.57        31.20 o
   6  14   2         60.78         67.68         3.62 o
   7  14   2        434.11        324.22         9.50 o
   8  14   2        301.26        265.35         7.36 o
   9  14   2         67.05         50.35         2.79 o
  10  14   2         22.38         24.92         2.78 o
  11  14   2          6.67          9.72         2.74 o
 -10  15   2         95.02         82.35         3.50 o
  -9  15   2         32.72         20.11         3.50 o
  -8  15   2         80.53         80.53         3.74 o
  -7  15   2        158.14        172.37         6.08 o
  -6  15   2        401.33        404.17        11.76 o
  -5  15   2        798.48        853.54        29.86 o
  -4  15   2        521.02        451.28        14.41 o
  -3  15   2        656.65        795.80        18.72 o
  -2  15   2        613.73        656.41        14.46 o
  -1  15   2        278.36        346.61         8.73 o
   0  15   2        310.24        328.75         7.14 o
   1  15   2        273.78        327.25         8.01 o
   2  15   2        617.14        659.36        13.85 o
   3  15   2        658.26        789.27        21.53 o
   4  15   2        524.84        473.95        12.86 o
   5  15   2        793.71        869.19        23.08 o
   6  15   2        405.23        413.34        14.74 o
   7  15   2        158.08        176.01         4.83 o
   8  15   2         79.59         81.85         3.96 o
   9  15   2         32.33         17.15         2.51 o
  10  15   2         95.47         90.82         3.26 o
 -10  16   2        111.16        127.57         6.19 o
  -9  16   2         45.83         49.41         3.29 o
  -8  16   2         38.24         29.84         4.98 o
  -7  16   2        272.17        191.02         8.42 o
  -6  16   2        125.88        127.49         6.97 o
  -5  16   2        229.96        312.44         8.52 o
  -4  16   2        898.17        968.80        21.37 o
  -3  16   2        164.92        167.82         4.97 o
  -2  16   2       1165.20       1102.29        20.49 o
  -1  16   2        414.23        397.94         9.75 o
   0  16   2        175.83        177.76         5.63 o
   1  16   2        424.30        411.90         9.94 o
   2  16   2       1165.26       1128.27        24.15 o
   3  16   2        166.58        179.45         5.74 o
   4  16   2        900.38       1031.25        33.80 o
   5  16   2        229.23        326.43         8.28 o
   6  16   2        124.25        125.49         5.29 o
   7  16   2        273.89        179.66         5.65 o
   8  16   2         39.35         27.43         4.22 o
   9  16   2         46.86         48.63         2.89 o
  10  16   2        111.13        129.65         4.46 o
  -9  17   2         98.34        108.89         5.72 o
  -8  17   2         26.10         28.62         3.65 o
  -7  17   2          1.31          4.47         3.34 o
  -6  17   2        730.81        766.60        20.78 o
  -5  17   2         40.31         33.36         4.14 o
  -4  17   2       2146.86       2087.29        56.37 o
  -3  17   2        136.15        191.72        10.12 o
  -2  17   2        358.82        393.54        12.25 o
  -1  17   2       1154.69       1013.52        21.85 o
   0  17   2        296.41        324.52        10.24 o
   1  17   2       1159.49       1030.35        23.40 o
   2  17   2        356.86        366.86        11.35 o
   3  17   2        136.17        198.61         6.07 o
   4  17   2       2152.03       2212.15        56.25 o
   5  17   2         41.32         36.15        10.42 o
   6  17   2        727.89        788.70        34.38 o
   7  17   2          1.47         -0.02         2.76 o
   8  17   2         26.25         31.64         2.68 o
   9  17   2         98.68        112.89         6.54 o
  -8  18   2          1.70          0.88         2.86 o
  -7  18   2        199.44        199.99         6.73 o
  -6  18   2         59.77         57.80         5.17 o
  -5  18   2        232.62        214.52         7.50 o
  -4  18   2         72.19         44.78         4.44 o
  -3  18   2        129.52        123.20        26.85 o
  -2  18   2        290.90        296.10        20.71 o
  -1  18   2       1383.60       1320.87        48.16 o
   0  18   2        233.94        131.72         8.26 o
   1  18   2       1386.62       1383.21        29.14 o
   2  18   2        287.54        301.36         6.74 o
   3  18   2        128.68        156.67         4.56 o
   4  18   2         72.02         42.19         3.47 o
   5  18   2        234.85        216.10         7.26 o
   6  18   2         58.52         55.32         3.46 o
   7  18   2        202.20        215.09         7.08 o
   8  18   2          1.59          2.00         2.89 o
  -7  19   2         26.85         38.01         3.14 o
  -6  19   2        213.17        163.18         5.84 o
  -5  19   2        299.09        286.43         8.80 o
  -4  19   2          8.04         22.34         3.82 o
  -3  19   2        277.14        262.07        11.07 o
  -2  19   2        276.88        343.60        22.19 o
   1  19   2        108.46        107.71         4.96 o
   2  19   2        277.66        363.68        10.23 o
   3  19   2        274.33        268.86         8.68 o
   4  19   2          8.00         24.45         4.88 o
   5  19   2        298.09        283.16         8.83 o
   6  19   2        211.53        168.55        15.38 o
   7  19   2         25.99         36.53         3.17 o
  -6  20   2          9.71         12.46         2.19 o
  -5  20   2        243.45        241.34         9.23 o
  -4  20   2         74.23         63.29         4.84 o
  -3  20   2        104.61         90.60         4.65 o
  -2  20   2          6.93         14.59         5.88 o
   2  20   2          5.89         20.31         4.24 o
   3  20   2        102.80         81.44         4.61 o
   4  20   2         73.77         66.19         4.05 o
   5  20   2        243.43        243.39        10.33 o
   6  20   2          9.32         13.80         3.18 o
  -5  21   2         38.75         45.63         3.07 o
  -4  21   2         55.18         50.35         5.29 o
  -3  21   2        375.67        392.30        15.62 o
   3  21   2        376.75        417.14        11.39 o
   4  21   2         54.22         54.27         3.25 o
   5  21   2         37.64         50.67         2.92 o
   1   0   3        557.73         36.85         2.65 o
   2   0   3      11047.26      10333.88       209.94 o
   3   0   3      59246.65      46086.93       807.46 o
   4   0   3       3089.55       3524.79        74.19 o
   5   0   3        371.22        368.07        10.67 o
   6   0   3       1687.45       1694.74        39.05 o
   7   0   3       1454.50       1151.40        31.01 o
   8   0   3        543.12        412.72        19.15 o
   9   0   3         88.23         92.78         5.01 o
  10   0   3        299.74        255.09        12.50 o
  11   0   3        443.36        378.32        12.37 o
  12   0   3        891.56        792.36        21.84 o
  13   0   3          4.19         -1.08         6.85 o
 -14   1   3        109.86        115.33         6.88 o
 -13   1   3          8.07         16.70         4.82 o
 -12   1   3        385.54        441.58        13.90 o
 -11   1   3        312.97        340.32         8.06 o
 -10   1   3        374.73        442.59         8.61 o
  -9   1   3         18.52         22.61         2.33 o
  -8   1   3        297.59        202.06         5.16 o
  -7   1   3        637.51        552.14        15.28 o
  -6   1   3        850.36        686.49        14.97 o
  -5   1   3        199.23        242.80        10.19 o
  -4   1   3       4489.82       4135.80       105.87 o
  -3   1   3      24798.47      23936.02       898.52 o
  -2   1   3      18573.22      17191.12       606.76 o
  -1   1   3       1412.76       1717.48        27.40 o
   0   1   3       4000.77       4731.41       118.58 o
   1   1   3       1423.00       1641.85        34.39 o
   2   1   3      18581.79      17933.06       365.32 o
   3   1   3      24771.92      23875.06       430.91 o
   4   1   3       4502.69       4081.14        73.60 o
   5   1   3        202.52        240.82         9.19 o
   6   1   3        856.02        682.81        14.90 o
   7   1   3        635.02        540.83        13.42 o
   8   1   3        302.00        215.42         4.66 o
   9   1   3         18.81         20.31         2.97 o
  10   1   3        378.53        443.51         8.63 o
  11   1   3        311.60        351.26         8.24 o
  12   1   3        385.27        437.25        13.95 o
  13   1   3          8.43         18.73         4.03 o
  14   1   3        110.76        112.36         6.89 o
 -14   2   3         12.24          5.97         4.93 o
 -13   2   3         92.63        148.38        11.77 o
 -12   2   3          0.55         11.95         5.60 o
 -11   2   3         33.53         26.36         4.07 o
 -10   2   3        219.76        261.95         5.55 o
  -9   2   3        285.78        305.87         4.99 o
  -8   2   3       2699.14       2444.73        32.58 o
  -7   2   3       2085.75       1635.17        34.01 o
  -6   2   3       3078.41       2871.67        54.61 o
  -5   2   3       6887.45       7083.76       127.28 o
  -4   2   3      10851.10       9424.64       192.79 o
  -3   2   3      28203.94      29140.08       725.61 o
  -2   2   3      24284.75      22590.42       552.99 o
  -1   2   3       1325.46       2553.12        64.77 o
   0   2   3       1930.20       5103.06       104.77 o
   1   2   3       1339.80       2565.25        65.55 o
   2   2   3      24283.06      22849.41       468.67 o
   3   2   3      28136.66      30132.24       475.37 o
   4   2   3      10864.11       9143.47       145.52 o
   5   2   3       6865.63       7112.89       104.18 o
   6   2   3       3057.72       2749.87        46.75 o
   7   2   3       2085.74       1599.53        33.29 o
   8   2   3       2685.57       2453.95        30.76 o
   9   2   3        284.57        309.91         5.17 o
  10   2   3        217.92        271.98         5.54 o
  11   2   3         33.26         21.91         4.79 o
  12   2   3          0.54         10.65         4.57 o
  13   2   3         92.92        154.36         6.61 o
  14   2   3         12.76          6.62         5.01 o
 -14   3   3         35.04         23.66         5.16 o
 -13   3   3         15.17         23.18         4.76 o
 -12   3   3         70.34         75.57        16.18 o
 -11   3   3         38.77         52.20         4.90 o
 -10   3   3          9.38         13.94         2.90 o
  -9   3   3        616.99        572.28         9.34 o
  -8   3   3         49.94         49.63         2.18 o
  -7   3   3         37.91         63.51         8.00 o
  -6   3   3        595.63        604.12        17.84 o
  -5   3   3       3372.60       3290.81        61.00 o
  -4   3   3       4838.84       4344.60        90.16 o
  -3   3   3        199.18        201.58        12.30 o
  -2   3   3      12300.45      16022.34       400.76 o
   0   3   3       1906.00       1757.13        28.77 o
   1   3   3         11.86        234.40        10.44 o
   2   3   3      12340.78      15598.58       317.92 o
   3   3   3        201.03        184.28        10.51 o
   4   3   3       4858.68       4245.13        68.66 o
   5   3   3       3386.71       3189.31        44.64 o
   6   3   3        592.26        569.76        12.90 o
   7   3   3         40.95         50.29         6.89 o
   8   3   3         50.57         48.53         2.35 o
   9   3   3        623.19        567.65         9.53 o
  10   3   3          9.48         15.26         3.38 o
  11   3   3         37.73         48.27         4.05 o
  12   3   3         69.71         89.13         5.30 o
  13   3   3         14.88         27.29         4.00 o
  14   3   3         35.54         31.55         5.33 o
 -14   4   3         38.40         33.75         7.28 o
 -13   4   3         59.88         86.37         8.42 o
 -12   4   3        101.31         82.62         6.22 o
 -11   4   3         31.40         40.66         4.64 o
 -10   4   3         83.53         58.92         3.01 o
  -9   4   3        381.78        283.66         5.14 o
  -8   4   3        615.04        622.91         8.80 o
  -7   4   3       2322.49       1849.75        40.09 o
  -6   4   3        976.38        823.33        22.43 o
  -5   4   3        602.05        640.29        21.78 o
  -4   4   3       1825.16       1711.66        37.96 o
  -3   4   3       1110.21       1578.13        32.01 o
  -2   4   3       7207.55       5960.65       213.15 o
  -1   4   3       6445.69       7159.78       147.16 o
   0   4   3       5840.31       4500.16        60.48 o
   1   4   3       6431.60       7111.75       162.35 o
   2   4   3       7228.91       5891.43       125.14 o
   3   4   3       1120.59       1571.97        29.96 o
   4   4   3       1834.09       1676.55        37.83 o
   5   4   3        598.27        598.85        10.82 o
   6   4   3        978.09        811.86        14.04 o
   7   4   3       2326.94       1818.92        42.95 o
   8   4   3        614.27        599.83         9.23 o
   9   4   3        382.90        286.67         5.63 o
  10   4   3         81.40         56.89         3.65 o
  11   4   3         30.61         37.53         3.61 o
  12   4   3        101.74         86.20         6.20 o
  13   4   3         59.88         83.38         5.74 o
  14   4   3         38.40         34.17         4.02 o
 -13   5   3         40.56         68.43        10.38 o
 -12   5   3        118.04        160.06         7.35 o
 -11   5   3         82.75         81.01         5.16 o
 -10   5   3         57.86         39.06         3.28 o
  -9   5   3        180.80        189.96         3.69 o
  -8   5   3       1364.52       1403.03        16.56 o
  -7   5   3       1917.56       1794.27        36.83 o
  -6   5   3        440.62        619.67        18.57 o
  -5   5   3       1728.57       1509.40        44.79 o
  -4   5   3        890.62        984.12        20.32 o
  -3   5   3       2153.25       1615.92        35.52 o
  -2   5   3      11672.69      12077.99       248.01 o
  -1   5   3       6246.14       5746.55       101.80 o
   0   5   3      21280.96      26407.74       369.59 o
   1   5   3       6253.53       5738.80        90.14 o
   2   5   3      11687.92      12276.86       249.54 o
   3   5   3       2161.24       1519.77        99.53 o
   4   5   3        891.79        976.15        16.27 o
   5   5   3       1737.36       1428.23        25.41 o
   6   5   3        439.06        584.06        14.93 o
   7   5   3       1924.73       1691.52        53.75 o
   8   5   3       1361.16       1381.32        17.53 o
   9   5   3        185.14        192.66         3.92 o
  10   5   3         57.12         31.30         2.77 o
  11   5   3         81.53         89.16         4.94 o
  12   5   3        115.69        158.06         5.62 o
  13   5   3         40.58         59.58         5.34 o
 -13   6   3         17.05         12.34         7.69 o
 -12   6   3        171.76        178.21         7.17 o
 -11   6   3        110.59        151.18         4.45 o
 -10   6   3        500.83        460.47         7.97 o
  -9   6   3         80.17         65.22         2.58 o
  -8   6   3          7.10          1.55         2.47 o
  -7   6   3        366.48        305.08        13.16 o
  -6   6   3       3155.50       3511.09       112.32 o
  -5   6   3        987.62        919.68        32.48 o
  -4   6   3       2116.30       2138.46        36.83 o
  -3   6   3       9765.96       8609.68       177.37 o
  -2   6   3       3384.19       4025.20        73.10 o
  -1   6   3        450.96        474.28        10.77 o
   0   6   3       5575.64       6392.93        93.44 o
   1   6   3        456.45        486.51         8.78 o
   2   6   3       3361.96       3980.70        84.05 o
   3   6   3       9742.92       8570.00       187.97 o
   4   6   3       2134.66       2094.77        50.66 o
   5   6   3        994.88        875.82        23.04 o
   6   6   3       3163.81       3388.31        63.89 o
   7   6   3        361.50        297.91        12.66 o
   8   6   3          5.78          3.11         2.34 o
   9   6   3         79.78         65.91         2.66 o
  10   6   3        504.66        455.89         7.27 o
  11   6   3        108.48        148.84         4.26 o
  12   6   3        171.34        178.74         5.20 o
  13   6   3         17.13         15.71         4.84 o
 -13   7   3         19.17         22.76         4.71 o
 -12   7   3         32.14         53.62         5.74 o
 -11   7   3         73.64         91.98         4.81 o
 -10   7   3        696.39        626.96        12.57 o
  -9   7   3        423.44        407.92        12.08 o
  -8   7   3         46.12         28.11         2.69 o
  -7   7   3        707.94        602.75        10.39 o
  -6   7   3         31.37         22.59        14.81 o
  -5   7   3       1333.74       1125.84        48.86 o
  -4   7   3       5908.40       5460.22       141.03 o
  -3   7   3       4656.22       4774.78       100.71 o
  -2   7   3        211.32        295.71        10.87 o
  -1   7   3       1284.83       2368.24        51.26 o
   0   7   3       5062.37       6184.29        99.46 o
   1   7   3       1289.91       2350.93        44.13 o
   2   7   3        207.93        329.24        24.03 o
   3   7   3       4642.45       5148.91       133.36 o
   4   7   3       5917.64       5625.26       145.77 o
   5   7   3       1335.50       1232.52        53.01 o
   6   7   3         31.09         38.73        10.74 o
   7   7   3        706.47        623.46        11.34 o
   8   7   3         45.66         25.74         2.66 o
   9   7   3        418.89        394.34         7.69 o
  10   7   3        690.83        614.81        11.01 o
  11   7   3         73.57         90.50         4.06 o
  12   7   3         31.85         51.66         4.41 o
  13   7   3         19.04         30.37         3.78 o
 -13   8   3         12.65          5.76         4.26 o
 -12   8   3        160.74        176.06         7.38 o
 -11   8   3         91.02         81.71         3.75 o
 -10   8   3          8.21          6.42         3.70 o
  -9   8   3        195.40        224.10         5.23 o
  -8   8   3         64.53         46.88         3.00 o
  -7   8   3        162.82        183.33         4.84 o
  -6   8   3        307.88        199.51        19.95 o
  -5   8   3        880.29        898.64        42.20 o
  -4   8   3       1530.55       1152.14        48.80 o
  -3   8   3        290.35        526.15        15.67 o
  -2   8   3       3183.95       3864.85        82.36 o
  -1   8   3       6568.08       6898.83       124.20 o
   0   8   3       4283.54       4675.85        76.21 o
   1   8   3       6528.99       6905.77       124.36 o
   2   8   3       3194.51       4129.89       152.42 o
   3   8   3        284.54        545.91        20.68 o
   4   8   3       1515.41       1205.60        37.05 o
   5   8   3        873.03        915.76        33.54 o
   6   8   3        306.26        243.38        19.46 o
   7   8   3        162.19        175.75         4.48 o
   8   8   3         64.81         48.80         3.55 o
   9   8   3        192.07        221.64         5.19 o
  10   8   3          7.89          5.41         2.89 o
  11   8   3         91.76         79.59         3.56 o
  12   8   3        160.00        202.35         5.33 o
  13   8   3         12.73         10.86         3.28 o
 -13   9   3         12.42          6.08         3.82 o
 -12   9   3         48.76         83.20         3.61 o
 -11   9   3         21.67         18.81         3.43 o
 -10   9   3         68.93         76.56         3.80 o
  -9   9   3        611.05        611.35        10.04 o
  -8   9   3       1185.08        962.26        16.38 o
  -7   9   3        974.88        938.47        12.89 o
  -6   9   3        695.67        522.69        11.14 o
  -5   9   3        332.21        305.49        22.54 o
  -4   9   3       1506.15       1509.40        61.93 o
  -3   9   3       1429.40       1559.68        36.57 o
  -2   9   3        431.89        667.21        18.42 o
  -1   9   3        709.72        743.88        17.02 o
   0   9   3       1033.99        851.63        18.83 o
   1   9   3        708.76        754.92        17.21 o
   2   9   3        432.65        685.04        23.90 o
   3   9   3       1434.84       1676.33        68.46 o
   4   9   3       1521.18       1559.67        46.18 o
   5   9   3        334.25        292.40        15.95 o
   6   9   3        696.36        521.24        13.14 o
   7   9   3        973.59        957.28        16.56 o
   8   9   3       1182.23        997.91        18.31 o
   9   9   3        611.85        629.60        12.56 o
  10   9   3         68.85         81.03         3.23 o
  11   9   3         21.37         21.10         3.02 o
  12   9   3         48.54         86.61         3.80 o
  13   9   3         12.55          4.64         3.88 o
 -12  10   3         67.83         75.40         3.30 o
 -11  10   3         25.30         18.16         2.96 o
 -10  10   3         83.58         70.89         3.64 o
  -9  10   3         78.01         82.56         3.33 o
  -8  10   3       1298.51       1316.64        19.90 o
  -7  10   3        535.33        420.77         7.79 o
  -6  10   3        599.18        503.30        11.88 o
  -5  10   3       1671.24       1429.39        39.21 o
  -4  10   3        808.46        661.31        24.50 o
  -3  10   3       1153.18       1130.54        87.82 o
  -2  10   3       4582.48       4445.57       102.97 o
  -1  10   3        544.86        622.88        18.42 o
   0  10   3        887.82        951.66        20.84 o
   1  10   3        541.38        627.36        21.16 o
   2  10   3       4571.37       4674.07       122.95 o
   3  10   3       1147.90       1190.08        51.87 o
   4  10   3        804.32        751.90        43.89 o
   5  10   3       1671.86       1666.85        38.57 o
   6  10   3        601.60        503.50         9.06 o
   7  10   3        538.25        431.47         8.95 o
   8  10   3       1307.41       1346.05        20.32 o
   9  10   3         77.76         77.32         3.81 o
  10  10   3         83.22         75.34         4.32 o
  11  10   3         25.00         20.03         2.90 o
  12  10   3         67.91         68.11         3.81 o
 -12  11   3         47.44         46.30         3.03 o
 -11  11   3          3.05         12.13         2.75 o
 -10  11   3        127.40        133.60         4.20 o
  -9  11   3         47.80         43.96         3.32 o
  -8  11   3        376.46        299.60         5.80 o
  -7  11   3         46.38         50.80         2.86 o
  -6  11   3         63.06         85.31         6.64 o
  -5  11   3        612.89        508.44        10.61 o
  -4  11   3        508.20        482.75        16.03 o
  -3  11   3        904.28       1055.14        66.44 o
  -2  11   3       1108.87       1267.64        39.43 o
  -1  11   3       3485.94       3407.81        91.52 o
   0  11   3       1167.49       1318.46        31.90 o
   1  11   3       3484.18       3506.32        93.87 o
   2  11   3       1114.23       1261.46        38.88 o
   3  11   3        903.47       1093.42        35.22 o
   4  11   3        514.11        478.76        11.41 o
   5  11   3        609.31        542.25        18.39 o
   6  11   3         61.71         79.22         3.31 o
   7  11   3         44.81         51.06         3.37 o
   8  11   3        376.56        314.88         7.89 o
   9  11   3         47.20         45.46         2.97 o
  10  11   3        129.99        139.58         4.04 o
  11  11   3          3.14         13.20         3.19 o
  12  11   3         47.04         46.58         2.54 o
 -12  12   3         32.97         30.93         3.50 o
 -11  12   3          5.71         11.96         3.22 o
 -10  12   3        317.50        299.29        11.00 o
  -9  12   3        101.97         98.77         4.14 o
  -8  12   3        163.97        168.07         4.14 o
  -7  12   3        165.52        193.05         5.07 o
  -6  12   3        449.03        378.61         8.51 o
  -5  12   3        600.12        473.87        17.16 o
  -4  12   3         60.37         71.79         3.74 o
  -3  12   3        182.94        120.33         7.02 o
  -2  12   3        386.63        441.85        27.89 o
  -1  12   3         14.91         35.41        10.27 o
   0  12   3        789.28        950.97        71.81 o
   1  12   3         13.71         33.02        10.09 o
   2  12   3        385.84        457.04        43.83 o
   3  12   3        187.93        131.63        10.28 o
   4  12   3         62.20         67.94         3.78 o
   5  12   3        605.32        558.19        23.73 o
   6  12   3        447.31        391.75        10.32 o
   7  12   3        167.70        196.81         7.86 o
   8  12   3        166.67        185.92         5.15 o
   9  12   3        100.67         96.09         7.36 o
  10  12   3        314.35        308.44         7.93 o
  11  12   3          5.87          4.90         4.63 o
  12  12   3         32.74         31.06         6.15 o
 -11  13   3        179.88        135.44         4.41 o
 -10  13   3        226.00        193.78         6.83 o
  -9  13   3        568.67        523.23         9.51 o
  -8  13   3        760.46        765.17        13.39 o
  -7  13   3       2058.69       1974.12        36.09 o
  -6  13   3        504.68        515.95        12.27 o
  -5  13   3        899.95        844.32        18.87 o
  -4  13   3        742.02        664.41        14.91 o
  -3  13   3       1274.56       1363.56        42.00 o
  -2  13   3        677.74        520.52         9.73 o
  -1  13   3        273.04        439.12        13.45 o
   0  13   3       1074.01       1187.17        26.99 o
   1  13   3        272.93        428.67        13.19 o
   2  13   3        675.73        515.39        12.63 o
   3  13   3       1282.34       1350.75        29.62 o
   4  13   3        740.99        702.46        15.52 o
   5  13   3        900.74        816.71        21.79 o
   6  13   3        507.64        525.51        12.79 o
   7  13   3       2057.83       2011.78        37.61 o
   8  13   3        758.82        782.35        15.03 o
   9  13   3        570.84        516.90        10.94 o
  10  13   3        226.10        203.98         7.26 o
  11  13   3        180.84        142.52         6.69 o
 -11  14   3         56.94         53.22         5.85 o
 -10  14   3        127.29        109.48         4.27 o
  -9  14   3         43.46         45.28         3.30 o
  -8  14   3        117.97        110.84         4.30 o
  -7  14   3       1396.75       1305.05        24.30 o
  -6  14   3       1041.66        987.08        24.43 o
  -5  14   3       2008.69       2034.12        52.66 o
  -4  14   3        822.46        736.49        20.34 o
  -3  14   3        198.82        199.70         7.99 o
  -2  14   3        399.91        579.17        14.60 o
  -1  14   3       1128.03       1315.79        25.31 o
   0  14   3        253.58        190.72         7.07 o
   1  14   3       1131.11       1355.39        22.97 o
   2  14   3        406.89        574.49        12.27 o
   3  14   3        198.88        203.50         7.30 o
   4  14   3        817.88        760.38        14.65 o
   5  14   3       2005.46       2010.41        45.38 o
   6  14   3       1040.11       1017.32        24.22 o
   7  14   3       1391.09       1306.07        32.74 o
   8  14   3        121.30        106.51         3.64 o
   9  14   3         43.11         48.52         2.80 o
  10  14   3        126.49        114.12         3.48 o
  11  14   3         58.11         53.94         4.37 o
 -10  15   3        119.71         97.16         6.52 o
  -9  15   3        118.19        112.93         3.79 o
  -8  15   3         43.93         61.62         3.52 o
  -7  15   3         44.75         43.27         4.24 o
  -6  15   3        204.58        165.42         6.13 o
  -5  15   3        387.08        316.77        12.65 o
  -4  15   3        712.87        763.07        17.17 o
  -3  15   3        230.63        291.30         6.94 o
  -2  15   3         50.85         86.87         4.53 o
  -1  15   3         32.93         23.85         4.08 o
   0  15   3        667.69        824.17        14.68 o
   1  15   3         31.70         20.90         3.68 o
   2  15   3         49.93         86.10         4.71 o
   3  15   3        227.19        293.30         7.86 o
   4  15   3        711.49        783.71        20.76 o
   5  15   3        390.85        338.04        10.33 o
   6  15   3        204.49        164.12         6.43 o
   7  15   3         44.20         43.17         3.74 o
   8  15   3         43.12         66.40         3.24 o
   9  15   3        118.87        117.41         4.14 o
  10  15   3        119.47         94.85         3.79 o
 -10  16   3         87.88         91.82         5.11 o
  -9  16   3         70.76         76.38         3.61 o
  -8  16   3         58.77         44.69         3.67 o
  -7  16   3         19.97         32.91         4.00 o
  -6  16   3        856.98        788.52        17.66 o
  -5  16   3        820.31        839.20        18.78 o
  -4  16   3        483.51        484.04        13.11 o
  -3  16   3        199.89        171.12         5.81 o
  -2  16   3         67.10         67.23         5.69 o
  -1  16   3        695.54        765.98        20.14 o
   0  16   3          0.99         14.77         3.15 o
   1  16   3        694.94        718.72        17.03 o
   2  16   3         66.10         61.32         4.34 o
   3  16   3        200.86        188.68         5.93 o
   4  16   3        482.92        489.65        11.44 o
   5  16   3        820.58        864.53        22.91 o
   6  16   3        850.07        790.34        20.93 o
   7  16   3         18.51         30.87         2.97 o
   8  16   3         59.83         44.83         3.24 o
   9  16   3         70.75         73.03         2.75 o
  10  16   3         88.14        105.59         3.90 o
  -9  17   3        325.26        333.84        12.92 o
  -8  17   3        370.14        338.39         9.25 o
  -7  17   3        593.19        504.66        17.69 o
  -6  17   3        271.17        198.74         7.36 o
  -5  17   3       1720.04       1717.44        36.40 o
  -4  17   3         11.23         36.55         4.72 o
  -3  17   3        549.35        451.89        11.31 o
  -2  17   3         71.16         88.61         6.16 o
  -1  17   3         45.50        101.74         4.18 o
   0  17   3        419.23        330.15         7.21 o
   1  17   3         44.59        110.04         4.91 o
   2  17   3         71.32         77.92         7.09 o
   3  17   3        544.07        438.11        10.39 o
   4  17   3         10.86         41.17         4.81 o
   5  17   3       1730.07       1847.31        90.25 o
   6  17   3        270.32        218.56         7.09 o
   7  17   3        595.40        511.59        11.50 o
   8  17   3        369.35        331.40         7.78 o
   9  17   3        322.73        302.89         8.08 o
  -8  18   3        308.48        261.83         7.71 o
  -7  18   3        304.51        332.82        17.93 o
  -6  18   3        175.44        179.91         6.57 o
  -5  18   3         46.76         64.47         3.97 o
  -4  18   3          2.66          0.87         3.33 o
  -3  18   3         24.49         39.79         5.42 o
  -2  18   3        437.30        515.78        14.64 o
  -1  18   3        319.49        307.59         9.64 o
   0  18   3        100.64        137.67         6.12 o
   1  18   3        320.53        317.46         9.63 o
   2  18   3        434.91        486.28        11.26 o
   3  18   3         24.71         41.46         3.69 o
   4  18   3          2.54          6.73         3.11 o
   5  18   3         47.82         66.66         4.83 o
   6  18   3        176.29        180.74        10.10 o
   7  18   3        305.04        330.70        12.20 o
   8  18   3        306.41        268.14         7.87 o
  -7  19   3         10.82         13.57         2.76 o
  -6  19   3         96.28         97.68         4.49 o
  -5  19   3         15.45         14.52         3.45 o
  -4  19   3        684.13        603.75        23.71 o
  -3  19   3        604.14        512.33        15.97 o
  -2  19   3          0.12          5.69         3.27 o
  -1  19   3        278.33        260.53         8.25 o
   0  19   3        261.87        231.48         7.59 o
   1  19   3        275.41        264.60         6.79 o
   2  19   3          0.11         13.14         2.78 o
   3  19   3        609.42        549.44        12.36 o
   4  19   3        679.25        569.13        14.30 o
   5  19   3         15.79         16.19         2.67 o
   6  19   3         96.23         95.20         7.26 o
   7  19   3         11.04         12.38         2.89 o
  -6  20   3         72.43         59.07         5.23 o
  -5  20   3        107.22         93.82         4.65 o
  -4  20   3         12.55          4.89         3.70 o
  -3  20   3         56.26         60.13         4.38 o
  -2  20   3        698.73        690.00        18.99 o
   1  20   3        129.29        162.80         8.15 o
   2  20   3        699.51        721.23        19.11 o
   3  20   3         56.66         67.94         4.38 o
   4  20   3         12.94          7.11         3.44 o
   5  20   3        108.38         96.87         4.38 o
   6  20   3         73.77         66.32         3.49 o
  -5  21   3         45.82         31.73         3.72 o
  -4  21   3         11.87         10.35         2.86 o
  -3  21   3         79.59         95.68         9.18 o
   2  21   3        413.17        254.02        10.33 o
   3  21   3         79.27        111.94         5.23 o
   4  21   3         12.08          4.69         3.43 o
   5  21   3         43.67         33.22         2.72 o
   0   0   4         52.99        165.03        11.96 o
   1   0   4      29695.97      31370.62       782.25 o
   2   0   4        556.17        718.81        19.33 o
   3   0   4       8668.20       8357.75       188.66 o
   4   0   4      19749.17      18068.24       452.42 o
   5   0   4       3852.23       3038.09        79.51 o
   6   0   4        631.27        414.99        13.88 o
   7   0   4        299.76        383.17        32.01 o
   8   0   4       2513.89       2371.71        67.16 o
   9   0   4         99.43         97.22         6.12 o
  10   0   4       1723.08       1727.46        44.99 o
  11   0   4        243.59        202.60         8.66 o
  12   0   4         37.14         36.67         5.66 o
  13   0   4         42.13         47.23         4.13 o
 -14   1   4         66.12         56.18         5.47 o
 -13   1   4         33.31         49.09         6.38 o
 -12   1   4        136.17        148.07         9.27 o
 -11   1   4        229.93        252.60         7.84 o
 -10   1   4       1455.34       1438.18        23.84 o
  -9   1   4       1470.27       1396.93        16.79 o
  -8   1   4        636.04        518.16         9.75 o
  -7   1   4        877.71        892.80        21.29 o
  -6   1   4       1371.57       1107.35        22.98 o
  -5   1   4        213.42        161.86         8.77 o
  -4   1   4       8736.09       7301.53       184.49 o
  -3   1   4       5065.98       5145.08       141.71 o
  -2   1   4      33888.65      31574.42       813.08 o
  -1   1   4       1056.83        479.57        12.84 o
   0   1   4       2537.90       4775.84       106.01 o
   1   1   4       1072.49        455.52        10.80 o
   2   1   4      33826.11      32761.46       815.25 o
   3   1   4       5097.95       5442.20       150.55 o
   4   1   4       8753.97       7201.23       147.51 o
   5   1   4        215.00        158.39        10.35 o
   6   1   4       1349.86       1051.96        22.68 o
   7   1   4        880.48        863.38        18.41 o
   8   1   4        630.86        517.75         8.87 o
   9   1   4       1473.50       1393.47        19.49 o
  10   1   4       1463.88       1439.40        23.89 o
  11   1   4        230.26        255.06        10.60 o
  12   1   4        135.87        130.30        11.20 o
  13   1   4         33.76         65.36         5.33 o
  14   1   4         67.02         76.71         5.94 o
 -14   2   4         29.13         58.72         4.60 o
 -13   2   4         10.57          5.23         4.75 o
 -12   2   4        155.11        145.96         7.39 o
 -11   2   4        559.47        528.99        11.06 o
 -10   2   4        258.93        229.60         9.16 o
  -9   2   4         54.81         66.75         2.71 o
  -8   2   4        265.28        225.24         4.74 o
  -7   2   4       2737.42       2527.96        49.50 o
  -6   2   4        218.05        209.27        11.62 o
  -5   2   4        543.62        404.20        12.40 o
  -4   2   4       4632.31       4086.56        85.04 o
  -3   2   4       4034.66       3912.33       120.71 o
  -2   2   4      53829.14      53254.64      1065.82 o
  -1   2   4      11091.98      10182.08       208.20 o
   0   2   4      15432.83      14371.20       507.09 o
   1   2   4      11109.62      10065.32       168.60 o
   2   2   4      53718.25      52190.06      1301.47 o
   3   2   4       4022.03       3936.19        82.01 o
   4   2   4       4600.33       4111.40        66.58 o
   5   2   4        536.18        406.72         8.95 o
   6   2   4        216.76        219.89         8.74 o
   7   2   4       2735.03       2541.61        49.37 o
   8   2   4        264.19        227.62         4.63 o
   9   2   4         53.83         61.43         2.64 o
  10   2   4        260.63        241.16         8.07 o
  11   2   4        564.18        561.91        15.92 o
  12   2   4        154.61        136.30        12.24 o
  13   2   4         10.48          8.42         5.66 o
  14   2   4         29.44         46.09         5.57 o
 -14   3   4         20.61         30.89         9.74 o
 -13   3   4         76.20         72.39         8.55 o
 -12   3   4         22.65         21.31         6.96 o
 -11   3   4         51.25         80.13        12.90 o
 -10   3   4        550.33        623.85        10.17 o
  -9   3   4        141.90        133.12         4.00 o
  -8   3   4        306.19        303.93         4.98 o
  -7   3   4        432.91        435.94        13.57 o
  -6   3   4        443.70        508.45        16.31 o
  -5   3   4        246.15        282.82        10.67 o
  -4   3   4       2568.14       2886.29       105.88 o
  -3   3   4       6071.92       6528.30       151.01 o
  -2   3   4      16635.93      13335.75       334.16 o
  -1   3   4      10235.11      10604.34       346.84 o
   1   3   4      10210.41      10901.58       191.55 o
   2   3   4      16620.59      13028.23       266.51 o
   3   3   4       6076.70       6294.44       112.55 o
   4   3   4       2588.21       2822.05        46.35 o
   5   3   4        244.13        261.97        10.74 o
   6   3   4        447.81        470.41        10.63 o
   7   3   4        426.63        412.14        11.48 o
   8   3   4        303.61        302.84         4.94 o
   9   3   4        142.14        133.20         3.55 o
  10   3   4        556.51        657.20        11.77 o
  11   3   4         50.47         65.58         4.77 o
  12   3   4         22.24         13.65         4.58 o
  13   3   4         75.37         62.73         4.35 o
  14   3   4         20.78         28.37         5.36 o
 -14   4   4          9.36         17.16         4.85 o
 -13   4   4        143.99        139.81         7.40 o
 -12   4   4         88.03         85.72        16.15 o
 -11   4   4        282.73        338.77        14.09 o
 -10   4   4        108.50         81.64         3.41 o
  -9   4   4        443.29        388.33         8.25 o
  -8   4   4        211.69        163.41         3.15 o
  -7   4   4        480.31        380.97        12.79 o
  -6   4   4         92.56         32.95         8.53 o
  -5   4   4       2806.25       2722.41        72.11 o
  -4   4   4       8467.50       7306.84       185.86 o
  -3   4   4       4444.27       4279.57       109.61 o
  -2   4   4      16718.68      18035.77       368.81 o
  -1   4   4      72265.46      74081.03      1562.52 o
   0   4   4       5358.52       8009.37       126.90 o
   1   4   4      72165.10      72804.53      1203.76 o
   2   4   4      16696.68      17852.90       357.28 o
   3   4   4       4425.41       4245.89        76.49 o
   4   4   4       8518.62       7076.31       113.44 o
   5   4   4       2808.47       2626.33        40.26 o
   6   4   4         93.48         39.21         5.25 o
   7   4   4        482.09        340.44        12.28 o
   8   4   4        207.44        158.86         3.46 o
   9   4   4        445.92        391.90         7.16 o
  10   4   4        107.60         75.66         3.34 o
  11   4   4        287.17        339.96         9.12 o
  12   4   4         86.28         82.97         4.13 o
  13   4   4        143.94        154.15         6.42 o
  14   4   4          9.56         14.37         3.77 o
 -13   5   4          1.26          9.98         5.36 o
 -12   5   4         25.28         21.53         5.24 o
 -11   5   4        147.35        155.81         4.93 o
 -10   5   4          5.41         18.29         2.84 o
  -9   5   4        141.93        155.26         3.67 o
  -8   5   4        160.03        155.50         2.97 o
  -7   5   4        689.99        669.73        25.07 o
  -6   5   4       3123.72       3091.08       140.69 o
  -5   5   4       2036.32       1995.46        54.42 o
  -4   5   4        413.14        486.74        14.07 o
  -3   5   4       4019.04       3546.87        91.66 o
  -2   5   4       2990.12       3952.26        82.73 o
  -1   5   4       2816.92       2844.18        51.56 o
   0   5   4       1826.80       2652.68        36.29 o
   1   5   4       2810.29       2814.74        44.62 o
   2   5   4       3010.95       3802.15       155.19 o
   3   5   4       3996.75       3585.70       155.42 o
   4   5   4        416.13        497.76        12.93 o
   5   5   4       2025.75       1868.98        29.77 o
   6   5   4       3133.00       2877.17        54.63 o
   7   5   4        698.78        731.32        21.22 o
   8   5   4        160.18        154.90         3.41 o
   9   5   4        141.73        152.73         3.75 o
  10   5   4          5.27         16.60         3.29 o
  11   5   4        147.21        174.48         6.10 o
  12   5   4         25.13         25.51         3.86 o
  13   5   4          1.25          0.14         4.82 o
 -13   6   4        115.56        134.14        10.13 o
 -12   6   4          8.07          5.76         4.82 o
 -11   6   4         61.60         62.13         3.51 o
 -10   6   4        114.18        140.35         4.43 o
  -9   6   4        110.82         81.55         2.86 o
  -8   6   4        165.19        153.65         3.79 o
  -7   6   4       1092.54        965.16        26.40 o
  -6   6   4        205.35        178.35        10.39 o
  -5   6   4       3302.54       3498.00       111.45 o
  -4   6   4        246.34        294.41        14.95 o
  -3   6   4       2142.60       1925.91        52.05 o
  -2   6   4       8695.83       8299.78       171.42 o
  -1   6   4        238.84        279.64         7.68 o
   0   6   4         48.94          6.61         2.39 o
   1   6   4        238.73        267.58         7.26 o
   2   6   4       8694.34       8607.60       225.86 o
   3   6   4       2149.99       1987.31        54.91 o
   4   6   4        246.03        290.01        12.79 o
   5   6   4       3296.35       3358.02        62.79 o
   6   6   4        204.13        178.24         8.53 o
   7   6   4       1086.70        875.38        19.11 o
   8   6   4        161.93        149.86         4.80 o
   9   6   4        109.68         83.32         3.09 o
  10   6   4        115.55        144.45         4.26 o
  11   6   4         61.36         59.43         4.05 o
  12   6   4          7.15          5.31         3.33 o
  13   6   4        116.79        130.09         6.32 o
 -13   7   4         26.69         17.80         4.68 o
 -12   7   4         49.27         42.88         6.01 o
 -11   7   4        105.49        113.51         3.74 o
 -10   7   4        158.80        137.89         5.76 o
  -9   7   4        171.46        172.99         5.05 o
  -8   7   4       1239.35       1036.53        17.16 o
  -7   7   4       1088.84       1024.70        19.00 o
  -6   7   4        355.14        241.01        21.36 o
  -5   7   4        124.30        142.45        16.86 o
  -4   7   4       4670.19       4245.16       156.87 o
  -3   7   4       1916.56       2178.22        48.37 o
  -2   7   4        394.60        648.39        23.83 o
  -1   7   4      12373.00      12567.60       257.53 o
   0   7   4        357.34        494.03        10.67 o
   1   7   4      12401.86      12704.03       226.21 o
   2   7   4        397.95        698.35        32.55 o
   3   7   4       1927.35       2307.73        63.42 o
   4   7   4       4683.60       4483.44       166.74 o
   5   7   4        128.05        156.77        12.66 o
   6   7   4        358.90        289.28        15.05 o
   7   7   4       1091.10       1067.59        20.81 o
   8   7   4       1243.97       1021.94        18.77 o
   9   7   4        170.37        182.03         4.63 o
  10   7   4        156.64        132.26         4.10 o
  11   7   4        104.57        113.97         4.26 o
  12   7   4         49.53         41.77         3.75 o
  13   7   4         27.03         27.69         3.64 o
 -13   8   4          9.72         22.26         4.42 o
 -12   8   4        178.33        180.89         6.24 o
 -11   8   4        408.11        358.53         8.14 o
 -10   8   4        183.50        195.86         5.80 o
  -9   8   4        387.64        537.38         9.72 o
  -8   8   4        151.24        137.20         7.55 o
  -7   8   4        866.06        719.51        11.75 o
  -6   8   4       1003.17        739.59        38.43 o
  -5   8   4        234.77        260.17        21.55 o
  -4   8   4        212.48        227.36        18.22 o
  -3   8   4       1771.99       1984.93        44.55 o
  -2   8   4       1305.90       1144.23        27.43 o
  -1   8   4       5630.28       6263.51       113.14 o
   0   8   4       7732.21      10731.11       191.83 o
   1   8   4       5690.03       6304.40       113.81 o
   2   8   4       1304.97       1184.57        49.67 o
   3   8   4       1758.21       2103.62        58.64 o
   4   8   4        217.98        280.11        15.52 o
   5   8   4        235.16        280.97        22.23 o
   6   8   4        997.00        724.04        26.35 o
   7   8   4        874.05        709.68        14.68 o
   8   8   4        152.43        136.97         5.44 o
   9   8   4        387.75        561.35        11.22 o
  10   8   4        184.60        197.64         4.86 o
  11   8   4        406.22        369.41         7.75 o
  12   8   4        177.72        177.33         5.61 o
  13   8   4          9.61         18.97         4.03 o
 -13   9   4         20.58         22.81         4.20 o
 -12   9   4         12.90         24.74         3.96 o
 -11   9   4        190.68        207.93         9.72 o
 -10   9   4        268.33        235.15         5.66 o
  -9   9   4         41.70         22.13         2.89 o
  -8   9   4         85.52         61.49         3.53 o
  -7   9   4        744.71        605.62         8.79 o
  -6   9   4       2363.88       1998.88        52.14 o
  -5   9   4        285.73        274.93        22.13 o
  -4   9   4        105.01         61.11        14.17 o
  -3   9   4       2612.75       2524.76        66.44 o
  -2   9   4       1045.19       1097.56        34.67 o
  -1   9   4       1002.10       1416.43        28.77 o
   0   9   4       2645.59       2808.62        52.99 o
   1   9   4       1011.44       1465.75        29.50 o
   2   9   4       1055.86       1153.23        35.51 o
   3   9   4       2603.46       2636.70        72.53 o
   4   9   4        104.88         56.86        11.30 o
   5   9   4        286.07        321.87        17.32 o
   6   9   4       2357.64       2048.39        34.13 o
   7   9   4        738.82        614.72         9.64 o
   8   9   4         85.75         67.89         4.60 o
   9   9   4         40.92         25.79         3.10 o
  10   9   4        269.17        243.48         5.47 o
  11   9   4        189.86        210.16         4.69 o
  12   9   4         12.90         24.82         3.68 o
  13   9   4         21.11         27.41         3.64 o
 -12  10   4         72.22         75.72         5.23 o
 -11  10   4         74.27         96.00         3.66 o
 -10  10   4         83.82        103.81         3.98 o
  -9  10   4         30.63         60.01         3.45 o
  -8  10   4         92.26         68.21         2.89 o
  -7  10   4        723.11        686.08        12.11 o
  -6  10   4        882.21        853.93        15.18 o
  -5  10   4         28.24         65.31         3.74 o
  -4  10   4        786.47        664.30        37.72 o
  -3  10   4        861.30        724.58        53.65 o
  -2  10   4       1471.70       2244.13        54.76 o
  -1  10   4       4151.82       5118.48       108.90 o
   0  10   4        716.27       1289.05        26.88 o
   1  10   4       4140.74       5133.89       107.89 o
   2  10   4       1475.48       2386.96        66.17 o
   3  10   4        866.13        791.21        38.06 o
   4  10   4        778.71        734.86        27.25 o
   5  10   4         27.02         72.84         5.74 o
   6  10   4        883.94        879.00        14.66 o
   7  10   4        728.76        707.15        11.64 o
   8  10   4         91.09         68.65         4.80 o
   9  10   4         31.92         58.01         3.51 o
  10  10   4         83.83        106.08         3.97 o
  11  10   4         73.19         95.55         3.90 o
  12  10   4         73.05         77.45         3.05 o
 -12  11   4         46.91         52.16         3.49 o
 -11  11   4         13.32         21.76         2.79 o
 -10  11   4        286.70        259.85         6.65 o
  -9  11   4        218.85        189.10         5.78 o
  -8  11   4        365.45        364.76         7.37 o
  -7  11   4        468.27        436.15        11.62 o
  -6  11   4       1075.14        960.11        16.17 o
  -5  11   4        111.25        105.74         5.78 o
  -4  11   4       1381.06       1487.22        31.27 o
  -3  11   4       1836.72       2071.88       236.16 o
  -2  11   4        315.36        466.87        19.14 o
  -1  11   4       1486.86       1799.40        42.31 o
   0  11   4        929.27       1140.75        28.36 o
   1  11   4       1485.14       1922.59        55.64 o
   2  11   4        317.23        503.11        20.94 o
   3  11   4       1848.39       2198.16        87.68 o
   4  11   4       1376.69       1483.69        32.83 o
   5  11   4        112.83        107.05         7.86 o
   6  11   4       1067.42        974.26        19.46 o
   7  11   4        471.18        445.58         8.24 o
   8  11   4        366.08        362.78         8.40 o
   9  11   4        219.36        189.15         4.69 o
  10  11   4        283.54        270.48         6.30 o
  11  11   4         12.46         21.64         3.25 o
  12  11   4         46.83         47.74         2.86 o
 -12  12   4         72.60         76.92         4.11 o
 -11  12   4         29.69         25.79         3.85 o
 -10  12   4         70.27         55.80         4.52 o
  -9  12   4        295.43        224.44         6.03 o
  -8  12   4        174.97        231.47         5.54 o
  -7  12   4       1092.96       1171.50        19.74 o
  -6  12   4        106.94         84.84         4.05 o
  -5  12   4       1931.73       1601.12        60.01 o
  -4  12   4       1740.68       1740.57        36.06 o
  -3  12   4        212.95        168.06        11.13 o
  -2  12   4          7.30         51.87        14.73 o
  -1  12   4        340.75        507.02        21.27 o
   0  12   4       2742.39       2970.28        81.21 o
   1  12   4        343.23        530.88        21.95 o
   2  12   4          6.94         34.31        10.64 o
   3  12   4        211.10        165.36         4.92 o
   4  12   4       1735.98       1664.15        29.77 o
   5  12   4       1932.52       1701.41        78.30 o
   6  12   4        106.08         84.01         3.76 o
   7  12   4       1086.98       1175.29        22.16 o
   8  12   4        174.32        233.15         7.42 o
   9  12   4        294.68        227.90         5.68 o
  10  12   4         70.17         50.04         3.13 o
  11  12   4         29.96         36.34         4.42 o
  12  12   4         73.66         85.47         5.90 o
 -11  13   4        305.28        364.75        10.70 o
 -10  13   4        137.86        115.20         4.04 o
  -9  13   4        340.26        305.82         9.43 o
  -8  13   4         23.33         31.37         3.28 o
  -7  13   4       1313.67       1307.78        25.35 o
  -6  13   4       2430.96       2460.65        53.94 o
  -5  13   4         45.13         61.63         5.41 o
  -4  13   4        302.26        388.71        11.51 o
  -3  13   4         22.89         25.40         3.31 o
  -2  13   4        671.05        662.20        13.79 o
  -1  13   4        209.65        284.76        14.42 o
   0  13   4        226.95        413.00        12.62 o
   1  13   4        208.44        262.56         7.85 o
   2  13   4        674.30        660.16        12.65 o
   3  13   4         23.90         23.17         3.51 o
   4  13   4        303.73        397.44        11.24 o
   5  13   4         45.31         77.69         7.62 o
   6  13   4       2433.89       2456.57        40.91 o
   7  13   4       1312.02       1358.99        25.10 o
   8  13   4         23.71         29.79         3.19 o
   9  13   4        339.41        307.01         6.41 o
  10  13   4        139.03        125.73         3.92 o
  11  13   4        307.48        395.16         9.09 o
 -11  14   4          2.14          4.17         5.23 o
 -10  14   4         19.93         54.09         3.45 o
  -9  14   4         41.19         49.68         3.32 o
  -8  14   4        225.43        223.66         9.31 o
  -7  14   4        822.60        747.66        17.09 o
  -6  14   4        337.79        366.74         9.69 o
  -5  14   4        551.68        524.98        15.34 o
  -4  14   4        636.62        512.03        18.90 o
  -3  14   4        903.59        826.18        19.34 o
  -2  14   4        109.69        214.81         5.53 o
  -1  14   4         59.09        109.43         4.70 o
   0  14   4         24.12         36.88         4.82 o
   1  14   4         58.57        108.67         4.43 o
   2  14   4        108.28        204.20         5.81 o
   3  14   4        900.55        815.53        16.53 o
   4  14   4        632.58        526.97        12.26 o
   5  14   4        548.37        559.83        11.29 o
   6  14   4        342.02        354.26         7.88 o
   7  14   4        827.02        745.60        14.37 o
   8  14   4        225.45        229.36         5.65 o
   9  14   4         41.39         54.84         2.83 o
  10  14   4         19.97         52.56         2.71 o
  11  14   4          2.23          2.02         2.56 o
 -10  15   4         28.94         18.22         3.34 o
  -9  15   4        144.28        157.21         4.37 o
  -8  15   4         50.97         51.55         6.30 o
  -7  15   4        210.42        238.63         7.18 o
  -6  15   4        637.55        625.32        14.53 o
  -5  15   4        294.74        280.73         9.61 o
  -4  15   4        220.03        206.16         6.64 o
  -3  15   4       1652.70       1687.42        35.55 o
  -2  15   4        146.44        290.58         7.06 o
  -1  15   4         20.67         66.70         5.60 o
   0  15   4         81.41        187.08         5.76 o
   1  15   4         19.15         58.44         3.53 o
   2  15   4        146.71        288.65        10.79 o
   3  15   4       1651.77       1744.26        36.62 o
   4  15   4        216.54        211.29         7.90 o
   5  15   4        296.75        289.23         7.90 o
   6  15   4        637.19        614.13        13.43 o
   7  15   4        208.62        239.78         6.80 o
   8  15   4         51.31         47.06         2.85 o
   9  15   4        143.65        158.96         4.39 o
  10  15   4         29.61         18.01         2.31 o
 -10  16   4        125.68        143.74         6.59 o
  -9  16   4         66.43         72.69         6.87 o
  -8  16   4        273.05        232.28         7.06 o
  -7  16   4        533.58        491.72        11.71 o
  -6  16   4        480.51        473.85        11.72 o
  -5  16   4        590.86        608.48        14.10 o
  -4  16   4        366.01        307.61         8.30 o
  -3  16   4        528.69        505.50        23.17 o
  -2  16   4        803.48        709.80        16.11 o
  -1  16   4        670.35        720.38        18.82 o
   0  16   4        189.12        236.53         6.50 o
   1  16   4        668.82        690.28        13.68 o
   2  16   4        807.73        713.87        15.94 o
   3  16   4        528.00        504.04        11.83 o
   4  16   4        363.83        306.99         9.45 o
   5  16   4        594.17        613.75        16.74 o
   6  16   4        480.35        464.77        30.32 o
   7  16   4        530.94        475.14        11.04 o
   8  16   4        272.16        239.49         5.46 o
   9  16   4         66.74         72.37         2.72 o
  10  16   4        128.10        143.15         4.71 o
  -9  17   4        107.58         96.53         4.16 o
  -8  17   4          0.38         -1.93         2.89 o
  -7  17   4        631.61        632.02        14.23 o
  -6  17   4       1364.07       1388.08        36.24 o
  -5  17   4       1165.09       1030.67        24.27 o
  -4  17   4        650.33        592.31        13.61 o
  -3  17   4        468.92        536.87        15.76 o
  -2  17   4       1195.04       1111.34        29.49 o
  -1  17   4         21.86         29.72         3.43 o
   0  17   4        130.70        185.75         5.12 o
   1  17   4         21.48         34.50         3.23 o
   2  17   4       1187.98       1096.49        23.52 o
   3  17   4        475.87        552.02        14.18 o
   4  17   4        653.67        617.77        13.92 o
   5  17   4       1169.98       1021.19        32.08 o
   6  17   4       1370.33       1427.84        42.70 o
   7  17   4        632.63        628.50        11.90 o
   8  17   4          0.39          0.45         2.52 o
   9  17   4        107.11         96.90         3.17 o
  -8  18   4         29.50         27.44         5.73 o
  -7  18   4        115.33        103.53         4.04 o
  -6  18   4         36.09         38.16         3.85 o
  -5  18   4        149.41        122.76         4.72 o
  -4  18   4        323.94        318.42        10.68 o
  -3  18   4        231.01        235.96         8.64 o
  -2  18   4        300.86        254.14         7.04 o
  -1  18   4        398.35        487.48        11.41 o
   0  18   4       1490.50       1506.96        31.73 o
   1  18   4        395.51        502.23        11.66 o
   2  18   4        303.70        250.18         7.66 o
   3  18   4        230.78        252.20         6.79 o
   4  18   4        323.15        333.55        11.98 o
   5  18   4        150.27        121.10         4.39 o
   6  18   4         36.24         41.52         3.39 o
   7  18   4        114.30        103.91         3.66 o
   8  18   4         29.09         27.89         4.19 o
  -7  19   4         47.87         45.71         3.76 o
  -6  19   4         75.41         65.54         3.83 o
  -5  19   4        235.65        235.19         9.39 o
  -4  19   4        122.70         97.49         4.46 o
  -3  19   4        155.53        192.66         5.89 o
  -2  19   4       1167.93       1200.03        25.49 o
  -1  19   4        156.79        165.55         6.27 o
   0  19   4         84.69        103.55         4.11 o
   1  19   4        157.89        178.65         6.26 o
   2  19   4       1170.57       1206.14        22.10 o
   3  19   4        158.02        202.57         8.32 o
   4  19   4        125.98         98.75         5.09 o
   5  19   4        232.52        234.21         7.01 o
   6  19   4         75.86         74.52         4.26 o
   7  19   4         47.48         42.18         3.28 o
  -6  20   4        106.00         91.56         5.64 o
  -5  20   4         88.41         96.58         5.49 o
  -4  20   4        124.19         98.92         4.99 o
  -3  20   4         43.18         37.80         3.85 o
  -2  20   4        387.26        402.03         9.35 o
  -1  20   4        775.47        740.01        19.53 o
   0  20   4        250.77        241.64         7.62 o
   1  20   4        782.57        784.88        16.82 o
   2  20   4        387.13        414.85         9.57 o
   3  20   4         42.95         40.44         2.93 o
   4  20   4        123.46         95.81         4.82 o
   5  20   4         88.96         98.34         4.39 o
   6  20   4        106.70        106.64         4.25 o
  -5  21   4        151.07        122.94         5.95 o
  -4  21   4         39.46         33.16         4.07 o
  -3  21   4        132.30        129.25         6.58 o
   1  21   4        622.95        558.72        20.83 o
   2  21   4        201.50        214.76         9.11 o
   3  21   4        131.62        147.94         5.34 o
   4  21   4         39.09         28.26         2.85 o
   5  21   4        153.53        143.20        10.78 o
   1   0   5       7042.84       4474.19       112.56 o
   2   0   5       3518.75       3072.35        93.77 o
   3   0   5       4064.48       4958.19       196.31 o
   4   0   5        314.78        441.40        14.30 o
   5   0   5       1391.02       1339.53        37.46 o
   6   0   5      11787.70      10927.60       267.25 o
   7   0   5       1296.37       1151.52        35.85 o
   8   0   5        264.88        175.27         6.97 o
   9   0   5          3.27         35.03         6.04 o
  10   0   5       1745.26       1928.83        49.97 o
  11   0   5        627.49        692.67        19.67 o
  12   0   5        236.89        237.60         9.02 o
  13   0   5          1.64         -2.46         3.79 o
 -14   1   5         17.86         28.67         4.84 o
 -13   1   5        143.17        203.83        11.98 o
 -12   1   5          7.89         15.13         4.87 o
 -11   1   5          5.29         10.86         4.13 o
 -10   1   5        985.73        965.31        16.52 o
  -9   1   5        488.74        450.14         6.46 o
  -8   1   5        895.52        853.42        11.21 o
  -7   1   5        356.67        343.11        12.01 o
  -6   1   5        445.38        414.65        13.40 o
  -5   1   5       3230.29       3661.91        94.88 o
  -4   1   5       1523.38       1725.58        46.13 o
  -3   1   5       5077.49       5449.52       136.00 o
  -2   1   5       1099.87        478.65         9.70 o
  -1   1   5       9772.78       9725.49       442.32 o
   0   1   5       7896.98       7176.53       113.93 o
   1   1   5       9748.00       9672.65       197.98 o
   2   1   5       1099.26        496.72        15.17 o
   3   1   5       5073.10       5588.20       142.00 o
   4   1   5       1517.46       1679.93        54.06 o
   5   1   5       3221.77       3604.18       118.04 o
   6   1   5        439.98        439.46        14.59 o
   7   1   5        355.90        333.95        17.25 o
   8   1   5        888.81        849.72        11.88 o
   9   1   5        491.47        458.60         9.33 o
  10   1   5        986.86        984.88        16.86 o
  11   1   5          5.57         10.85         4.13 o
  12   1   5          8.09         16.43         4.45 o
  13   1   5        143.70        228.06         8.17 o
  14   1   5         17.28         22.25         4.71 o
 -14   2   5          5.21          4.41         5.53 o
 -13   2   5         69.01         88.67         5.68 o
 -12   2   5        224.73        251.02         9.40 o
 -11   2   5        281.34        262.98         7.85 o
 -10   2   5        606.25        571.55        20.03 o
  -9   2   5       1266.20       1112.66        13.59 o
  -8   2   5        441.49        333.84         5.36 o
  -7   2   5        360.67        273.96        14.29 o
  -6   2   5       4191.07       3633.81       119.44 o
  -5   2   5        201.65        163.71        10.18 o
  -4   2   5       5355.13       4402.41       111.42 o
  -3   2   5       5423.48       4952.71       101.52 o
  -2   2   5       1011.28       2149.73        56.80 o
  -1   2   5      15135.80      16041.97       326.15 o
   0   2   5       2954.47        993.65        37.91 o
   1   2   5      15164.22      16169.39       385.78 o
   2   2   5       1020.62       2044.81        53.69 o
   3   2   5       5434.69       4958.89       126.12 o
   4   2   5       5337.59       4440.63       103.71 o
   5   2   5        201.69        161.83         7.90 o
   6   2   5       4224.40       3681.40        68.61 o
   7   2   5        360.77        291.86         9.89 o
   8   2   5        439.90        336.82         6.10 o
   9   2   5       1262.67       1117.88        15.56 o
  10   2   5        611.85        594.04        21.27 o
  11   2   5        284.28        258.79        11.16 o
  12   2   5        223.88        254.31         9.55 o
  13   2   5         68.18         84.52         5.54 o
  14   2   5          5.36         10.67         4.87 o
 -14   3   5          0.12         -1.79         3.89 o
 -13   3   5        146.79        165.95         6.87 o
 -12   3   5         29.26         28.64         5.58 o
 -11   3   5        488.01        446.09        14.65 o
 -10   3   5       1314.74       1350.03        20.37 o
  -9   3   5        352.98        349.12         5.75 o
  -8   3   5       2286.88       2036.05        27.05 o
  -7   3   5        935.41        705.77        20.35 o
  -6   3   5         31.43         23.79        10.31 o
  -5   3   5       1729.07       1478.81        41.66 o
  -4   3   5       2798.68       2675.99        98.81 o
  -3   3   5       4906.47       4715.70       110.59 o
  -2   3   5       3456.41       3600.54       113.79 o
  -1   3   5       6043.50       6558.35       116.35 o
   0   3   5       6592.12       5626.82       114.20 o
   1   3   5       6004.11       6383.44       114.11 o
   2   3   5       3437.92       3694.01        94.93 o
   3   3   5       4925.63       4680.93        97.58 o
   4   3   5       2796.94       2566.80        47.69 o
   5   3   5       1715.28       1516.94        29.98 o
   6   3   5         30.65         35.76         6.27 o
   7   3   5        937.44        656.05        15.22 o
   8   3   5       2281.86       2029.98        23.19 o
   9   3   5        350.88        349.69         5.98 o
  10   3   5       1315.67       1375.69        22.88 o
  11   3   5        488.63        433.08        11.83 o
  12   3   5         28.67         32.24         4.69 o
  13   3   5        146.47        157.46         7.18 o
  14   3   5          0.08          3.19         3.67 o
 -13   4   5          6.93         11.85         3.87 o
 -12   4   5        133.65        151.35        16.71 o
 -11   4   5         11.07          0.04         5.62 o
 -10   4   5        714.57        800.81        13.84 o
  -9   4   5        323.55        391.49         7.01 o
  -8   4   5       1739.13       1556.73        21.65 o
  -7   4   5        256.97        218.17        12.00 o
  -6   4   5         91.85         87.62         9.38 o
  -5   4   5       2955.91       2902.53        76.91 o
  -4   4   5       1056.51       1291.76        36.72 o
  -3   4   5       4415.44       4115.02       118.82 o
  -2   4   5        891.85       1411.29        38.42 o
  -1   4   5       5733.43       7064.11       125.16 o
   0   4   5      41226.64      36702.01       696.61 o
   1   4   5       5706.24       7063.71       111.75 o
   2   4   5        903.80       1410.17        77.21 o
   3   4   5       4418.34       4139.14        87.14 o
   4   4   5       1061.77       1254.45        29.55 o
   5   4   5       2939.06       2714.46        45.52 o
   6   4   5         89.13         89.25         6.55 o
   7   4   5        251.73        233.32        10.42 o
   8   4   5       1743.10       1549.48        18.69 o
   9   4   5        324.76        397.40         7.27 o
  10   4   5        717.84        776.47        15.01 o
  11   4   5         11.51          4.75         4.27 o
  12   4   5        132.21        144.85         7.47 o
  13   4   5          7.06         11.72         3.65 o
 -13   5   5        225.17        252.73        12.41 o
 -12   5   5        477.08        559.21        16.18 o
 -11   5   5         80.06         66.72         5.05 o
 -10   5   5        712.01        894.33        15.21 o
  -9   5   5        451.66        392.55         6.12 o
  -8   5   5        507.68        427.27         7.77 o
  -7   5   5        121.33        105.35         9.66 o
  -6   5   5       1051.72        815.82        27.53 o
  -5   5   5       1988.55       1587.09        45.22 o
  -4   5   5        468.92        382.83        15.32 o
  -3   5   5       2185.29       1706.56        46.22 o
  -2   5   5        708.22        611.84        19.37 o
  -1   5   5       3922.25       3693.09        66.73 o
   0   5   5       6588.17       6178.85        83.05 o
   1   5   5       3952.13       3735.94        58.65 o
   2   5   5        708.93        635.68        20.33 o
   3   5   5       2215.61       1684.24        37.82 o
   4   5   5        467.29        392.28        14.97 o
   5   5   5       1983.93       1582.89        28.15 o
   6   5   5       1058.11        798.66        16.82 o
   7   5   5        122.94         91.74         9.14 o
   8   5   5        510.94        424.58         6.11 o
   9   5   5        448.39        378.93         6.52 o
  10   5   5        712.24        863.12        14.81 o
  11   5   5         80.57         65.68         4.52 o
  12   5   5        477.75        568.56        19.07 o
  13   5   5        221.43        295.71        17.73 o
 -12   6   5         40.86         72.24         7.02 o
 -11   6   5         53.21         64.43         3.89 o
 -10   6   5        290.53        304.83         5.96 o
  -9   6   5        102.20        105.70         3.82 o
  -8   6   5        224.47        266.19         4.56 o
  -7   6   5       1497.49       1373.22        27.23 o
  -6   6   5        210.81        231.91        11.37 o
  -5   6   5        124.95         76.45        12.31 o
  -4   6   5       2688.33       2305.04        50.44 o
  -3   6   5       2558.89       2298.10        61.36 o
  -2   6   5       3815.58       3068.76        56.15 o
  -1   6   5        169.46        134.68         5.52 o
   0   6   5         85.55        261.67        10.18 o
   1   6   5        170.75        162.62        11.57 o
   2   6   5       3844.44       3066.28        88.93 o
   3   6   5       2560.91       2438.00        93.63 o
   4   6   5       2693.75       2274.74        50.22 o
   5   6   5        125.96         64.33         5.79 o
   6   6   5        207.25        209.92         9.03 o
   7   6   5       1499.89       1363.27        28.21 o
   8   6   5        223.04        259.40         5.84 o
   9   6   5         99.81        102.63         3.58 o
  10   6   5        290.81        296.31         6.45 o
  11   6   5         52.79         63.35         4.03 o
  12   6   5         41.10         64.22         3.75 o
  13   6   5         75.02        108.00         5.87 o
 -13   7   5         20.00         19.50         4.71 o
 -12   7   5        130.88        134.09         7.22 o
 -11   7   5         28.43         24.29         3.00 o
 -10   7   5        246.81        231.25         8.23 o
  -9   7   5        321.29        278.87         5.99 o
  -8   7   5        202.27        197.23         5.32 o
  -7   7   5       3470.01       3188.89        62.63 o
  -6   7   5        418.03        292.10        22.76 o
  -5   7   5        497.62        442.13        26.60 o
  -4   7   5        320.61        256.32        12.96 o
  -3   7   5       1922.00       1633.75        37.44 o
  -2   7   5       7417.47       8027.33       203.15 o
  -1   7   5       3083.10       4343.60        81.48 o
   0   7   5          8.00         52.43         5.10 o
   1   7   5       3099.54       4366.26        79.58 o
   2   7   5       7444.74       8467.16       215.40 o
   3   7   5       1925.22       1774.96        74.80 o
   4   7   5        316.00        259.23        20.69 o
   5   7   5        499.62        421.36        22.72 o
   6   7   5        421.32        302.21        18.91 o
   7   7   5       3462.29       3126.54        57.27 o
   8   7   5        200.87        199.08         5.85 o
   9   7   5        322.32        283.74         7.77 o
  10   7   5        247.22        230.86        10.96 o
  11   7   5         28.99         17.74         4.49 o
  12   7   5        132.63        143.93         4.77 o
  13   7   5         20.98         18.17         4.28 o
 -13   8   5         17.82         18.20         4.30 o
 -12   8   5        264.55        237.54         8.93 o
 -11   8   5         50.38         80.30         5.44 o
 -10   8   5        528.66        610.41        15.15 o
  -9   8   5        460.62        425.28         8.24 o
  -8   8   5        412.37        479.62        12.57 o
  -7   8   5        716.92        754.84        17.77 o
  -6   8   5        264.15        265.90        22.87 o
  -5   8   5       3349.44       2786.99       107.75 o
  -4   8   5        244.07        262.55        20.46 o
  -3   8   5       3396.11       3425.38        98.94 o
  -2   8   5       3227.21       3171.84        68.01 o
  -1   8   5       1612.50       2384.16        45.01 o
   0   8   5      20066.56      20105.86       356.90 o
   1   8   5       1619.71       2450.24        46.27 o
   2   8   5       3208.77       3372.12       125.89 o
   3   8   5       3366.88       3554.45        94.73 o
   4   8   5        243.70        276.80        16.11 o
   5   8   5       3379.02       3066.47       118.14 o
   6   8   5        265.28        274.73        12.14 o
   7   8   5        719.28        766.58        13.79 o
   8   8   5        416.35        458.76         8.47 o
   9   8   5        461.61        445.08         9.24 o
  10   8   5        521.40        606.46        11.95 o
  11   8   5         50.10         82.59         3.49 o
  12   8   5        266.63        234.53         8.36 o
  13   8   5         18.08         20.18         4.03 o
 -13   9   5         20.37         14.69         3.00 o
 -12   9   5         12.62          8.41         4.91 o
 -11   9   5        145.99        142.83         4.27 o
 -10   9   5         36.61         64.03         3.70 o
  -9   9   5         12.37         18.06         3.16 o
  -8   9   5        117.21        170.79         4.77 o
  -7   9   5        802.11        675.66        10.44 o
  -6   9   5        165.31        208.42         4.65 o
  -5   9   5        810.76        624.92        33.80 o
  -4   9   5        102.41        142.80        15.88 o
  -3   9   5        570.42        610.38        18.16 o
  -2   9   5        263.48        393.83        15.28 o
  -1   9   5       1215.00       1579.01        36.96 o
   0   9   5       2252.04       3362.03        62.71 o
   1   9   5       1220.06       1560.89        31.28 o
   2   9   5        257.92        405.24        25.17 o
   3   9   5        565.03        690.39        25.51 o
   4   9   5        104.78        175.76        17.17 o
   5   9   5        814.84        695.96        26.42 o
   6   9   5        167.16        206.68         4.84 o
   7   9   5        807.47        660.01        18.22 o
   8   9   5        115.20        166.05         4.79 o
   9   9   5         11.29         17.66         2.95 o
  10   9   5         37.97         62.74         3.54 o
  11   9   5        145.73        130.83         3.75 o
  12   9   5         12.72          6.16         3.56 o
  13   9   5         20.23         16.43         3.53 o
 -12  10   5         23.75         23.48         5.04 o
 -11  10   5         35.99         26.97         3.70 o
 -10  10   5         76.46         84.79         5.25 o
  -9  10   5        432.69        383.54         7.71 o
  -8  10   5        137.15        120.78         3.84 o
  -7  10   5        335.51        318.53         8.21 o
  -6  10   5        815.50        755.69        15.19 o
  -5  10   5        346.74        305.71         6.70 o
  -4  10   5        507.53        506.59        27.92 o
  -3  10   5        575.07        590.82        26.14 o
  -2  10   5       1398.91       1173.07        28.49 o
  -1  10   5        386.31        793.22        21.94 o
   0  10   5       3667.65       3251.56        61.19 o
   1  10   5        386.86        775.90        25.62 o
   2  10   5       1414.22       1176.21        36.50 o
   3  10   5        567.94        627.58        24.17 o
   4  10   5        508.27        500.16        39.91 o
   5  10   5        355.48        341.55        12.88 o
   6  10   5        811.72        780.10        13.87 o
   7  10   5        335.35        334.58         6.94 o
   8  10   5        138.58        122.66         8.43 o
   9  10   5        431.51        385.75         8.27 o
  10  10   5         75.59         85.19         7.30 o
  11  10   5         36.18         25.00         2.77 o
  12  10   5         24.07         22.83         4.69 o
 -12  11   5        154.75        131.04         4.51 o
 -11  11   5         79.37         82.64         6.46 o
 -10  11   5         14.12         25.04         3.75 o
  -9  11   5        456.13        493.89         9.29 o
  -8  11   5        763.26        723.13        12.76 o
  -7  11   5        291.32        277.47         6.11 o
  -6  11   5       2358.44       2068.74        31.65 o
  -5  11   5        187.21        164.99         4.78 o
  -4  11   5       1131.37       1163.33       151.37 o
  -3  11   5        180.44        169.64        21.43 o
  -2  11   5       1897.22       2112.41        48.63 o
  -1  11   5        480.56        814.15        22.55 o
   0  11   5         35.27        217.25        11.00 o
   1  11   5        482.63        841.22        54.27 o
   2  11   5       1912.13       2152.67        61.15 o
   3  11   5        181.57        183.00        20.15 o
   4  11   5       1139.78       1208.93        21.53 o
   5  11   5        182.38        165.50         7.12 o
   6  11   5       2365.80       2138.16        35.49 o
   7  11   5        296.16        286.97         5.96 o
   8  11   5        771.92        780.95        19.49 o
   9  11   5        451.98        486.17        10.85 o
  10  11   5         14.05         28.07         2.98 o
  11  11   5         78.28         75.90         3.15 o
  12  11   5        153.00        134.69         8.04 o
 -12  12   5         55.73         30.62         3.35 o
 -11  12   5          7.12         -4.27         4.43 o
 -10  12   5        118.97         95.20         4.52 o
  -9  12   5        224.49        218.51         5.21 o
  -8  12   5       1640.21       1650.45        28.61 o
  -7  12   5        385.92        426.62         8.30 o
  -6  12   5       1377.39       1170.04        22.05 o
  -5  12   5       1332.57       1373.52        29.04 o
  -4  12   5         19.59         27.06         3.59 o
  -3  12   5       1052.82       1285.53        22.02 o
  -2  12   5        479.31        653.85        21.12 o
  -1  12   5        606.04        496.49        21.89 o
   0  12   5       1536.37       1622.17        69.26 o
   1  12   5        609.22        515.84        21.26 o
   2  12   5        482.73        766.25        27.89 o
   3  12   5       1056.62       1304.39        29.32 o
   4  12   5         19.52         27.10         2.67 o
   5  12   5       1335.32       1359.71        25.02 o
   6  12   5       1372.30       1223.62        22.68 o
   7  12   5        386.86        428.24        10.74 o
   8  12   5       1634.91       1660.03        30.42 o
   9  12   5        223.86        223.41         6.30 o
  10  12   5        119.35        102.92         3.68 o
  11  12   5          7.20          2.76         3.22 o
  12  12   5         56.25         34.14         4.61 o
 -11  13   5         61.33         80.40         4.75 o
 -10  13   5        103.40        131.62         4.18 o
  -9  13   5         56.17         79.99         3.42 o
  -8  13   5        147.37        117.70         4.02 o
  -7  13   5        336.98        252.14         6.97 o
  -6  13   5        615.21        543.65        13.00 o
  -5  13   5        910.85       1053.58        22.95 o
  -4  13   5         32.13         25.91         3.44 o
  -3  13   5       1345.61       1447.43        30.75 o
  -2  13   5        324.48        285.43         6.34 o
  -1  13   5        288.18        229.97         6.17 o
   0  13   5        397.96        212.61         7.38 o
   1  13   5        292.14        241.09         6.39 o
   2  13   5        322.25        298.69         6.93 o
   3  13   5       1345.87       1423.18        22.44 o
   4  13   5         32.62         33.67         3.23 o
   5  13   5        908.68       1145.77        38.68 o
   6  13   5        610.05        551.72        11.83 o
   7  13   5        334.59        255.97         6.30 o
   8  13   5        147.19        134.59         4.43 o
   9  13   5         55.73         89.05         3.31 o
  10  13   5        101.94        138.87         3.99 o
  11  13   5         60.58         79.69         3.34 o
 -11  14   5         15.50         17.24         2.96 o
 -10  14   5         37.90         17.92         3.82 o
  -9  14   5        223.08        205.88         9.36 o
  -8  14   5        470.82        474.22         9.80 o
  -7  14   5        533.13        482.02        11.85 o
  -6  14   5        993.54        840.34        20.00 o
  -5  14   5        169.62        189.82        11.71 o
  -4  14   5       1046.89        955.81        22.44 o
  -3  14   5        769.24        906.01        20.07 o
  -2  14   5       1012.06       1416.44        30.20 o
  -1  14   5        138.30        206.55         6.92 o
   0  14   5        303.54        205.52         7.47 o
   1  14   5        142.23        218.04         6.38 o
   2  14   5       1010.60       1380.32        26.64 o
   3  14   5        773.02        919.10        16.27 o
   4  14   5       1049.12        993.87        21.63 o
   5  14   5        169.64        172.42         7.67 o
   6  14   5       1006.08        872.60        14.86 o
   7  14   5        530.75        498.47        10.19 o
   8  14   5        467.42        493.21         9.99 o
   9  14   5        225.03        216.58         4.76 o
  10  14   5         38.00         21.50         2.41 o
  11  14   5         15.54         17.00         4.17 o
 -10  15   5         34.36         78.08         4.08 o
  -9  15   5         50.94         60.46         4.57 o
  -8  15   5        245.79        276.50         7.53 o
  -7  15   5        169.25        196.51         9.11 o
  -6  15   5        117.29         95.45         5.27 o
  -5  15   5        800.40        770.84        21.29 o
  -4  15   5       1816.05       1976.40        41.53 o
  -3  15   5       1940.55       2314.66        48.40 o
  -2  15   5       1084.43       1059.82        23.06 o
  -1  15   5        881.93        908.22        19.97 o
   0  15   5        160.44        128.80         5.00 o
   1  15   5        886.41        900.49        18.25 o
   2  15   5       1080.08       1058.27        19.65 o
   3  15   5       1922.83       2315.53        48.28 o
   4  15   5       1809.52       2099.78        66.22 o
   5  15   5        800.73        822.02        18.60 o
   6  15   5        116.36        100.05         5.42 o
   7  15   5        169.32        198.29         5.20 o
   8  15   5        245.26        276.49         5.69 o
   9  15   5         53.00         64.63         2.94 o
  10  15   5         33.73         74.22         4.64 o
  -9  16   5        115.73        140.26         5.52 o
  -8  16   5        384.21        430.46        10.19 o
  -7  16   5         32.65         22.21         3.87 o
  -6  16   5         30.91         23.78         3.90 o
  -5  16   5        202.85        198.79         6.59 o
  -4  16   5        324.99        376.55         9.62 o
  -3  16   5        225.10        221.35         9.94 o
  -2  16   5        924.46       1074.25        23.38 o
  -1  16   5       1243.14       1320.05        28.20 o
   0  16   5        542.72        479.79        11.19 o
   1  16   5       1244.14       1305.32        26.50 o
   2  16   5        926.58       1041.23        19.38 o
   3  16   5        224.08        227.59         6.68 o
   4  16   5        325.27        411.81        10.72 o
   5  16   5        203.35        216.41         7.66 o
   6  16   5         31.41         29.88         4.08 o
   7  16   5         32.42         26.00         3.90 o
   8  16   5        381.18        422.07         8.45 o
   9  16   5        118.25        146.48         5.34 o
  -9  17   5        132.56        103.50         4.25 o
  -8  17   5        237.40        273.18         6.99 o
  -7  17   5        120.03        138.23         4.97 o
  -6  17   5        507.27        514.57        14.56 o
  -5  17   5         10.83          9.41         3.60 o
  -4  17   5        680.07        684.92        19.36 o
  -3  17   5        110.83         94.95         6.71 o
  -2  17   5        116.84        163.30        10.28 o
  -1  17   5        195.91        242.98         6.15 o
   0  17   5        720.50        801.23        15.20 o
   1  17   5        196.66        243.04         7.64 o
   2  17   5        117.12        153.32         5.52 o
   3  17   5        112.55         98.01         4.65 o
   4  17   5        684.37        702.42        15.61 o
   5  17   5         10.50         11.59         3.89 o
   6  17   5        507.86        519.09        14.19 o
   7  17   5        120.71        140.82         4.62 o
   8  17   5        237.49        273.57         5.79 o
   9  17   5        132.95        107.57         3.81 o
  -8  18   5        362.43        332.16        10.58 o
  -7  18   5          0.15          3.62         2.83 o
  -6  18   5         79.89        109.59         5.02 o
  -5  18   5         46.54         58.19         4.01 o
  -4  18   5        539.63        580.02        16.64 o
  -3  18   5        386.09        369.14        11.72 o
  -2  18   5         43.56         48.70         3.84 o
  -1  18   5        112.39        124.44         4.84 o
   0  18   5         15.40         19.59         2.98 o
   1  18   5        113.84        127.91         4.08 o
   2  18   5         44.25         54.70         3.93 o
   3  18   5        384.10        374.96         9.17 o
   4  18   5        535.45        570.30        12.81 o
   5  18   5         47.27         49.81         3.83 o
   6  18   5         80.31        107.26         4.47 o
   7  18   5          0.23          3.69         2.43 o
   8  18   5        363.48        328.74        15.00 o
  -7  19   5         12.42          2.13         3.12 o
  -6  19   5         42.37         30.49         4.52 o
  -5  19   5         31.63         35.30         4.82 o
  -4  19   5         19.02         21.16         3.52 o
  -3  19   5        971.42        874.57        18.97 o
  -2  19   5         34.62        104.00         4.65 o
  -1  19   5        833.71        927.69        19.91 o
   0  19   5        194.12        230.19         6.20 o
   1  19   5        834.59        948.67        20.35 o
   2  19   5         35.68        101.49         3.87 o
   3  19   5        973.92        886.39        16.56 o
   4  19   5         18.09         19.03         3.00 o
   5  19   5         31.22         35.39         2.89 o
   6  19   5         41.06         31.39         2.62 o
   7  19   5         12.38          3.99         2.12 o
  -6  20   5         65.60         77.65         5.16 o
  -5  20   5         80.17         62.98         8.61 o
  -4  20   5         85.86         80.24         3.75 o
  -3  20   5        251.08        206.83         5.73 o
  -2  20   5        135.57        130.59         5.29 o
  -1  20   5        417.39        425.45        11.94 o
   0  20   5        449.21        456.16        24.32 o
   1  20   5        411.51        445.02        10.09 o
   2  20   5        135.36        137.58         3.88 o
   3  20   5        249.98        214.84         8.59 o
   4  20   5         85.19         79.26         4.42 o
   5  20   5         79.74         66.07         4.66 o
   6  20   5         66.09         83.64         8.69 o
  -5  21   5        268.94        208.47         8.75 o
  -4  21   5         94.87         82.37         5.37 o
  -3  21   5         20.54         16.43         4.02 o
  -2  21   5        100.48        109.51         6.06 o
   0  21   5        488.28        482.96        18.49 o
   1  21   5         55.90         43.20         3.23 o
   2  21   5        101.85        137.96         6.78 o
   3  21   5         20.23         18.95         3.09 o
   4  21   5         94.54         92.24         3.95 o
   5  21   5        267.52        236.07         9.69 o
   2  22   5          6.16          9.21         2.78 o
   0   0   6      23288.49      30816.05       851.44 o
   1   0   6      16939.02      19408.06       484.22 o
   2   0   6        249.03        203.38        13.19 o
   3   0   6       2131.56       2419.10        59.76 o
   4   0   6       9268.66       7169.23       181.56 o
   5   0   6       2982.53       2743.65        72.31 o
   6   0   6         16.26         60.42         9.21 o
   7   0   6          4.44         14.47        10.08 o
   8   0   6          8.48         21.12         3.48 o
   9   0   6        261.54        230.80         7.82 o
  10   0   6        519.45        534.32        15.95 o
  11   0   6         51.22         36.87         6.08 o
  12   0   6        171.52        237.48         8.95 o
  13   0   6        176.36        142.76         6.45 o
 -14   1   6          3.29         19.44         6.05 o
 -13   1   6          0.90          4.10         3.65 o
 -12   1   6         16.47         22.45         4.47 o
 -11   1   6        276.37        317.03        12.79 o
 -10   1   6        700.45        715.74        14.24 o
  -9   1   6        204.40        232.20         4.50 o
  -8   1   6        198.04        178.25         4.54 o
  -7   1   6         73.69         74.45         8.31 o
  -6   1   6        601.81        585.18        25.98 o
  -5   1   6        848.24        677.14        21.06 o
  -4   1   6       6296.66       6061.06       234.27 o
  -3   1   6       3008.22       2985.96        71.10 o
  -2   1   6      19066.77      16703.38       292.39 o
  -1   1   6      36004.30      35997.89       738.40 o
   0   1   6         74.80        111.96         6.13 o
   1   1   6      36130.62      35290.50       623.04 o
   2   1   6      19032.80      16523.21       413.38 o
   3   1   6       3015.94       2887.09        75.76 o
   4   1   6       6311.38       5872.82       121.05 o
   5   1   6        853.99        695.12        22.46 o
   6   1   6        599.73        610.04        17.43 o
   7   1   6         76.85         73.90         9.14 o
   8   1   6        198.62        179.04         3.73 o
   9   1   6        202.71        239.67         5.19 o
  10   1   6        704.00        721.96        12.82 o
  11   1   6        274.91        303.66         8.97 o
  12   1   6         16.39         17.16         4.51 o
  13   1   6          0.85          2.71         3.82 o
  14   1   6          3.30         15.75         4.73 o
 -14   2   6         72.36        118.57        17.25 o
 -13   2   6         34.65         43.85         7.57 o
 -12   2   6        229.38        250.48        11.63 o
 -11   2   6         83.16        106.10         5.07 o
 -10   2   6        142.19        183.37         5.74 o
  -9   2   6        261.38        263.93         4.52 o
  -8   2   6        448.59        493.46         7.27 o
  -7   2   6        618.18        638.83        17.44 o
  -6   2   6         83.43         83.22        12.29 o
  -5   2   6      14691.17      13239.96       332.25 o
  -4   2   6      13697.22      11477.98       287.02 o
  -3   2   6       1480.20       1736.47        57.63 o
  -2   2   6      13290.69      12400.73       349.20 o
  -1   2   6      25320.11      23910.04       421.77 o
   0   2   6        236.29        686.16        30.85 o
   1   2   6      25258.53      24369.71       384.05 o
   2   2   6      13287.49      12318.21       309.04 o
   3   2   6       1469.61       1747.76        85.47 o
   4   2   6      13729.45      11589.83       237.01 o
   5   2   6      14700.50      13153.72       270.86 o
   6   2   6         85.12         83.12         8.40 o
   7   2   6        620.07        631.61        15.09 o
   8   2   6        442.89        480.71         6.58 o
   9   2   6        259.13        274.15         5.14 o
  10   2   6        142.80        183.99         5.73 o
  11   2   6         83.09        109.16         5.77 o
  12   2   6        228.42        236.66        29.51 o
  13   2   6         35.16         55.11         4.23 o
  14   2   6         72.35        112.27         6.70 o
 -14   3   6          0.68          1.61         3.69 o
 -13   3   6         57.58         57.34         8.82 o
 -12   3   6        302.65        359.41        11.61 o
 -11   3   6        130.87        144.41         6.13 o
 -10   3   6        735.57        702.85        13.87 o
  -9   3   6        278.10        274.95         5.05 o
  -8   3   6        474.66        453.17         6.74 o
  -7   3   6        329.03        346.40        17.37 o
  -6   3   6       5911.53       5428.64       141.24 o
  -5   3   6       6538.19       5995.28       216.74 o
  -4   3   6       1619.73       2483.31       186.46 o
  -3   3   6      11447.04      10993.62       297.16 o
  -2   3   6       5796.50       6680.94       157.92 o
  -1   3   6      18881.20      20354.85       362.18 o
   0   3   6        946.61        725.86        27.47 o
   1   3   6      18849.86      20086.50       286.67 o
   2   3   6       5752.26       6633.00       168.19 o
   3   3   6      11399.10      10548.49       265.89 o
   4   3   6       1609.20       2310.01        80.66 o
   5   3   6       6530.80       5974.46       107.72 o
   6   3   6       5941.57       5254.57        96.33 o
   7   3   6        328.10        333.86        13.12 o
   8   3   6        468.78        442.51         6.92 o
   9   3   6        280.38        276.26         5.11 o
  10   3   6        740.77        724.41        14.31 o
  11   3   6        132.78        150.16         8.53 o
  12   3   6        301.81        386.74        12.14 o
  13   3   6         56.55         66.04         5.56 o
  14   3   6          0.74          1.01         4.61 o
 -13   4   6         36.14         72.44         5.33 o
 -12   4   6        135.12        153.01         8.62 o
 -11   4   6        278.56        387.99        10.47 o
 -10   4   6        221.99        230.76         7.49 o
  -9   4   6        293.26        367.93         7.95 o
  -8   4   6        239.10        194.87         4.12 o
  -7   4   6        947.84        884.62        24.96 o
  -6   4   6        491.56        351.45        23.56 o
  -5   4   6        952.53       1017.12        31.58 o
  -4   4   6       6225.75       5635.92       144.48 o
  -3   4   6       4989.95       4766.46       156.26 o
  -2   4   6      15080.76      16072.42       402.15 o
  -1   4   6       7309.19       7923.96       140.21 o
   0   4   6       6550.20       8424.95       245.86 o
   1   4   6       7245.13       7998.28       112.79 o
   2   4   6      15104.53      16203.26       331.90 o
   3   4   6       4990.85       4640.30        96.84 o
   4   4   6       6205.75       5485.25       114.66 o
   5   4   6        951.69       1015.10        21.74 o
   6   4   6        493.90        363.31        11.72 o
   7   4   6        949.01        880.40        21.37 o
   8   4   6        238.48        201.60         4.45 o
   9   4   6        291.33        375.33         6.75 o
  10   4   6        223.52        239.74         7.40 o
  11   4   6        278.87        371.93         9.94 o
  12   4   6        135.69        153.50         8.49 o
  13   4   6         36.09         68.17         4.14 o
 -13   5   6         42.32         61.05         4.24 o
 -12   5   6         50.81         82.58         5.93 o
 -11   5   6        615.92        690.90        38.59 o
 -10   5   6        258.35        288.89         6.96 o
  -9   5   6        307.47        278.33         5.92 o
  -8   5   6        453.43        358.15         7.15 o
  -7   5   6       2051.94       1754.07        68.78 o
  -6   5   6       1892.57       2084.60        58.72 o
  -5   5   6       2348.83       2287.61        71.33 o
  -4   5   6       5882.27       5305.28       136.58 o
  -3   5   6        611.54        834.08        25.31 o
  -2   5   6        311.60        218.36        10.64 o
  -1   5   6         11.22         23.04         4.21 o
   0   5   6       1262.67       1713.41        26.05 o
   1   5   6         12.19         18.68         3.01 o
   2   5   6        308.63        226.99        10.67 o
   3   5   6        619.96        836.64        22.69 o
   4   5   6       5874.82       5230.97       110.01 o
   5   5   6       2363.23       2241.39        38.49 o
   6   5   6       1880.65       1862.21        36.79 o
   7   5   6       2054.72       1856.23        40.69 o
   8   5   6        454.83        353.28         5.49 o
   9   5   6        311.17        286.59         6.85 o
  10   5   6        259.32        305.12         6.43 o
  11   5   6        615.22        714.76        16.16 o
  12   5   6         51.00         86.62         4.50 o
  13   5   6         42.58         65.17         3.51 o
 -12   6   6         30.02         23.07         5.97 o
 -11   6   6        243.97        207.32         6.60 o
 -10   6   6         13.39         18.51         3.22 o
  -9   6   6        212.54        221.86         5.26 o
  -8   6   6        590.70        577.00        11.26 o
  -7   6   6        450.58        513.14        10.90 o
  -6   6   6        694.27        596.29        23.11 o
  -5   6   6       2800.77       2900.01        78.06 o
  -4   6   6       3879.22       3540.10        93.02 o
  -3   6   6       3385.23       3514.19        91.64 o
  -2   6   6       2492.09       2105.21        45.54 o
  -1   6   6       1226.45       1437.56        39.78 o
   0   6   6       3310.11       3749.44        67.15 o
   1   6   6       1230.81       1491.70        41.33 o
   2   6   6       2495.45       2171.00        61.39 o
   3   6   6       3405.14       3525.84       132.33 o
   4   6   6       3846.74       3525.10       105.85 o
   5   6   6       2820.70       2859.89        48.32 o
   6   6   6        694.51        617.15        15.88 o
   7   6   6        446.82        483.89        13.70 o
   8   6   6        587.62        567.60         8.23 o
   9   6   6        215.43        225.10         5.20 o
  10   6   6         13.28         17.20         3.11 o
  11   6   6        245.66        216.39         5.99 o
  12   6   6         29.78         28.27         5.03 o
  13   6   6         40.40         45.93         6.74 o
 -13   7   6         22.50         28.91         6.29 o
 -12   7   6         71.39         90.78         8.88 o
 -11   7   6         10.90          6.32         3.81 o
 -10   7   6        352.31        442.98        10.92 o
  -9   7   6        277.16        221.27         7.94 o
  -8   7   6          1.69          9.79         4.26 o
  -7   7   6        970.07        751.57        17.12 o
  -6   7   6        689.84        609.63        34.38 o
  -5   7   6        467.12        513.49        28.86 o
  -4   7   6          0.41         23.24        14.30 o
  -3   7   6        671.76        799.37        25.35 o
  -2   7   6       4075.48       4051.68       145.43 o
  -1   7   6       5253.37       6136.10       155.83 o
   0   7   6        446.03       1173.82        24.17 o
   1   7   6       5251.01       6246.54       129.99 o
   2   7   6       4117.04       4324.99       112.53 o
   3   7   6        676.66        896.60        29.48 o
   4   7   6          0.58         36.76        15.29 o
   5   7   6        471.11        514.28        20.50 o
   6   7   6        688.38        624.79        26.52 o
   7   7   6        962.52        733.22        14.72 o
   8   7   6          1.56          4.36         3.38 o
   9   7   6        276.58        219.45         7.82 o
  10   7   6        351.23        423.71        13.24 o
  11   7   6         10.21         12.30         4.41 o
  12   7   6         72.10         91.56         4.66 o
  13   7   6         23.00         13.79         4.24 o
 -13   8   6         56.49         65.61         8.02 o
 -12   8   6         95.62        103.32         6.40 o
 -11   8   6         17.74          9.65         3.53 o
 -10   8   6        132.97        143.06         4.56 o
  -9   8   6       1574.26       1584.28        32.87 o
  -8   8   6        354.72        362.82         7.29 o
  -7   8   6        202.81        193.55         4.20 o
  -6   8   6        520.63        543.53        25.55 o
  -5   8   6         90.09         23.18        14.08 o
  -4   8   6       1297.64       1068.79        32.59 o
  -3   8   6       1434.65       1576.68        44.76 o
  -2   8   6        258.84        449.42        14.53 o
  -1   8   6      11424.78      12174.17       252.96 o
   0   8   6       1157.03       1047.97        22.13 o
   1   8   6      11469.66      12511.40       223.76 o
   2   8   6        262.29        436.57        42.45 o
   3   8   6       1432.36       1803.37        51.61 o
   4   8   6       1297.93       1232.95        54.21 o
   5   8   6         87.57         63.10        10.78 o
   6   8   6        523.05        507.38        21.48 o
   7   8   6        200.24        198.17         4.85 o
   8   8   6        355.36        358.74         7.92 o
   9   8   6       1582.35       1529.02        34.25 o
  10   8   6        133.83        152.63         5.46 o
  11   8   6         18.20         19.60         4.37 o
  12   8   6         95.70        107.08         4.97 o
  13   8   6         56.36         58.83         4.32 o
 -12   9   6         97.00        110.67         6.15 o
 -11   9   6         64.05         69.84         4.96 o
 -10   9   6        161.28        168.53         7.14 o
  -9   9   6        357.27        343.57         7.19 o
  -8   9   6        968.28       1009.82        17.24 o
  -7   9   6        976.62        738.41        11.27 o
  -6   9   6        196.85        170.29         3.89 o
  -5   9   6        151.28        150.85        16.44 o
  -4   9   6        922.27        853.35        39.06 o
  -3   9   6        432.22        544.00        20.00 o
  -2   9   6        261.27        611.03        20.48 o
  -1   9   6       2959.91       3147.07        68.65 o
   0   9   6        770.13        748.99        17.41 o
   1   9   6       2954.59       3116.87        68.01 o
   2   9   6        260.79        623.76        31.18 o
   3   9   6        440.21        603.98        47.62 o
   4   9   6        934.44       1026.34        33.36 o
   5   9   6        153.06        192.09        20.37 o
   6   9   6        197.54        176.38         3.84 o
   7   9   6        973.13        734.63        13.69 o
   8   9   6        958.94        983.53        16.64 o
   9   9   6        356.24        341.66        11.04 o
  10   9   6        160.11        159.63         4.31 o
  11   9   6         66.18         69.62         5.44 o
  12   9   6         96.81        112.38         5.96 o
 -12  10   6         40.95         46.94         3.86 o
 -11  10   6          5.91          9.00         3.79 o
 -10  10   6        232.44        202.76         9.32 o
  -9  10   6        440.75        443.06         8.56 o
  -8  10   6        477.08        502.47         9.82 o
  -7  10   6         20.24         29.92         2.89 o
  -6  10   6        492.07        517.40         9.02 o
  -5  10   6       3514.45       3437.13        60.97 o
  -4  10   6       1054.06        965.97        44.14 o
  -3  10   6        729.38        578.80        21.11 o
  -2  10   6         52.67         72.50         8.82 o
  -1  10   6        366.42        467.85        15.47 o
   0  10   6        653.50       1009.93        25.78 o
   1  10   6        361.09        460.07        15.27 o
   2  10   6         52.94         54.64        14.80 o
   3  10   6        726.28        689.12        34.15 o
   4  10   6       1037.16       1067.99        35.61 o
   5  10   6       3500.33       3352.84        51.75 o
   6  10   6        488.66        514.12         8.72 o
   7  10   6         20.95         25.33         2.92 o
   8  10   6        478.94        524.43        10.67 o
   9  10   6        440.74        430.14         8.16 o
  10  10   6        231.95        194.90         4.70 o
  11  10   6          5.76          5.88         2.61 o
  12  10   6         40.95         47.68         4.17 o
 -12  11   6         11.78          7.96         3.02 o
 -11  11   6        193.72        228.96         8.32 o
 -10  11   6        154.91        157.65         4.40 o
  -9  11   6         43.93         37.95         3.37 o
  -8  11   6        246.89        262.81         5.92 o
  -7  11   6         22.60         47.90         3.42 o
  -6  11   6       1324.86       1276.19        19.48 o
  -5  11   6        461.24        463.00         8.61 o
  -4  11   6        691.73        601.33        11.88 o
  -3  11   6        511.86        498.02        30.75 o
  -2  11   6       1222.75       1287.99        40.60 o
  -1  11   6       1535.76       1247.02        31.07 o
   0  11   6       4700.20       5381.40       114.69 o
   1  11   6       1549.32       1312.58        32.24 o
   2  11   6       1226.56       1338.02        41.37 o
   3  11   6        512.20        524.29        30.62 o
   4  11   6        690.92        608.10        11.73 o
   5  11   6        458.38        468.95        11.46 o
   6  11   6       1316.26       1279.95        19.82 o
   7  11   6         25.34         52.42         3.84 o
   8  11   6        248.26        263.84         7.59 o
   9  11   6         43.10         39.88         3.28 o
  10  11   6        153.60        163.11         4.58 o
  11  11   6        191.61        220.15         4.63 o
  12  11   6         11.74          6.48         3.29 o
 -11  12   6         68.51         65.92         5.02 o
 -10  12   6        174.95        200.05         7.19 o
  -9  12   6        799.34        717.81        15.88 o
  -8  12   6        696.59        648.55        11.61 o
  -7  12   6       1340.36       1447.07        23.95 o
  -6  12   6        207.53        207.03         8.97 o
  -5  12   6        574.66        589.92        12.08 o
  -4  12   6         83.59         59.33         3.86 o
  -3  12   6        159.93        196.64         6.41 o
  -2  12   6       2285.14       2238.32        49.13 o
  -1  12   6        368.57        468.89        25.07 o
   0  12   6        774.85        875.10        44.36 o
   1  12   6        371.08        477.23        20.49 o
   2  12   6       2254.93       2368.60        48.35 o
   3  12   6        160.07        166.26         6.25 o
   4  12   6         79.51         57.34         2.79 o
   5  12   6        578.12        598.63        15.23 o
   6  12   6        209.51        217.08         5.68 o
   7  12   6       1341.03       1474.85        27.96 o
   8  12   6        691.91        656.72        12.92 o
   9  12   6        794.51        745.69        14.34 o
  10  12   6        173.09        216.23         5.97 o
  11  12   6         69.32         66.57         3.11 o
 -11  13   6         15.34         14.56         2.75 o
 -10  13   6        131.03        115.11         4.59 o
  -9  13   6         62.85         24.50         2.93 o
  -8  13   6        120.55        117.78         5.22 o
  -7  13   6        573.98        544.66        14.43 o
  -6  13   6       1362.20       1286.37        27.81 o
  -5  13   6       1716.64       1611.41        29.72 o
  -4  13   6       1419.16       1221.34        22.66 o
  -3  13   6        760.42        737.76        16.79 o
  -2  13   6        149.03        159.82         6.52 o
  -1  13   6        319.87        247.69         6.78 o
   0  13   6        172.31        405.68        12.36 o
   1  13   6        319.14        245.44         6.53 o
   2  13   6        145.40        151.69         9.47 o
   3  13   6        757.49        714.51        26.89 o
   4  13   6       1417.67       1254.65        24.27 o
   5  13   6       1710.70       1640.08        37.66 o
   6  13   6       1360.70       1331.01        31.23 o
   7  13   6        579.28        565.55        10.12 o
   8  13   6        120.32        132.61         4.34 o
   9  13   6         60.68         26.60         2.75 o
  10  13   6        131.44        130.25         4.71 o
  11  13   6         15.50         10.77         2.86 o
 -11  14   6         14.90         16.58         2.85 o
 -10  14   6         13.65         14.73         3.60 o
  -9  14   6        170.51        169.63         4.73 o
  -8  14   6         22.27         45.50         4.10 o
  -7  14   6        276.91        274.18         9.92 o
  -6  14   6        124.16        121.35         5.48 o
  -5  14   6       1669.86       1446.70        43.47 o
  -4  14   6       1661.88       1487.17        27.45 o
  -3  14   6        459.71        488.97        12.02 o
  -2  14   6       1276.56       1453.24        30.95 o
  -1  14   6        176.69        177.57         8.03 o
   0  14   6          2.43         43.66         3.98 o
   1  14   6        178.22        183.65         8.70 o
   2  14   6       1274.88       1508.88        28.82 o
   3  14   6        460.73        493.73         9.57 o
   4  14   6       1652.90       1509.73        59.72 o
   5  14   6       1675.62       1574.19        33.34 o
   6  14   6        120.98        119.23         4.41 o
   7  14   6        280.14        280.57         6.61 o
   8  14   6         21.19         42.90         3.27 o
   9  14   6        169.22        181.50         4.25 o
  10  14   6         13.92          7.74         2.31 o
  11  14   6         14.70         15.85         4.11 o
 -10  15   6         79.95         87.91         4.24 o
  -9  15   6        283.68        268.27         8.60 o
  -8  15   6        273.90        204.41         6.27 o
  -7  15   6        580.21        545.61        12.86 o
  -6  15   6        191.05        180.82         6.14 o
  -5  15   6        189.60        133.21         6.60 o
  -4  15   6       1581.47       1523.74        27.94 o
  -3  15   6         63.27         84.73         5.50 o
  -2  15   6        390.37        551.93        14.89 o
  -1  15   6        112.97        132.73         5.56 o
   0  15   6          5.86         12.05         3.75 o
   1  15   6        110.46        123.06         5.02 o
   2  15   6        385.40        531.00        10.72 o
   3  15   6         63.62         89.01         3.91 o
   4  15   6       1571.65       1586.92        40.97 o
   5  15   6        186.68        141.89         6.74 o
   6  15   6        196.31        185.33         4.57 o
   7  15   6        578.98        566.30        11.16 o
   8  15   6        273.36        221.47         5.82 o
   9  15   6        281.83        286.14         7.39 o
  10  15   6         80.99         88.79         4.44 o
  -9  16   6        269.00        287.56        11.15 o
  -8  16   6         65.04         50.32         3.68 o
  -7  16   6         11.84         10.39         3.51 o
  -6  16   6         55.83         50.13         4.19 o
  -5  16   6        279.91        280.07         8.02 o
  -4  16   6        634.85        631.37        18.41 o
  -3  16   6         51.78        105.49         8.88 o
  -2  16   6        411.32        429.00        10.73 o
  -1  16   6        168.07        209.76         8.17 o
   0  16   6         92.45        131.57         5.26 o
   1  16   6        168.13        211.08         6.37 o
   2  16   6        416.33        421.65         8.78 o
   3  16   6         52.31         73.20         3.64 o
   4  16   6        632.77        663.35        25.26 o
   5  16   6        281.35        291.46         6.72 o
   6  16   6         56.80         52.88         4.08 o
   7  16   6         11.93         13.17         3.03 o
   8  16   6         65.96         57.26         2.94 o
   9  16   6        268.22        283.97         5.85 o
  -9  17   6         81.58         53.01         3.29 o
  -8  17   6         30.58         32.58         3.60 o
  -7  17   6        502.61        471.72        11.06 o
  -6  17   6       1034.09        910.19        37.98 o
  -5  17   6         15.26         38.53         3.76 o
  -4  17   6         35.68         37.67         6.25 o
  -3  17   6       1237.63       1373.63        29.40 o
  -2  17   6         53.09         78.81         4.92 o
  -1  17   6         73.48         60.45         3.78 o
   0  17   6        124.79        182.09         5.19 o
   1  17   6         72.68         61.55         3.54 o
   2  17   6         53.48         75.05         3.58 o
   3  17   6       1240.86       1371.09        29.03 o
   4  17   6         35.88         44.39         5.30 o
   5  17   6         14.83         40.02         4.21 o
   6  17   6       1028.21        920.13        24.06 o
   7  17   6        502.99        461.84        10.58 o
   8  17   6         31.04         33.19         2.35 o
   9  17   6         81.67         59.22         2.18 o
  -8  18   6         89.32         99.81         4.01 o
  -7  18   6        265.29        239.90         7.56 o
  -6  18   6         36.20         34.27         3.65 o
  -5  18   6        288.87        246.48         9.03 o
  -4  18   6         37.90         40.45         5.54 o
  -3  18   6        336.03        334.72         8.63 o
  -2  18   6        520.98        493.45        10.04 o
  -1  18   6        247.46        258.72         7.15 o
   0  18   6         18.39         30.39         3.14 o
   1  18   6        248.76        248.37         5.86 o
   2  18   6        516.75        493.22         9.78 o
   3  18   6        336.09        344.90         8.57 o
   4  18   6         38.13         50.73         3.68 o
   5  18   6        291.23        256.89        29.30 o
   6  18   6         36.09         38.21         3.33 o
   7  18   6        261.95        252.96         7.73 o
   8  18   6         88.47        101.32         5.39 o
  -7  19   6         16.53         13.97         3.09 o
  -6  19   6        279.06        224.51        11.03 o
  -5  19   6         75.32         71.65         4.38 o
  -4  19   6        415.45        444.11        10.55 o
  -3  19   6        177.04        160.86         5.31 o
  -2  19   6        356.98        327.00         7.05 o
  -1  19   6         14.03         29.27         3.45 o
   0  19   6        125.55        101.28         3.60 o
   1  19   6         13.36         28.84         2.80 o
   2  19   6        360.85        346.35        12.80 o
   3  19   6        178.75        162.82         5.04 o
   4  19   6        413.38        445.00        10.12 o
   5  19   6         75.92         74.71         3.88 o
   6  19   6        279.22        228.26         5.77 o
   7  19   6         17.78         17.27         2.12 o
  -6  20   6         24.94         26.91         2.94 o
  -5  20   6         95.36         76.73         4.17 o
  -4  20   6        228.81        225.59         7.29 o
  -3  20   6         17.80         15.97         3.63 o
  -2  20   6          4.01         12.15         3.48 o
  -1  20   6        569.15        525.81        11.72 o
   0  20   6        500.02        513.14        11.44 o
   1  20   6        567.43        548.08        12.11 o
   2  20   6          3.93         12.85         2.56 o
   3  20   6         17.67         13.91         2.78 o
   4  20   6        224.57        221.16         8.39 o
   5  20   6         93.78         78.46         3.95 o
   6  20   6         24.17         24.61         1.97 o
  -4  21   6         35.29         40.93         4.18 o
  -3  21   6        146.62        107.12         4.32 o
  -2  21   6         70.39         56.73         3.43 o
  -1  21   6        191.99        234.93         7.04 o
   0  21   6         19.48         38.66         3.14 o
   1  21   6        192.21        259.24         7.66 o
   2  21   6         69.58         65.57         3.31 o
   3  21   6        145.99         96.28         3.83 o
   4  21   6         35.34         39.82         3.09 o
   2  22   6        119.43        138.14         6.09 o
   1   0   7        241.27        271.54        17.89 o
   2   0   7      11899.39      12920.08       323.21 o
   3   0   7         27.27         25.20         5.36 o
   4   0   7        764.20       1298.95        98.01 o
   5   0   7        967.64        811.97        40.08 o
   6   0   7       9234.42       9357.80       337.04 o
   7   0   7        582.56        382.34        29.46 o
   8   0   7        300.71        361.38        10.30 o
   9   0   7        102.25         79.78         5.74 o
  10   0   7        229.40        234.72         9.37 o
  11   0   7          0.89          3.12         5.82 o
  12   0   7         42.40         74.93         6.07 o
  13   0   7          0.19          3.13         4.34 o
  14   0   7        134.68        207.71        10.83 o
 -14   1   7          5.67         -3.33         6.30 o
 -13   1   7         62.72         73.30         4.21 o
 -12   1   7         56.54         79.81         6.11 o
 -11   1   7        380.41        374.10         8.63 o
 -10   1   7        505.92        493.52        14.04 o
  -9   1   7       1041.92        912.91        13.02 o
  -8   1   7        192.94        241.86         4.40 o
  -7   1   7        676.30        675.76        20.40 o
  -6   1   7       2893.87       2556.12       123.15 o
  -5   1   7       3209.30       2777.49        72.92 o
  -4   1   7       9467.01       8712.64       218.74 o
  -3   1   7       4824.71       3559.81        69.68 o
  -2   1   7      19906.92      23167.61       542.67 o
  -1   1   7       5329.86       4713.37       109.83 o
   0   1   7       8089.13       4961.56       102.60 o
   1   1   7       5346.91       4696.27        75.12 o
   2   1   7      19926.23      22432.63       560.07 o
   3   1   7       4824.76       3437.18        88.16 o
   4   1   7       9446.71       8785.49       180.41 o
   5   1   7       3201.28       2836.56        75.02 o
   6   1   7       2893.20       2681.63        58.95 o
   7   1   7        677.66        698.29        34.47 o
   8   1   7        193.47        241.67         4.95 o
   9   1   7       1040.12        921.93        14.23 o
  10   1   7        502.86        487.74        11.18 o
  11   1   7        382.33        372.86        11.27 o
  12   1   7         55.59         75.90         6.11 o
  13   1   7         62.65         77.19         6.33 o
  14   1   7          5.71         -4.37         4.37 o
 -14   2   7          5.30         14.92         3.70 o
 -13   2   7         54.65         51.81         4.82 o
 -12   2   7         45.13         40.80         5.84 o
 -11   2   7        207.84        211.34         6.19 o
 -10   2   7        236.96        254.04         6.81 o
  -9   2   7         16.48         22.48         3.02 o
  -8   2   7        785.11        750.98         9.53 o
  -7   2   7       2006.49       1801.77        46.63 o
  -6   2   7        155.23        135.35        10.08 o
  -5   2   7       1404.09       1313.07        37.53 o
  -4   2   7      27632.42      28287.49      1000.68 o
  -3   2   7        211.27        247.69        14.59 o
  -2   2   7       4703.53       4739.36        96.84 o
  -1   2   7        355.92        646.11        15.72 o
   0   2   7       1814.38       2410.35        62.69 o
   1   2   7        361.20        640.42        17.03 o
   2   2   7       4692.33       4686.11       119.41 o
   3   2   7        215.66        247.84        12.86 o
   4   2   7      27596.57      27894.47       608.93 o
   5   2   7       1426.21       1419.21        32.86 o
   6   2   7        157.08        130.43         8.88 o
   7   2   7       2001.67       1790.13        36.02 o
   8   2   7        782.67        744.76         9.50 o
   9   2   7         16.98         19.56         2.93 o
  10   2   7        236.50        262.76         6.91 o
  11   2   7        205.27        212.02         9.15 o
  12   2   7         45.86         43.23         6.35 o
  13   2   7         54.67         61.22         4.24 o
  14   2   7          5.38         10.95         4.68 o
 -13   3   7         52.65         67.70        14.86 o
 -12   3   7         65.87         70.87         8.47 o
 -11   3   7         87.14         88.56         5.47 o
 -10   3   7        373.94        400.01         8.77 o
  -9   3   7       1273.12       1317.73        18.62 o
  -8   3   7         11.15         21.00         2.38 o
  -7   3   7        967.14       1110.90        34.69 o
  -6   3   7       1432.25       1392.05        33.44 o
  -5   3   7       4141.24       3456.57       128.18 o
  -4   3   7       7243.98       8177.64       207.56 o
  -3   3   7       5744.15       6067.37       154.30 o
  -2   3   7       2715.34       2743.19        59.01 o
  -1   3   7      12203.34      11424.73       202.58 o
   0   3   7       6859.31       7508.95       189.04 o
   1   3   7      12168.93      11517.22       182.02 o
   2   3   7       2706.54       2777.32        72.60 o
   3   3   7       5753.89       5894.17       220.22 o
   4   3   7       7245.77       7976.12       178.79 o
   5   3   7       4150.18       3451.04        63.53 o
   6   3   7       1426.99       1380.39        28.70 o
   7   3   7        974.33       1014.18        25.90 o
   8   3   7         11.82         24.52         2.19 o
   9   3   7       1273.46       1296.04        18.44 o
  10   3   7        373.47        442.46        13.23 o
  11   3   7         85.80         84.72         5.31 o
  12   3   7         64.31         67.14        10.28 o
  13   3   7         52.10         64.62         4.19 o
 -13   4   7          1.00         10.27         5.55 o
 -12   4   7        154.21        139.78        13.48 o
 -11   4   7        190.63        203.78         8.54 o
 -10   4   7        227.97        233.61         6.23 o
  -9   4   7        113.03        132.22         3.97 o
  -8   4   7        205.77        196.29         5.14 o
  -7   4   7        145.88        169.79        11.67 o
  -6   4   7        516.57        358.22        23.97 o
  -5   4   7        399.62        189.66        18.52 o
  -4   4   7       1074.57       1123.88        35.88 o
  -3   4   7       1053.08       1504.87        41.76 o
  -2   4   7       2780.94       4078.67       104.60 o
  -1   4   7       5772.75       5918.67       105.60 o
   0   4   7       1221.03       1802.80        39.20 o
   1   4   7       5757.65       5876.78        87.98 o
   2   4   7       2765.40       4064.97        85.16 o
   3   4   7       1053.48       1434.09        32.80 o
   4   4   7       1086.05       1128.20        26.93 o
   5   4   7        386.76        190.90         8.41 o
   6   4   7        526.12        330.15        11.14 o
   7   4   7        146.13        140.53         7.74 o
   8   4   7        207.91        207.94         4.01 o
   9   4   7        114.35        141.44         4.27 o
  10   4   7        226.80        232.27         5.91 o
  11   4   7        190.57        198.36         6.19 o
  12   4   7        154.87        162.34         7.25 o
  13   4   7          1.14          7.55         3.52 o
 -13   5   7         22.56         29.61         3.89 o
 -12   5   7         43.93         44.20         4.68 o
 -11   5   7        237.82        252.12         9.03 o
 -10   5   7        526.94        419.22         9.02 o
  -9   5   7        188.14        227.98         6.05 o
  -8   5   7        500.30        361.38         8.35 o
  -7   5   7       1702.91       1533.18        29.04 o
  -6   5   7        748.01        769.44        26.95 o
  -5   5   7        120.87         28.76         9.20 o
  -4   5   7       8555.46       9242.09       234.56 o
  -3   5   7       2269.23       2287.31        65.35 o
  -2   5   7       2880.77       2527.07        54.04 o
  -1   5   7       3828.45       4363.23        70.23 o
   0   5   7        832.80       1148.71        23.79 o
   1   5   7       3805.11       4497.42        66.39 o
   2   5   7       2884.11       2578.98        54.87 o
   3   5   7       2281.06       2297.92        50.12 o
   4   5   7       8590.25       8793.32       182.47 o
   5   5   7        122.26         33.02         6.00 o
   6   5   7        750.00        750.70        18.39 o
   7   5   7       1703.89       1538.82        29.97 o
   8   5   7        503.34        366.54         7.79 o
   9   5   7        188.91        223.36         5.22 o
  10   5   7        533.33        427.64         8.20 o
  11   5   7        237.13        258.59         7.35 o
  12   5   7         44.92         44.95         6.41 o
  13   5   7         22.84         36.67         3.57 o
 -13   6   7         42.00         43.11         7.70 o
 -12   6   7         77.30        110.19        11.39 o
 -11   6   7        267.19        283.27         7.85 o
 -10   6   7         21.42         29.67         3.68 o
  -9   6   7        186.09        164.66         4.73 o
  -8   6   7        988.39        932.45        12.61 o
  -7   6   7        905.35        885.94        13.92 o
  -6   6   7       4386.83       4040.69       117.37 o
  -5   6   7       2451.06       2191.18        49.37 o
  -4   6   7       1346.08       1245.16        36.69 o
  -3   6   7        374.22        195.46        21.09 o
  -2   6   7       1308.90       1175.72        27.13 o
  -1   6   7       3059.07       3191.12       101.52 o
   0   6   7        373.60        233.89         5.95 o
   1   6   7       3052.66       3325.16        86.89 o
   2   6   7       1298.66       1155.58        33.17 o
   3   6   7        381.15        222.78        41.54 o
   4   6   7       1357.37       1246.18        30.26 o
   5   6   7       2444.45       2146.95        37.26 o
   6   6   7       4377.02       3870.18        72.69 o
   7   6   7        904.64        877.70        13.80 o
   8   6   7        995.41        938.67        13.21 o
   9   6   7        186.10        166.60         4.45 o
  10   6   7         21.21         30.30         3.13 o
  11   6   7        267.49        291.51         7.07 o
  12   6   7         76.43        103.53         4.68 o
  13   6   7         42.31         49.97         6.64 o
 -13   7   7         52.60         57.17         6.64 o
 -12   7   7         31.55         57.27         8.21 o
 -11   7   7        358.19        420.80        12.71 o
 -10   7   7         46.87         52.67         3.69 o
  -9   7   7        656.39        599.81        14.14 o
  -8   7   7        293.79        257.70         7.46 o
  -7   7   7        407.67        412.82         9.84 o
  -6   7   7         88.71         94.41        17.33 o
  -5   7   7       2158.69       1753.33        71.82 o
  -4   7   7       1255.54       1104.46        33.32 o
  -3   7   7       1007.10        995.39        24.29 o
  -2   7   7       3840.42       4772.81       122.69 o
  -1   7   7       1817.69       2500.05        82.67 o
   0   7   7       1373.86       1657.19        37.84 o
   1   7   7       1819.23       2669.31        71.06 o
   2   7   7       3847.07       5168.00       134.01 o
   3   7   7       1013.68       1052.03        47.68 o
   4   7   7       1276.28       1171.47        48.54 o
   5   7   7       2165.29       1764.96        51.01 o
   6   7   7         90.82         75.03        10.91 o
   7   7   7        408.50        419.42        10.01 o
   8   7   7        292.38        252.54         5.38 o
   9   7   7        653.03        613.00        17.53 o
  10   7   7         48.42         52.80         4.29 o
  11   7   7        361.82        418.62        10.53 o
  12   7   7         31.95         44.70         4.04 o
  13   7   7         52.19         60.35         4.63 o
 -13   8   7          6.91          7.31         5.33 o
 -12   8   7         64.86         92.04         8.39 o
 -11   8   7         64.15         97.24        10.44 o
 -10   8   7         94.50        132.87         8.41 o
  -9   8   7        612.91        530.58        10.95 o
  -8   8   7         47.38         23.60         3.45 o
  -7   8   7        397.27        316.12         6.11 o
  -6   8   7        452.43        451.94        10.33 o
  -5   8   7         45.76         13.87        14.38 o
  -4   8   7        484.66        450.95        17.99 o
  -3   8   7       3544.96       3835.81       100.56 o
  -2   8   7        183.75        218.42        11.76 o
  -1   8   7       4066.53       4537.94       125.43 o
   0   8   7       2412.65       2848.29        62.38 o
   1   8   7       4093.43       4326.36       140.77 o
   2   8   7        184.71        248.73        14.39 o
   3   8   7       3547.04       4128.28       109.10 o
   4   8   7        491.17        547.51        31.32 o
   5   8   7         44.26         25.52        10.16 o
   6   8   7        454.10        441.02        10.66 o
   7   8   7        399.27        328.49         6.66 o
   8   8   7         47.46         28.05         2.84 o
   9   8   7        612.90        506.65        13.46 o
  10   8   7         94.16        117.59         4.54 o
  11   8   7         65.18         94.46         4.61 o
  12   8   7         64.29         83.16         5.16 o
  13   8   7          6.82          1.53         3.69 o
 -12   9   7         16.15         14.50         5.45 o
 -11   9   7         90.23         93.85         7.50 o
 -10   9   7        600.39        635.53        14.19 o
  -9   9   7         31.75         44.88         5.83 o
  -8   9   7         67.06         98.83         4.22 o
  -7   9   7         24.95         16.44         2.94 o
  -6   9   7        291.87        234.48         5.01 o
  -5   9   7        824.08        675.81        36.23 o
  -4   9   7         33.05         11.58        12.46 o
  -3   9   7       2120.63       1915.08        68.46 o
  -2   9   7        546.41        437.43        23.04 o
  -1   9   7       1798.53       2911.16        78.97 o
   0   9   7       1322.34       1566.57        45.67 o
   1   9   7       1787.84       2886.97        63.58 o
   2   9   7        542.84        485.68        27.39 o
   3   9   7       2126.71       2138.23        60.59 o
   4   9   7         35.69         28.24        10.84 o
   5   9   7        820.78        807.37        41.83 o
   6   9   7        294.58        245.39         5.30 o
   7   9   7         24.60         16.43         2.87 o
   8   9   7         66.67        102.21         4.24 o
   9   9   7         32.00         45.41         3.70 o
  10   9   7        605.74        625.04        12.34 o
  11   9   7         88.70         85.57         5.77 o
  12   9   7         15.87         16.18         4.18 o
 -12  10   7         29.35         36.14         3.69 o
 -11  10   7         26.87         40.58         5.53 o
 -10  10   7         42.87         31.47         3.32 o
  -9  10   7         14.03         23.67         3.37 o
  -8  10   7        156.58        167.90         4.31 o
  -7  10   7        169.14        168.32         4.15 o
  -6  10   7         17.54         22.53         2.89 o
  -5  10   7        152.46        197.52         5.24 o
  -4  10   7       1982.05       1537.06        63.91 o
  -3  10   7       1328.13       1221.89        76.26 o
  -2  10   7        304.47        375.27        19.11 o
  -1  10   7        383.69        555.62        22.31 o
   0  10   7       1703.82       1326.62        40.13 o
   1  10   7        387.61        543.27        17.43 o
   2  10   7        307.57        417.07        27.09 o
   3  10   7       1317.50       1403.36        42.93 o
   4  10   7       1982.47       1871.12        90.64 o
   5  10   7        153.87        197.43         3.98 o
   6  10   7         17.46         12.37         2.36 o
   7  10   7        171.10        182.11         4.89 o
   8  10   7        154.12        165.28         6.84 o
   9  10   7         13.47         28.09         3.81 o
  10  10   7         41.48         33.92         3.33 o
  11  10   7         26.11         36.56         4.02 o
  12  10   7         30.15         38.96         3.94 o
 -12  11   7         37.12         48.44         3.26 o
 -11  11   7         15.93          3.56         3.05 o
 -10  11   7        493.11        506.78        12.02 o
  -9  11   7        160.97        141.24         4.33 o
  -8  11   7        358.80        330.54         6.98 o
  -7  11   7         35.68         42.33         3.18 o
  -6  11   7        475.78        450.93         8.63 o
  -5  11   7        628.70        656.09        11.04 o
  -4  11   7         98.17         96.09         4.22 o
  -3  11   7         44.21         48.27        11.06 o
  -2  11   7       1659.41       1645.90        92.61 o
  -1  11   7        100.29        180.08        13.73 o
   0  11   7         38.15        204.42        14.43 o
   1  11   7        101.91        169.68        10.53 o
   2  11   7       1656.60       1709.93        50.64 o
   3  11   7         44.80         62.44        15.04 o
   4  11   7         98.32        105.02         3.27 o
   5  11   7        629.83        682.82        11.45 o
   6  11   7        472.27        440.80         7.73 o
   7  11   7         34.62         43.91         2.77 o
   8  11   7        360.36        338.63         8.04 o
   9  11   7        160.34        142.07         5.00 o
  10  11   7        487.96        541.65         9.59 o
  11  11   7         16.19          2.40         2.98 o
  12  11   7         36.32         43.54         2.99 o
 -11  12   7        102.65         91.43         3.98 o
 -10  12   7        270.75        355.65         8.99 o
  -9  12   7        435.36        423.85        10.43 o
  -8  12   7         61.52         41.62         3.72 o
  -7  12   7        269.46        191.20         5.62 o
  -6  12   7        137.00        105.01         4.20 o
  -5  12   7        484.69        495.54         9.26 o
  -4  12   7       1034.37       1301.45        41.93 o
  -3  12   7        663.38        596.93        13.73 o
  -2  12   7       2721.19       3513.66        63.76 o
  -1  12   7        133.27        120.38         7.95 o
   0  12   7          2.02          6.87        16.60 o
   1  12   7        135.56        104.92         5.37 o
   2  12   7       2728.87       3472.22        64.68 o
   3  12   7        666.54        590.32        10.91 o
   4  12   7       1044.08       1310.00        37.00 o
   5  12   7        483.31        519.92         8.89 o
   6  12   7        135.99        114.59         3.92 o
   7  12   7        270.72        206.83         5.45 o
   8  12   7         62.02         42.86         3.42 o
   9  12   7        429.97        439.54         9.10 o
  10  12   7        268.93        385.82        11.10 o
  11  12   7        102.58         91.79         3.07 o
 -11  13   7         12.55         21.13         2.78 o
 -10  13   7        110.23        116.00         4.59 o
  -9  13   7        245.12        284.24         6.66 o
  -8  13   7        202.89        190.43         4.88 o
  -7  13   7        241.06        198.66         5.79 o
  -6  13   7        550.56        496.48         9.45 o
  -5  13   7        328.33        315.35         7.62 o
  -4  13   7       2558.58       2613.74        46.40 o
  -3  13   7       1056.37       1076.90        23.44 o
  -2  13   7        105.63        149.60         5.68 o
  -1  13   7         18.32         52.62         4.35 o
   0  13   7       1921.12       2404.18        52.76 o
   1  13   7         18.29         49.23         4.23 o
   2  13   7        105.27        147.48         4.85 o
   3  13   7       1049.61       1062.42        22.57 o
   4  13   7       2563.98       2529.55        43.75 o
   5  13   7        330.60        334.77        11.31 o
   6  13   7        542.86        504.56         9.07 o
   7  13   7        242.08        202.17         7.93 o
   8  13   7        203.43        195.89         7.06 o
   9  13   7        245.64        295.72         6.63 o
  10  13   7        109.46        124.89         3.73 o
  11  13   7         12.55         22.24         4.19 o
 -10  14   7        120.22        152.42         4.77 o
  -9  14   7         60.63         43.00         3.70 o
  -8  14   7        316.02        308.47         8.49 o
  -7  14   7        164.18        146.80         9.22 o
  -6  14   7        371.56        338.30         9.16 o
  -5  14   7         13.39         10.45         4.09 o
  -4  14   7       2276.48       2328.68        48.94 o
  -3  14   7        700.44        793.67        18.04 o
  -2  14   7        190.02        154.61         6.80 o
  -1  14   7         64.73        100.40         4.91 o
   0  14   7       2129.19       2516.32        65.02 o
   1  14   7         65.03        102.47         6.03 o
   2  14   7        190.88        137.91         4.99 o
   3  14   7        699.96        796.02        15.21 o
   4  14   7       2274.90       2354.56        48.85 o
   5  14   7         14.33          7.39         2.82 o
   6  14   7        376.95        372.88         8.51 o
   7  14   7        162.83        151.80         4.30 o
   8  14   7        317.22        315.14         7.02 o
   9  14   7         60.71         43.50         3.11 o
  10  14   7        120.19        163.67         4.73 o
 -10  15   7         98.48         85.86         4.06 o
  -9  15   7         56.85         52.26         4.22 o
  -8  15   7         41.59         32.66         3.67 o
  -7  15   7        382.49        362.29         9.25 o
  -6  15   7        333.02        278.10         7.94 o
  -5  15   7        266.00        285.13         8.04 o
  -4  15   7        514.65        553.23        15.49 o
  -3  15   7        183.61        201.23         7.07 o
  -2  15   7        140.40        165.51         6.27 o
  -1  15   7        738.59        669.22        15.30 o
   0  15   7        164.27        179.02         6.03 o
   1  15   7        740.59        646.78        14.71 o
   2  15   7        137.17        166.31         5.62 o
   3  15   7        183.83        196.57         5.31 o
   4  15   7        510.14        570.52        24.58 o
   5  15   7        262.29        298.75        15.89 o
   6  15   7        334.72        273.64         5.78 o
   7  15   7        385.30        370.17         7.86 o
   8  15   7         41.51         37.92         2.95 o
   9  15   7         57.18         55.97         2.77 o
  10  15   7         99.88         96.37         3.22 o
  -9  16   7        644.72        624.21        16.81 o
  -8  16   7         46.11         38.83         4.02 o
  -7  16   7         97.81        100.47         4.59 o
  -6  16   7        421.08        348.20         9.94 o
  -5  16   7       1045.12       1063.20        23.05 o
  -4  16   7        175.90        169.31         8.28 o
  -3  16   7        320.95        286.57         8.55 o
  -2  16   7        506.19        636.22        14.84 o
  -1  16   7        191.52        203.06         5.58 o
   0  16   7        947.49       1298.29        27.88 o
   1  16   7        190.76        210.61         6.23 o
   2  16   7        502.99        615.24        12.17 o
   3  16   7        321.76        297.57         7.85 o
   4  16   7        174.80        166.50         7.69 o
   5  16   7       1052.24       1117.64        68.56 o
   6  16   7        421.16        360.26         7.61 o
   7  16   7         97.83        104.58         4.09 o
   8  16   7         45.99         41.58         2.72 o
   9  16   7        644.82        671.43        12.70 o
  -9  17   7        187.64        177.96         5.68 o
  -8  17   7          4.66          0.92         3.26 o
  -7  17   7        194.57        211.19         6.02 o
  -6  17   7        116.65        127.40         5.67 o
  -5  17   7        702.50        566.01        16.76 o
  -4  17   7        611.52        555.64        13.21 o
  -3  17   7        107.68         97.69         5.21 o
  -2  17   7         86.26         73.73         4.65 o
  -1  17   7         22.62         36.47         3.17 o
   0  17   7         16.59         35.55         3.48 o
   1  17   7         22.49         44.59         3.46 o
   2  17   7         82.91         75.91         5.58 o
   3  17   7        107.12         90.93         4.50 o
   4  17   7        612.45        564.13        16.33 o
   5  17   7        707.78        616.04        17.76 o
   6  17   7        115.81        130.69         8.98 o
   7  17   7        191.09        209.71         5.52 o
   8  17   7          4.67          5.30         2.31 o
   9  17   7        186.84        184.51         3.95 o
  -8  18   7        363.33        343.96         9.56 o
  -7  18   7         32.77         20.20         3.17 o
  -6  18   7        127.89         74.65         8.20 o
  -5  18   7        478.91        438.42        13.31 o
  -4  18   7       1105.87       1054.20        28.07 o
  -3  18   7        340.66        389.22         9.21 o
  -2  18   7         40.72         40.31         3.50 o
  -1  18   7        120.85         94.72         5.90 o
   0  18   7        875.00       1071.66        19.90 o
   1  18   7        122.51        101.59         3.80 o
   2  18   7         41.11         43.11         3.09 o
   3  18   7        339.99        419.73        10.14 o
   4  18   7       1122.38       1083.51        23.06 o
   5  18   7        478.17        433.21        23.10 o
   6  18   7        126.91         74.48         5.25 o
   7  18   7         32.62         26.95         2.94 o
   8  18   7        360.69        348.77         7.75 o
  -7  19   7        207.02        174.50        11.37 o
  -6  19   7        128.13        127.52         5.35 o
  -5  19   7         50.37         61.21         5.19 o
  -4  19   7        186.58        187.31         6.60 o
  -3  19   7        113.96        113.35         4.66 o
  -2  19   7        439.85        348.14         7.45 o
  -1  19   7         75.77         87.08         4.04 o
   0  19   7         96.92        107.61         4.42 o
   1  19   7         77.36         82.51         3.29 o
   2  19   7        437.96        350.63        11.98 o
   3  19   7        112.41        119.68         5.95 o
   4  19   7        185.23        204.38         7.12 o
   5  19   7         50.61         60.08         4.34 o
   6  19   7        127.41        129.87         4.53 o
   7  19   7        206.58        175.88         8.47 o
  -6  20   7         75.46         57.79         3.31 o
  -5  20   7         24.58         45.22         3.59 o
  -4  20   7        122.55        110.93         4.98 o
  -3  20   7        330.82        352.80        15.84 o
  -2  20   7        227.59        217.44         7.17 o
  -1  20   7        124.74        141.70         4.51 o
   0  20   7        786.76        821.46        17.55 o
   1  20   7        125.33        142.88         3.80 o
   2  20   7        224.12        237.32         5.37 o
   3  20   7        328.78        363.44         7.38 o
   4  20   7        121.46        128.63         5.75 o
   5  20   7         24.43         42.55         2.48 o
   6  20   7         77.48         64.67         4.63 o
  -4  21   7        101.11         94.25         3.93 o
  -3  21   7        123.27        132.91         4.82 o
  -2  21   7         68.12         60.75         6.12 o
  -1  21   7         75.98         70.84         4.09 o
   0  21   7         46.35         50.13         5.38 o
   1  21   7         77.48         83.73         3.92 o
   2  21   7         67.64         73.51         5.40 o
   3  21   7        123.55        146.10         8.16 o
   4  21   7         99.40         97.52         3.87 o
   1  22   7         15.91          6.14         2.88 o
   2  22   7        115.20        134.35         5.95 o
   0   0   8       2186.71       2693.92        91.82 o
   1   0   8       4738.59       6226.79       146.96 o
   2   0   8        209.35        106.10         6.82 o
   3   0   8       1157.86        730.25        24.76 o
   4   0   8       4551.52       4064.61       104.30 o
   5   0   8       2500.25       2582.97       105.28 o
   6   0   8       1906.36       1871.71        74.77 o
   7   0   8        391.74        354.66        17.11 o
   8   0   8         26.44         34.89         4.91 o
   9   0   8        132.40        128.02         8.16 o
  10   0   8         38.32         23.26         6.18 o
  11   0   8        521.91        602.08        17.47 o
  12   0   8        311.02        392.75        12.27 o
  13   0   8         41.95         70.89         4.93 o
 -13   1   8         82.31        115.79         5.77 o
 -12   1   8          8.21          3.18         4.30 o
 -11   1   8        228.35        349.05        14.10 o
 -10   1   8        180.20        192.91         5.96 o
  -9   1   8         54.68         38.47         3.72 o
  -8   1   8        257.00        169.73         4.40 o
  -7   1   8        202.37        181.16        13.79 o
  -6   1   8       1185.94       1087.43        60.92 o
  -5   1   8        847.44        948.08        28.19 o
  -4   1   8       4260.21       3932.37       100.53 o
  -3   1   8       1476.34       1168.78        26.11 o
  -2   1   8       1992.39       2418.10        51.16 o
  -1   1   8         28.68         90.01         4.74 o
   0   1   8        113.52         82.21         6.70 o
   1   1   8         28.74         84.03         5.54 o
   2   1   8       1971.21       2462.13        52.36 o
   3   1   8       1484.09       1103.71        30.64 o
   4   1   8       4259.53       4124.71       106.04 o
   5   1   8        851.10        988.41        29.17 o
   6   1   8       1189.54       1138.24        33.97 o
   7   1   8        202.34        165.12        11.03 o
   8   1   8        253.12        162.25         4.54 o
   9   1   8         54.79         39.91         3.80 o
  10   1   8        178.46        195.81         6.03 o
  11   1   8        233.37        315.81        14.43 o
  12   1   8          8.41          9.86         4.28 o
  13   1   8         83.32        151.80         6.47 o
 -13   2   8         82.14         96.68        14.37 o
 -12   2   8         27.54         34.57         5.61 o
 -11   2   8        115.84        142.72         7.64 o
 -10   2   8        533.80        503.45        10.96 o
  -9   2   8         30.08         33.49         3.10 o
  -8   2   8       2919.71       2983.10        37.26 o
  -7   2   8        472.82        430.83        19.25 o
  -6   2   8       1120.60        899.91        37.85 o
  -5   2   8       2198.27       2148.48        81.48 o
  -4   2   8       1326.72       1400.86        39.12 o
  -3   2   8       1128.85       1001.58        28.74 o
  -2   2   8       4691.34       4763.80       100.86 o
  -1   2   8       7107.51       8336.21       149.22 o
   0   2   8         58.60         48.69         7.71 o
   1   2   8       7048.55       8272.36       119.87 o
   2   2   8       4727.70       4654.04       167.24 o
   3   2   8       1124.65        978.26        28.24 o
   4   2   8       1323.16       1390.27        33.30 o
   5   2   8       2201.99       2292.62        61.65 o
   6   2   8       1124.81        942.93        24.06 o
   7   2   8        470.85        420.43        15.32 o
   8   2   8       2923.94       2948.89        36.82 o
   9   2   8         28.84         30.00         2.98 o
  10   2   8        531.85        510.36        10.86 o
  11   2   8        116.87        138.21         8.96 o
  12   2   8         27.02         29.59         5.53 o
  13   2   8         82.11        107.26         5.70 o
 -13   3   8         50.96         43.82         4.04 o
 -12   3   8         47.10         65.72         5.89 o
 -11   3   8        275.58        327.87        15.13 o
 -10   3   8        911.63        936.60        20.86 o
  -9   3   8        515.83        473.60        10.12 o
  -8   3   8        355.27        363.41         7.61 o
  -7   3   8         70.24         80.75        11.45 o
  -6   3   8        437.04        471.14        25.26 o
  -5   3   8       2744.39       2430.97       107.93 o
  -4   3   8       3983.68       4441.78       114.91 o
  -3   3   8       2275.24       2396.09        63.36 o
  -2   3   8       8315.15       8310.18       146.58 o
  -1   3   8       6215.81       6672.27       119.32 o
   0   3   8       7556.27       8949.94       213.26 o
   1   3   8       6203.60       6755.34       120.80 o
   2   3   8       8307.34       8169.32       144.64 o
   3   3   8       2266.81       2441.37        64.77 o
   4   3   8       3964.89       4225.80       189.57 o
   5   3   8       2744.69       2424.56        65.05 o
   6   3   8        435.47        520.77        21.62 o
   7   3   8         69.06         80.89         7.60 o
   8   3   8        359.03        351.90         6.75 o
   9   3   8        517.62        475.74         9.01 o
  10   3   8        907.12        967.79        21.47 o
  11   3   8        275.60        307.43        14.96 o
  12   3   8         46.77         55.27         5.75 o
  13   3   8         51.46         46.46         4.96 o
 -13   4   8         60.49         38.49         3.86 o
 -12   4   8         16.13         21.87         8.14 o
 -11   4   8        199.78        166.77         6.35 o
 -10   4   8        938.80        997.07        26.21 o
  -9   4   8        321.28        250.03         5.73 o
  -8   4   8        139.68        194.17         6.11 o
  -7   4   8        504.09        520.66        18.08 o
  -5   4   8       2337.92       2302.15        63.23 o
  -4   4   8        598.16        897.66        27.90 o
  -3   4   8       4152.95       4005.70       103.72 o
  -2   4   8       6094.21       6751.41       139.68 o
  -1   4   8        857.40       1167.63        22.64 o
   0   4   8       7150.16       9032.37       320.20 o
   1   4   8        852.45       1120.10        24.01 o
   2   4   8       6096.47       6721.67       139.13 o
   3   4   8       4150.79       3812.59        80.76 o
   4   4   8        599.65        859.12        21.66 o
   5   4   8       2326.88       2195.52        49.73 o
   6   4   8       1269.82       1251.31        30.83 o
   7   4   8        504.09        508.24        13.41 o
   8   4   8        140.88        180.03         4.47 o
   9   4   8        321.67        264.92         6.32 o
  10   4   8        940.52        988.00        18.52 o
  11   4   8        201.33        153.42         7.92 o
  12   4   8         15.88         19.68         4.41 o
  13   4   8         60.14         35.41         3.66 o
 -13   5   8          7.80         10.24         3.33 o
 -12   5   8         35.12         49.04         4.61 o
 -11   5   8        272.80        324.70        15.84 o
 -10   5   8        434.47        440.29        10.77 o
  -9   5   8         78.77        101.88         5.25 o
  -8   5   8         68.79         85.98         3.75 o
  -7   5   8         18.50         36.62         3.17 o
  -6   5   8       1362.20       1110.55        39.87 o
  -5   5   8       1435.59       1134.54        34.98 o
  -4   5   8       1861.20       1639.22        46.61 o
  -3   5   8       6742.86       7220.94       183.76 o
  -2   5   8       3791.15       3810.58        80.29 o
  -1   5   8       1301.04       1367.17        23.82 o
   0   5   8       5762.54       5997.96       128.74 o
   1   5   8       1294.84       1390.18        24.07 o
   2   5   8       3781.94       3762.05        68.68 o
   3   5   8       6729.71       7137.69       148.13 o
   4   5   8       1853.75       1580.16        36.50 o
   5   5   8       1444.17       1127.67        24.05 o
   6   5   8       1354.27       1099.47        24.31 o
   7   5   8         17.38         36.55         2.99 o
   8   5   8         68.45         84.58         2.88 o
   9   5   8         78.25         94.48         3.60 o
  10   5   8        430.88        451.24         8.52 o
  11   5   8        271.35        327.74         8.52 o
  12   5   8         35.14         42.17         5.05 o
  13   5   8          7.72         10.79         3.25 o
 -13   6   8         23.23         28.55         7.30 o
 -12   6   8        112.30        127.08         6.42 o
 -11   6   8         26.44         31.42         4.71 o
 -10   6   8        216.19        248.40         6.40 o
  -9   6   8        216.87        209.93         5.98 o
  -8   6   8         36.54         22.70         2.79 o
  -7   6   8       1534.64       1415.95        22.11 o
  -6   6   8        647.37        623.43        27.24 o
  -5   6   8       1539.29       1358.42        40.64 o
  -4   6   8        802.09        674.11        25.85 o
  -3   6   8       1496.79       1562.53        36.33 o
  -2   6   8       2842.91       2616.49        56.40 o
  -1   6   8       2152.78       1946.03        43.51 o
   0   6   8      11074.01      14067.42       254.51 o
   1   6   8       2155.32       2011.96        38.25 o
   2   6   8       2838.22       2699.16        71.10 o
   3   6   8       1519.08       1540.07        30.40 o
   4   6   8        808.58        747.28        24.52 o
   5   6   8       1551.70       1364.77        29.47 o
   6   6   8        644.50        580.02        15.33 o
   7   6   8       1539.44       1402.68        27.96 o
   8   6   8         33.88         16.67         2.41 o
   9   6   8        217.48        216.01         5.51 o
  10   6   8        217.55        254.26         5.67 o
  11   6   8         26.81         29.50         3.68 o
  12   6   8        113.33        111.39         4.12 o
  13   6   8         23.33         23.86         6.13 o
 -13   7   8          6.76          4.12         3.38 o
 -12   7   8        154.17        162.08        10.47 o
 -11   7   8         20.87         31.56         4.41 o
 -10   7   8        163.03        169.83        16.18 o
  -9   7   8        977.78        908.94        15.64 o
  -8   7   8        236.44        172.96         5.12 o
  -7   7   8        686.70        616.55        11.45 o
  -6   7   8          4.32          3.78        13.86 o
  -5   7   8       1245.10       1051.32        47.70 o
  -4   7   8       1495.92       1638.67        46.97 o
  -3   7   8       1893.71       1681.97        38.03 o
  -2   7   8       1700.91       1442.68        40.61 o
  -1   7   8        349.53        332.21        16.67 o
   0   7   8       1356.82       1500.47        43.15 o
   1   7   8        349.73        336.82        20.06 o
   2   7   8       1695.97       1530.28        44.16 o
   3   7   8       1898.61       1806.71        73.51 o
   4   7   8       1493.12       1621.88        84.87 o
   5   7   8       1252.82       1098.06        34.86 o
   6   7   8          4.16          3.25         9.87 o
   7   7   8        684.33        618.06        10.16 o
   8   7   8        233.99        175.72         5.13 o
   9   7   8        979.43        903.93        19.93 o
  10   7   8        167.05        171.93         6.86 o
  11   7   8         21.03         31.52         5.23 o
  12   7   8        154.10        166.27         5.61 o
  13   7   8          6.82          4.22         5.61 o
 -13   8   8          0.34         -3.60         5.85 o
 -12   8   8         21.62         32.04         5.94 o
 -11   8   8         28.24         29.19         7.14 o
 -10   8   8        171.91        152.46         6.38 o
  -9   8   8         13.68         12.17         3.43 o
  -8   8   8         14.65         23.67         3.26 o
  -7   8   8        282.83        259.28         5.01 o
  -6   8   8        398.29        292.73         5.46 o
  -5   8   8         43.12         24.48        15.43 o
  -4   8   8        307.68        289.05        14.42 o
  -3   8   8       1965.82       2194.31        60.66 o
  -2   8   8        385.96        454.44        14.55 o
  -1   8   8        726.46        663.60        24.08 o
   0   8   8       1442.33       2603.86        70.95 o
   1   8   8        727.97        661.50        45.58 o
   2   8   8        388.42        506.55        51.73 o
   3   8   8       1964.84       2237.33        62.97 o
   4   8   8        315.80        327.60        23.28 o
   5   8   8         44.12         29.67        11.16 o
   6   8   8        403.00        305.80         5.59 o
   7   8   8        279.56        269.75         6.76 o
   8   8   8         14.84         22.64         2.76 o
   9   8   8         14.24         13.82         3.47 o
  10   8   8        172.53        157.10        10.31 o
  11   8   8         28.34         25.36         3.34 o
  12   8   8         21.42         33.63         5.22 o
  13   8   8          0.31          4.08         3.57 o
 -12   9   8         58.15         72.34         5.20 o
 -11   9   8         76.25         70.36         8.56 o
 -10   9   8        178.25        191.48         6.83 o
  -9   9   8        152.80        126.98         4.75 o
  -8   9   8          4.52          8.63         3.40 o
  -7   9   8        993.42        790.05        13.53 o
  -6   9   8        696.60        537.61         9.49 o
  -5   9   8        454.57        563.76        15.81 o
  -4   9   8        633.43        404.79        17.41 o
  -3   9   8       1584.17       1409.97        41.54 o
  -2   9   8         93.21        124.85        12.69 o
  -1   9   8       2203.45       2488.67        68.88 o
   0   9   8        195.83        447.24        18.95 o
   1   9   8       2218.96       2449.13        54.98 o
   2   9   8         90.94        129.34        14.80 o
   3   9   8       1590.79       1523.11        45.83 o
   4   9   8        639.20        436.58        29.74 o
   5   9   8        459.07        604.94        12.92 o
   6   9   8        697.14        537.89         8.70 o
   7   9   8        988.33        797.06        14.49 o
   8   9   8          4.46          5.17         2.83 o
   9   9   8        152.90        130.59         4.72 o
  10   9   8        179.37        186.71         5.41 o
  11   9   8         76.10         73.50         3.64 o
  12   9   8         58.43         70.36         4.61 o
 -12  10   8         52.93         55.15         4.52 o
 -11  10   8        153.49        157.27         6.43 o
 -10  10   8         59.09         60.11         5.03 o
  -9  10   8        203.12        149.84         4.89 o
  -8  10   8       1197.55       1137.34        18.94 o
  -7  10   8        387.62        392.93         7.60 o
  -6  10   8        813.09        721.73        14.74 o
  -5  10   8       1054.04       1032.28        22.48 o
  -4  10   8        104.81         77.94         8.69 o
  -3  10   8        675.58        671.07        29.66 o
  -2  10   8       1157.98       1118.65        74.41 o
  -1  10   8        714.60       1101.81        35.27 o
   0  10   8        467.20        379.81        20.96 o
   1  10   8        715.16       1085.58        27.94 o
   2  10   8       1156.19       1148.94        50.87 o
   3  10   8        671.85        706.00        26.42 o
   4  10   8        102.05         80.75         7.40 o
   5  10   8       1048.79       1049.92        16.38 o
   6  10   8        812.31        725.19        18.01 o
   7  10   8        386.14        382.64         8.27 o
   8  10   8       1202.87       1111.37        24.21 o
   9  10   8        202.97        153.72         6.54 o
  10  10   8         57.73         65.26         4.51 o
  11  10   8        152.89        171.47         5.73 o
  12  10   8         53.69         51.73         3.36 o
 -12  11   8         57.64         50.47         3.28 o
 -11  11   8        227.05        213.13         5.36 o
 -10  11   8         70.10         63.96         4.36 o
  -9  11   8        140.24         84.79         4.13 o
  -8  11   8        413.19        352.16         6.14 o
  -7  11   8         25.21         20.19         3.09 o
  -6  11   8        203.04        163.74         4.73 o
  -5  11   8        873.88        977.32        18.49 o
  -4  11   8        125.86        221.16         9.78 o
  -3  11   8         37.65         39.05         4.06 o
  -2  11   8        411.11        425.99        19.49 o
  -1  11   8        365.44        433.00        19.85 o
   0  11   8         17.54          7.02        10.03 o
   1  11   8        364.57        429.59        15.52 o
   2  11   8        408.57        437.57        27.35 o
   3  11   8         38.02         41.20         3.84 o
   4  11   8        130.94        237.52         7.08 o
   5  11   8        876.85        976.81        16.17 o
   6  11   8        201.24        162.91         4.54 o
   7  11   8         25.84         11.89         2.92 o
   8  11   8        412.40        355.30        11.04 o
   9  11   8        139.00         90.97         5.25 o
  10  11   8         70.04         80.47         4.86 o
  11  11   8        225.72        234.09        10.26 o
  12  11   8         56.86         56.43         3.78 o
 -11  12   8         10.50          6.00         3.04 o
 -10  12   8        437.39        446.89        10.72 o
  -9  12   8        184.58        145.87         4.77 o
  -8  12   8        505.56        461.76         8.73 o
  -7  12   8        164.86        157.73         4.26 o
  -6  12   8        346.69        271.90         6.22 o
  -5  12   8        406.43        477.62         8.69 o
  -4  12   8       1855.14       1510.08        29.27 o
  -3  12   8        565.48        600.69        13.06 o
  -2  12   8        147.74        291.29        10.74 o
  -1  12   8        652.54        857.09        21.13 o
   0  12   8         96.17        144.13         5.98 o
   1  12   8        644.51        871.83        17.55 o
   2  12   8        146.44        245.43        10.29 o
   3  12   8        568.11        627.35        10.06 o
   4  12   8       1842.58       1548.47        24.51 o
   5  12   8        404.50        492.27        10.09 o
   6  12   8        343.36        285.66         9.04 o
   7  12   8        163.57        156.27         5.01 o
   8  12   8        510.10        489.44        10.06 o
   9  12   8        185.18        162.17         5.23 o
  10  12   8        438.63        476.73        10.92 o
  11  12   8         10.38          5.43         2.82 o
 -11  13   8         43.36         43.33         4.02 o
 -10  13   8         34.39         27.21         3.46 o
  -9  13   8         90.75         63.27         4.16 o
  -8  13   8         20.74         28.76         3.15 o
  -7  13   8        309.00        324.37         7.02 o
  -6  13   8        599.08        717.61        12.76 o
  -5  13   8        147.41        141.70         4.49 o
  -4  13   8        295.23        270.55         8.20 o
  -3  13   8        515.31        597.17        13.26 o
  -2  13   8       1902.57       1596.92        30.73 o
  -1  13   8        327.80        312.00         8.00 o
   0  13   8       1167.61       1395.29        28.29 o
   1  13   8        331.70        315.82         6.96 o
   2  13   8       1905.10       1670.80        24.15 o
   3  13   8        515.34        586.49        15.90 o
   4  13   8        293.35        290.18         6.71 o
   5  13   8        151.91        145.71         4.48 o
   6  13   8        597.68        685.84        13.61 o
   7  13   8        308.52        343.64         8.53 o
   8  13   8         21.31         24.00         3.15 o
   9  13   8         92.11         72.75         3.37 o
  10  13   8         33.33         27.62         3.12 o
  11  13   8         43.53         45.63         5.49 o
 -10  14   8         82.73        114.99         4.14 o
  -9  14   8         88.85         61.05         3.84 o
  -8  14   8        694.58        698.72        13.63 o
  -7  14   8        111.14         93.61         4.27 o
  -6  14   8       1956.97       1889.88        34.75 o
  -5  14   8        315.84        224.58         9.40 o
  -4  14   8       1232.94       1222.18        26.70 o
  -3  14   8       4197.62       4281.44        88.59 o
  -2  14   8         79.64         89.19         5.29 o
  -1  14   8        924.99       1227.67        30.28 o
   0  14   8       1659.73       1403.26        27.28 o
   1  14   8        928.47       1230.51        27.12 o
   2  14   8         79.75         85.92         4.37 o
   3  14   8       4186.41       4182.64       138.40 o
   4  14   8       1237.31       1246.50        24.99 o
   5  14   8        314.32        241.26         5.91 o
   6  14   8       1958.60       1901.93        30.77 o
   7  14   8        110.97         99.20         3.54 o
   8  14   8        695.09        744.60        14.24 o
   9  14   8         88.77         62.10         2.81 o
  10  14   8         83.85        117.80         4.53 o
 -10  15   8         66.34         74.83         5.50 o
  -9  15   8          5.98         -2.53         3.59 o
  -8  15   8        251.20        236.35         8.11 o
  -7  15   8         16.23          8.35         3.71 o
  -6  15   8       1290.64       1246.69        27.04 o
  -5  15   8       1386.85       1176.24        31.77 o
  -4  15   8        584.92        620.48        14.74 o
  -3  15   8       1253.37       1268.26        28.48 o
  -2  15   8         44.27         59.73         5.07 o
  -1  15   8        589.05        833.41        16.03 o
   0  15   8        427.65        438.96        10.85 o
   1  15   8        584.89        855.01        28.67 o
   2  15   8         46.31         63.79         4.32 o
   3  15   8       1256.05       1258.22        23.25 o
   4  15   8        591.83        643.97        17.53 o
   5  15   8       1382.76       1170.94        25.61 o
   6  15   8       1288.23       1254.63        29.36 o
   7  15   8         16.27         10.82         3.19 o
   8  15   8        253.33        254.49         5.82 o
   9  15   8          5.95          3.46         2.30 o
  10  15   8         66.97         75.06         3.95 o
  -9  16   8         42.28         59.96         3.69 o
  -8  16   8         15.61          8.11         3.52 o
  -7  16   8        179.45        169.17         6.48 o
  -6  16   8         82.92         61.99         4.24 o
  -5  16   8        311.91        255.45         8.49 o
  -4  16   8       1478.03       1418.09        30.55 o
  -3  16   8         67.89         54.91         5.16 o
  -2  16   8        568.71        618.41        14.50 o
  -1  16   8        800.17       1030.76        19.44 o
   0  16   8       2917.85       3319.86        80.64 o
   1  16   8        800.63       1029.71        25.85 o
   2  16   8        565.60        610.96        15.58 o
   3  16   8         67.27         53.37         3.51 o
   4  16   8       1481.03       1500.23       115.72 o
   5  16   8        311.09        260.81         7.77 o
   6  16   8         80.84         71.67         3.95 o
   7  16   8        178.82        184.10         5.29 o
   8  16   8         14.33         10.92         2.45 o
   9  16   8         41.58         59.74         2.59 o
  -8  17   8         52.70         43.20         3.35 o
  -7  17   8        330.37        275.22         8.71 o
  -6  17   8        180.50        186.92        11.80 o
  -5  17   8        165.58        195.69         8.41 o
  -4  17   8        806.65        892.33        19.88 o
  -3  17   8        208.10        209.69         6.92 o
  -2  17   8        151.59        251.23         6.61 o
  -1  17   8         76.17        108.06         4.83 o
   0  17   8        565.83        596.76        15.47 o
   1  17   8         75.97        108.57         4.11 o
   2  17   8        153.07        270.10         7.93 o
   3  17   8        205.91        203.05         5.23 o
   4  17   8        810.54        864.80        19.27 o
   5  17   8        165.48        186.47         6.50 o
   6  17   8        183.83        215.48         8.18 o
   7  17   8        330.45        295.52         7.09 o
   8  17   8         52.26         44.16         2.36 o
  -8  18   8         53.98         42.12         3.21 o
  -7  18   8        129.12        168.79         9.59 o
  -6  18   8        267.09        267.28        13.26 o
  -5  18   8        253.46        297.67        10.01 o
  -4  18   8        516.58        462.57        14.48 o
  -3  18   8        874.95        939.97        18.65 o
  -2  18   8        934.55        947.06        17.82 o
  -1  18   8         41.91         21.99         3.78 o
   0  18   8        529.57        570.79        11.28 o
   1  18   8         43.03         27.45         3.13 o
   2  18   8        928.33        949.75        17.67 o
   3  18   8        887.65        959.57        31.60 o
   4  18   8        521.38        497.24        11.43 o
   5  18   8        255.88        294.56         8.79 o
   6  18   8        263.09        250.64        10.51 o
   7  18   8        128.37        171.62         4.05 o
   8  18   8         55.35         46.23         2.33 o
  -7  19   8        206.90        194.38         9.15 o
  -6  19   8         56.76         77.62         4.36 o
  -5  19   8         83.29         73.60         4.70 o
  -4  19   8        299.07        257.03        10.99 o
  -3  19   8        482.83        439.15        10.35 o
  -2  19   8        279.52        251.49         6.85 o
  -1  19   8         22.60         42.23         3.64 o
   0  19   8         21.01         52.32         3.14 o
   1  19   8         23.96         45.38         3.26 o
   2  19   8        278.79        257.90         8.20 o
   3  19   8        487.78        466.17        10.69 o
   4  19   8        300.55        274.55         6.84 o
   5  19   8         82.97         83.91         3.90 o
   6  19   8         59.19         83.30         4.87 o
   7  19   8        208.58        200.99         4.89 o
  -6  20   8         25.69         39.10         4.05 o
  -5  20   8        105.29         82.05         4.09 o
  -4  20   8        141.65        120.24         5.79 o
  -3  20   8         24.40         21.45         3.74 o
  -2  20   8          0.66          7.50         2.94 o
  -1  20   8        261.10        298.00         7.35 o
   0  20   8        627.97        566.99        10.79 o
   1  20   8        261.60        310.88         7.29 o
   2  20   8          0.75         12.48         2.65 o
   3  20   8         24.38         26.80         2.52 o
   4  20   8        139.62        120.62         5.04 o
   5  20   8        105.23         78.10         2.96 o
   6  20   8         25.31         41.49         2.19 o
  -4  21   8         30.78         23.54         2.83 o
  -3  21   8         10.84          9.16         4.97 o
  -2  21   8         58.85         68.94         3.65 o
  -1  21   8         20.37         12.27         2.31 o
   0  21   8        369.51        373.26         9.09 o
   1  21   8         20.40         15.19         2.69 o
   2  21   8         58.02         74.78         3.59 o
   3  21   8         10.51         11.30         2.18 o
   4  21   8         30.12         27.25         2.08 o
   0  22   8        220.10        190.90         8.18 o
   1  22   8        134.93        102.66         5.09 o
   1   0   9      58644.76      64130.13      1306.29 o
   2   0   9        346.12        211.71         9.26 o
   3   0   9       4792.42       4912.36       287.44 o
   4   0   9       1136.01       1037.21        41.19 o
   5   0   9       1454.04       1087.04        45.71 o
   6   0   9        279.78        155.29        11.65 o
   7   0   9         62.47         64.90         7.39 o
   8   0   9        341.54        408.21        12.30 o
   9   0   9        704.46        672.39        33.00 o
  10   0   9        139.32         65.00         6.71 o
  11   0   9         66.52         92.78         6.78 o
  12   0   9        247.76        188.09         8.89 o
  13   0   9         60.31         53.29         4.63 o
 -13   1   9         52.86         88.17         8.28 o
 -12   1   9         10.20         15.63         3.76 o
 -11   1   9        153.10        147.18         6.00 o
 -10   1   9       1100.72       1045.81        19.89 o
  -9   1   9       1063.03       1146.97        18.05 o
  -8   1   9        274.80        251.73         5.43 o
  -7   1   9         92.84        119.75         9.60 o
  -6   1   9        302.95        208.73        14.04 o
  -5   1   9       3815.22       3322.96       108.25 o
  -4   1   9       3862.91       3164.87        81.79 o
  -3   1   9       5609.18       6016.18       124.70 o
  -2   1   9       1846.74       2941.49        76.13 o
  -1   1   9       5352.65       6966.46       111.72 o
   0   1   9       1188.38        866.10        17.17 o
   1   1   9       5340.06       6872.27       122.65 o
   2   1   9       1847.48       3099.47        56.84 o
   3   1   9       5584.71       5937.34       159.41 o
   4   1   9       3900.03       3345.79        87.00 o
   5   1   9       3793.54       3444.13        90.28 o
   6   1   9        304.79        250.24        18.10 o
   7   1   9         90.14        127.90        16.24 o
   8   1   9        274.43        247.69         4.87 o
   9   1   9       1061.57       1133.61        18.73 o
  10   1   9       1105.14       1059.88        26.03 o
  11   1   9        152.85        146.89         5.37 o
  12   1   9         10.64         13.34         4.13 o
  13   1   9         52.55         88.14         5.17 o
 -13   2   9         32.61         30.60         3.91 o
 -12   2   9         51.10         64.41         5.43 o
 -11   2   9         50.97         64.36         4.30 o
 -10   2   9        102.31         90.08         4.66 o
  -9   2   9        395.37        362.75         8.29 o
  -8   2   9        625.36        642.72        11.40 o
  -7   2   9       2303.59       2192.27        84.76 o
  -6   2   9       1978.76       1376.73        86.60 o
  -5   2   9       1904.72       1727.14        67.41 o
  -4   2   9        825.40        846.33        25.82 o
  -3   2   9       1159.40       1074.13        31.05 o
  -2   2   9      12359.26      11042.63       175.07 o
  -1   2   9       9214.96       8451.93       151.50 o
   0   2   9          0.09         68.99        12.55 o
   1   2   9       9212.11       8502.29       135.29 o
   2   2   9      12344.59      10792.59       171.20 o
   3   2   9       1164.99       1106.14        40.62 o
   4   2   9        827.27        833.93        20.42 o
   5   2   9       1900.75       1842.62        50.80 o
   6   2   9       1973.66       1365.94        32.65 o
   7   2   9       2305.73       2141.64        49.63 o
   8   2   9        626.31        650.75         9.66 o
   9   2   9        393.10        358.07         7.14 o
  10   2   9        102.82         88.73         4.68 o
  11   2   9         49.91         65.10         5.75 o
  12   2   9         52.32         86.14         5.99 o
  13   2   9         33.34         28.97         3.75 o
 -13   3   9         36.58         39.49         3.91 o
 -12   3   9         90.88         74.29         5.87 o
 -11   3   9          0.64          1.88         4.41 o
 -10   3   9        503.69        542.72        13.08 o
  -9   3   9       2097.59       2026.46        36.68 o
  -8   3   9        552.84        514.87        11.79 o
  -7   3   9        704.43        602.47        44.61 o
  -6   3   9       2824.90       2293.08        89.01 o
  -5   3   9        332.57        376.80        16.18 o
  -4   3   9       4986.43       4872.31       125.84 o
  -3   3   9       2230.55       2345.48        62.54 o
  -2   3   9        668.30        803.34        14.74 o
  -1   3   9       1832.63       1621.54        30.88 o
   0   3   9       5429.96       5610.94       116.19 o
   1   3   9       1841.17       1675.29        31.91 o
   2   3   9        664.91        808.17        16.65 o
   3   3   9       2231.13       2265.37        60.67 o
   4   3   9       5003.21       4858.79       222.31 o
   5   3   9        328.14        395.65        13.90 o
   6   3   9       2829.95       2377.49        53.30 o
   7   3   9        699.71        545.64        17.77 o
   8   3   9        550.45        521.61        13.10 o
   9   3   9       2104.32       2036.06        36.91 o
  10   3   9        505.37        548.50        15.04 o
  11   3   9          0.54          3.11         4.64 o
  12   3   9         90.58         90.24        10.61 o
  13   3   9         37.41         39.06         3.75 o
 -13   4   9         81.73         96.76         5.02 o
 -12   4   9         84.64        112.91         7.29 o
 -11   4   9         68.67         71.06         4.95 o
 -10   4   9       1166.53       1324.41        28.60 o
  -9   4   9       1147.25       1059.52        23.27 o
  -8   4   9         23.72         45.95         6.49 o
  -7   4   9         31.54         49.02         4.03 o
  -6   4   9       1835.73       1535.80        45.56 o
  -5   4   9        490.25        447.97        38.34 o
  -4   4   9       5470.96       5165.23       133.61 o
  -3   4   9       3512.74       3350.10        87.76 o
  -2   4   9        186.87        278.30        10.18 o
  -1   4   9       4982.79       6041.93        97.44 o
   0   4   9       1452.66       2213.33        58.16 o
   1   4   9       5013.94       6141.40       118.50 o
   2   4   9        187.11        266.91        12.25 o
   3   4   9       3534.02       3323.25        87.36 o
   4   4   9       5472.50       4914.77       103.53 o
   5   4   9        487.77        418.85        12.02 o
   6   4   9       1828.11       1546.30        36.96 o
   7   4   9         30.25         44.57         3.10 o
   8   4   9         23.97         45.94         2.81 o
   9   4   9       1147.83       1090.12        18.23 o
  10   4   9       1165.83       1285.88        23.72 o
  11   4   9         69.62         69.31         5.01 o
  12   4   9         84.39        113.20         6.78 o
  13   4   9         81.32         87.49         4.17 o
 -13   5   9         31.62         49.48         4.54 o
 -12   5   9         19.98         21.68         4.17 o
 -11   5   9        193.50        179.28         6.35 o
 -10   5   9        173.04        180.34         7.48 o
  -9   5   9        232.89        201.00         6.79 o
  -8   5   9       1212.65       1039.05        18.63 o
  -7   5   9        160.32        118.10         3.66 o
  -6   5   9        400.25        266.03        22.38 o
  -5   5   9       1651.47       1592.14        46.53 o
  -4   5   9       1034.88        866.78        27.82 o
  -3   5   9       1004.81       1067.72        26.07 o
  -2   5   9       1438.32       1508.31        55.44 o
  -1   5   9       1118.23       1593.52        56.46 o
   0   5   9       3693.91       3275.68        60.55 o
   1   5   9       1121.45       1617.96        36.54 o
   2   5   9       1438.75       1544.70        30.03 o
   3   5   9       1011.66       1025.03        21.81 o
   4   5   9       1041.27        883.81        22.82 o
   5   5   9       1666.66       1585.17        32.01 o
   6   5   9        404.10        303.25        12.17 o
   7   5   9        159.40        125.57         4.63 o
   8   5   9       1219.68       1063.57        14.68 o
   9   5   9        229.68        205.52         4.59 o
  10   5   9        176.38        187.25         6.44 o
  11   5   9        191.98        181.21         5.89 o
  12   5   9         19.44         19.40         4.74 o
  13   5   9         31.74         53.20         4.77 o
 -13   6   9        111.20        135.10         6.19 o
 -12   6   9         37.31         51.91         5.11 o
 -11   6   9        102.03        128.42         4.82 o
 -10   6   9        340.17        322.67        11.38 o
  -9   6   9        193.91        181.66         4.81 o
  -8   6   9         34.46         42.63         3.06 o
  -7   6   9        326.51        305.03         7.27 o
  -6   6   9        130.01        134.47        12.36 o
  -5   6   9        893.58        759.47        26.50 o
  -4   6   9       1199.89       1206.70        36.77 o
  -3   6   9        825.92        686.50        18.38 o
  -2   6   9       2824.72       2287.19        72.46 o
  -1   6   9        738.40       1012.84        24.53 o
   0   6   9        526.05        754.04        18.92 o
   1   6   9        734.64       1027.02        21.72 o
   2   6   9       2814.56       2280.60        61.17 o
   3   6   9        814.93        689.15        16.08 o
   4   6   9       1205.63       1132.26        30.41 o
   5   6   9        900.16        764.11        21.37 o
   6   6   9        130.35        140.66         8.24 o
   7   6   9        320.10        306.74        11.00 o
   8   6   9         34.58         51.36         3.12 o
   9   6   9        193.09        180.66         4.27 o
  10   6   9        342.08        326.50         6.65 o
  11   6   9        101.84        125.66         4.41 o
  12   6   9         37.82         50.02         3.31 o
  13   6   9        111.46        143.28         8.68 o
 -13   7   9         90.94         79.85         4.02 o
 -12   7   9        104.81        127.70         6.92 o
 -11   7   9         38.35         42.02         6.95 o
 -10   7   9        139.67        130.91         6.18 o
  -9   7   9       1496.79       1558.33        30.61 o
  -8   7   9        649.12        654.87        11.68 o
  -7   7   9        984.04       1081.67        17.13 o
  -6   7   9        569.02        514.36         9.76 o
  -5   7   9        120.46        111.45        11.93 o
  -4   7   9        281.89        270.15        14.34 o
  -3   7   9        650.63        590.16        16.51 o
  -2   7   9        301.38        543.53        16.79 o
  -1   7   9        571.54        476.16        16.16 o
   0   7   9        349.55        652.10        23.21 o
   1   7   9        573.20        502.74        15.79 o
   2   7   9        298.33        551.14        21.18 o
   3   7   9        646.99        579.25        31.96 o
   4   7   9        281.61        291.84        15.68 o
   5   7   9        119.71        122.04        16.75 o
   6   7   9        576.99        567.72        19.97 o
   7   7   9        980.80       1104.70        19.00 o
   8   7   9        647.06        646.52        14.68 o
   9   7   9       1498.51       1575.24        28.91 o
  10   7   9        141.75        141.14         4.76 o
  11   7   9         38.34         38.06         4.43 o
  12   7   9        103.66        115.57         5.58 o
  13   7   9         89.97         79.28         4.59 o
 -12   8   9         36.98         18.46         5.14 o
 -11   8   9        129.28        114.97         7.11 o
 -10   8   9         79.73         65.64         4.80 o
  -9   8   9        191.43        260.88         6.42 o
  -8   8   9        405.98        423.22         8.20 o
  -7   8   9        123.34         96.40         3.29 o
  -6   8   9        106.89        115.87         3.24 o
  -5   8   9       1308.95       1211.54        54.02 o
  -4   8   9        198.47        193.70        12.76 o
  -3   8   9       1548.23       1320.31        44.70 o
  -2   8   9        115.51        134.36         8.84 o
  -1   8   9       2134.82       2048.07        57.56 o
   0   8   9      10133.16      10930.53       278.25 o
   1   8   9       2147.26       2136.33        58.82 o
   2   8   9        112.42        147.44        12.47 o
   3   8   9       1564.86       1465.23        62.91 o
   4   8   9        195.77        180.75        20.65 o
   5   8   9       1312.15       1180.72        37.87 o
   6   8   9        108.96        118.04         3.00 o
   7   8   9        123.65         96.74         3.12 o
   8   8   9        407.21        431.56         9.19 o
   9   8   9        192.44        264.59         5.88 o
  10   8   9         78.54         66.62         5.38 o
  11   8   9        128.74        117.94         4.58 o
  12   8   9         35.42         22.97         4.05 o
 -12   9   9         24.43         31.11         3.88 o
 -11   9   9         47.33         33.02         4.02 o
 -10   9   9        131.51         95.08         5.06 o
  -9   9   9        231.76        247.66         5.80 o
  -8   9   9        606.22        574.22        14.12 o
  -7   9   9         67.21         91.98         3.37 o
  -6   9   9        422.66        358.04         6.23 o
  -5   9   9        427.88        315.49         6.90 o
  -4   9   9         70.04         79.92        10.55 o
  -3   9   9       1042.16        881.76        29.98 o
  -2   9   9         38.16         38.02        11.45 o
  -1   9   9        559.53        756.57        26.76 o
   0   9   9        637.42        597.48        22.37 o
   1   9   9        565.50        795.28        26.58 o
   2   9   9         36.69         42.03        10.82 o
   3   9   9       1050.05        960.82        32.18 o
   4   9   9         69.48        108.71        19.02 o
   5   9   9        423.17        339.46         7.59 o
   6   9   9        418.14        359.86         7.74 o
   7   9   9         67.65         95.69         3.66 o
   8   9   9        610.33        571.19        10.20 o
   9   9   9        231.53        255.73         6.49 o
  10   9   9        130.73         99.19         4.21 o
  11   9   9         47.60         30.50         3.23 o
  12   9   9         24.67         36.43         3.40 o
 -12  10   9         38.86         28.46         4.05 o
 -11  10   9         47.14         77.42         4.16 o
 -10  10   9        412.19        399.39        11.92 o
  -9  10   9         48.98         44.37         4.20 o
  -8  10   9         72.32         88.14         3.74 o
  -7  10   9        514.68        472.94         8.77 o
  -6  10   9         59.84         73.77         4.02 o
  -5  10   9       1295.91       1121.81        33.15 o
  -4  10   9       1004.93        857.26        16.29 o
  -3  10   9        744.63        853.33        60.41 o
  -2  10   9       1924.54       1962.08        57.22 o
  -1  10   9        237.80        184.47        14.02 o
   0  10   9        213.02        368.39        31.55 o
   1  10   9        232.85        188.69        10.61 o
   2  10   9       1935.68       1931.22        56.06 o
   3  10   9        746.98        796.51        28.98 o
   4  10   9       1001.31        848.59        12.86 o
   5  10   9       1289.06       1196.46        19.65 o
   6  10   9         60.16         72.84         3.00 o
   7  10   9        519.23        496.80        10.37 o
   8  10   9         72.00         88.76         3.55 o
   9  10   9         49.67         43.27         2.95 o
  10  10   9        411.90        438.68        12.71 o
  11  10   9         46.60         78.93         3.60 o
  12  10   9         37.67         28.14         3.04 o
 -12  11   9          7.68          3.62         5.01 o
 -11  11   9         13.63         27.14         3.28 o
 -10  11   9          8.87          4.14         3.66 o
  -9  11   9        805.00        788.80        17.70 o
  -8  11   9        903.33        872.91        14.91 o
  -7  11   9        557.77        509.04        10.52 o
  -6  11   9         41.14         67.53         4.55 o
  -5  11   9         10.37          9.09         3.17 o
  -4  11   9       1156.92       1035.41        24.44 o
  -3  11   9        222.05        224.35         7.36 o
  -2  11   9        654.28        963.14        38.65 o
  -1  11   9         33.40         66.79        12.01 o
   0  11   9        371.81        502.53        21.53 o
   1  11   9         33.79         61.00        11.92 o
   2  11   9        660.60       1034.86        47.65 o
   3  11   9        219.37        223.14         6.39 o
   4  11   9       1149.15       1019.79        16.90 o
   5  11   9          9.54          8.26         2.92 o
   6  11   9         41.77         74.16         3.95 o
   7  11   9        560.76        506.08        10.66 o
   8  11   9        910.53        901.01        24.26 o
   9  11   9        805.33        859.46        18.77 o
  10  11   9          8.46          9.00         2.84 o
  11  11   9         13.53         30.11         3.48 o
  12  11   9          7.81          3.79         3.14 o
 -11  12   9        132.12        110.76         6.59 o
 -10  12   9         76.38         94.87         4.46 o
  -9  12   9         32.54         25.19         4.04 o
  -8  12   9         45.29         29.34         3.05 o
  -7  12   9        570.46        547.54        10.24 o
  -6  12   9        573.13        439.82         8.79 o
  -5  12   9         15.60         24.35         3.18 o
  -4  12   9       1003.55        923.87        19.07 o
  -3  12   9       2292.76       2275.20        42.85 o
  -2  12   9         78.44        222.73         6.79 o
  -1  12   9        592.68        724.88        16.04 o
   0  12   9       2019.75       2776.71        64.49 o
   1  12   9        597.73        723.22        17.69 o
   2  12   9         76.64        218.69         6.50 o
   3  12   9       2289.70       2282.43        35.39 o
   4  12   9       1005.03        972.58        17.95 o
   5  12   9         15.60         26.12         3.49 o
   6  12   9        575.10        477.43        10.17 o
   7  12   9        566.93        547.67        11.40 o
   8  12   9         46.64         40.05         4.07 o
   9  12   9         31.57         31.85         4.07 o
  10  12   9         77.17         97.64         4.04 o
  11  12   9        130.53        116.78         5.29 o
 -11  13   9         13.29          8.46         3.47 o
 -10  13   9         61.23         67.82         3.78 o
  -9  13   9        141.15        113.68         5.70 o
  -8  13   9        229.77        180.35         6.14 o
  -7  13   9         74.55         79.73         3.92 o
  -6  13   9        170.92        224.40         5.58 o
  -5  13   9        357.41        310.95         8.42 o
  -4  13   9        458.75        452.88        10.87 o
  -3  13   9        353.55        441.78        10.49 o
  -2  13   9       1455.46       1661.64        31.63 o
  -1  13   9        198.66        250.73         7.05 o
   0  13   9       2646.14       2782.07        53.63 o
   1  13   9        196.72        245.00         5.93 o
   2  13   9       1454.63       1679.08        28.53 o
   3  13   9        356.95        450.24         9.84 o
   4  13   9        460.92        465.93         9.50 o
   5  13   9        358.45        309.90         8.17 o
   6  13   9        171.38        236.98         5.22 o
   7  13   9         77.14         88.69         3.30 o
   8  13   9        229.20        192.07         5.15 o
   9  13   9        140.09        116.86         3.89 o
  10  13   9         61.64         67.61         3.18 o
  11  13   9         13.65         10.58         3.98 o
 -10  14   9         60.47         58.92         3.20 o
  -9  14   9         44.02         58.01         3.77 o
  -8  14   9        306.93        305.33         8.13 o
  -7  14   9        279.13        271.46         6.08 o
  -6  14   9       1974.01       1893.29        31.08 o
  -5  14   9       1100.27       1236.75        33.50 o
  -4  14   9       1538.63       1292.93        28.23 o
  -3  14   9        222.00        379.99        10.54 o
  -2  14   9         72.28         76.90         5.35 o
  -1  14   9       1433.13       1781.96        37.47 o
   0  14   9         83.64        194.09         6.11 o
   1  14   9       1442.50       1751.92        36.73 o
   2  14   9         71.66         72.15         4.24 o
   3  14   9        222.30        367.44        13.22 o
   4  14   9       1540.39       1289.79        23.77 o
   5  14   9       1106.24       1241.00        28.10 o
   6  14   9       1974.88       1962.39        35.41 o
   7  14   9        277.74        279.07         6.83 o
   8  14   9        305.87        333.93         7.25 o
   9  14   9         44.77         58.64         2.70 o
  10  14   9         60.05         61.33         2.99 o
 -10  15   9         71.18         53.02         3.21 o
  -9  15   9         62.32         40.62         6.21 o
  -8  15   9        172.23        136.10         5.93 o
  -7  15   9        688.94        649.76        14.81 o
  -6  15   9       1095.08       1144.12        21.42 o
  -5  15   9       1026.17        914.60        25.61 o
  -4  15   9        316.03        304.52         9.28 o
  -3  15   9        658.26        577.98        15.29 o
  -2  15   9       1654.60       1681.15        35.75 o
  -1  15   9        403.04        466.34         9.82 o
   0  15   9        310.84        447.23        14.84 o
   1  15   9        404.70        468.44        11.28 o
   2  15   9       1659.51       1705.04        35.76 o
   3  15   9        656.93        551.64        19.40 o
   4  15   9        321.72        304.69         6.97 o
   5  15   9       1028.59        962.42        21.28 o
   6  15   9       1089.62       1170.73        23.46 o
   7  15   9        683.13        697.52        13.41 o
   8  15   9        173.24        155.72         4.31 o
   9  15   9         62.89         38.08         2.47 o
  10  15   9         71.17         55.56         3.19 o
  -9  16   9        142.63        150.54         5.28 o
  -8  16   9        163.18        167.99         6.21 o
  -7  16   9         71.76         57.05         4.30 o
  -6  16   9         75.10         88.78         6.81 o
  -5  16   9        227.66        186.81         9.40 o
  -4  16   9       1024.50       1069.65        23.51 o
  -3  16   9        432.19        496.27        12.26 o
  -2  16   9        354.47        465.74        19.89 o
  -1  16   9        771.37        776.59        15.05 o
   0  16   9         10.91         71.21         4.83 o
   1  16   9        762.51        747.09        16.72 o
   2  16   9        357.39        457.46         9.63 o
   3  16   9        431.50        495.40        10.06 o
   4  16   9       1032.92       1118.34        70.09 o
   5  16   9        227.89        182.06         4.78 o
   6  16   9         74.26         96.68         4.46 o
   7  16   9         70.89         62.08         3.43 o
   8  16   9        162.12        173.21         4.84 o
   9  16   9        144.57        158.44         3.70 o
  -8  17   9        287.01        310.88         9.03 o
  -7  17   9        118.33         91.87         8.54 o
  -6  17   9         82.05        100.77         9.47 o
  -5  17   9         24.02         25.62         4.63 o
  -4  17   9        448.95        355.64         9.59 o
  -3  17   9        292.71        321.01         7.54 o
  -2  17   9        305.74        366.70         8.97 o
  -1  17   9        685.78        761.89        16.14 o
   0  17   9        351.96        298.34         8.02 o
   1  17   9        684.39        757.36        14.51 o
   2  17   9        301.62        352.91         7.79 o
   3  17   9        292.23        322.88         7.09 o
   4  17   9        452.68        375.68        22.62 o
   5  17   9         24.01         22.62         2.53 o
   6  17   9         80.49         92.07         3.35 o
   7  17   9        117.68         94.80         3.56 o
   8  17   9        285.87        337.70         8.85 o
  -7  18   9         25.40         23.08         3.55 o
  -6  18   9        123.55         99.95         8.56 o
  -5  18   9          2.54          1.06         4.36 o
  -4  18   9        260.26        231.83         6.84 o
  -3  18   9         69.91         75.99         4.52 o
  -2  18   9        448.38        429.37        13.75 o
  -1  18   9        403.51        363.54         7.87 o
   0  18   9          2.01         42.86         3.50 o
   1  18   9        404.49        370.39         7.85 o
   2  18   9        447.90        413.62         8.52 o
   3  18   9         72.63         87.04         3.47 o
   4  18   9        256.65        235.88         7.48 o
   5  18   9          2.10          0.67         3.58 o
   6  18   9        122.58        107.82         4.35 o
   7  18   9         24.78         29.54         2.17 o
  -7  19   9         35.94         36.87         4.86 o
  -6  19   9         49.80         45.27         3.81 o
  -5  19   9        111.85        116.34         5.35 o
  -4  19   9        136.87        130.96         5.91 o
  -3  19   9        271.66        292.32         7.61 o
  -2  19   9       1112.44       1041.52        22.43 o
  -1  19   9        591.99        541.59        12.28 o
   0  19   9          5.68         55.96         3.74 o
   1  19   9        591.43        533.11        10.39 o
   2  19   9       1104.82       1050.47        20.75 o
   3  19   9        268.92        276.92         8.54 o
   4  19   9        138.10        140.04         4.49 o
   5  19   9        109.02        120.36         6.30 o
   6  19   9         48.53         46.10         3.88 o
   7  19   9         34.57         33.42         2.08 o
  -5  20   9         58.10         52.69         3.58 o
  -4  20   9         72.77         73.43         4.20 o
  -3  20   9         13.26         17.32         3.60 o
  -2  20   9        714.53        628.25        13.83 o
  -1  20   9        159.10        175.08         5.08 o
   0  20   9        132.70        133.47         3.85 o
   1  20   9        158.23        179.70         4.36 o
   2  20   9        714.23        654.77        12.71 o
   3  20   9         12.37         13.36         2.42 o
   4  20   9         73.12         77.00         3.19 o
   5  20   9         57.43         54.76         2.85 o
  -4  21   9         10.06         18.69         2.68 o
  -3  21   9        181.22        134.39         4.85 o
  -2  21   9        137.02        138.21         4.92 o
  -1  21   9         16.89         16.94         2.39 o
   0  21   9          5.24          6.22         2.23 o
   1  21   9         16.44         16.53         1.96 o
   2  21   9        138.10        144.19         4.86 o
   3  21   9        183.24        148.71         4.06 o
   4  21   9          9.96         21.70         2.46 o
   0   0  10       4749.26       3836.56        98.10 o
   1   0  10        275.91        500.56        17.94 o
   2   0  10       3170.80       2791.66       102.06 o
   3   0  10        317.16        328.80        11.17 o
   4   0  10        959.11        995.98       105.45 o
   5   0  10          0.97          5.05         7.18 o
   6   0  10         46.57         14.37         7.18 o
   7   0  10        668.87        330.10        17.28 o
   8   0  10       1218.23       1048.67        19.25 o
   9   0  10         87.80         94.16         6.82 o
  10   0  10        950.89       1090.44        29.36 o
  11   0  10         38.14         63.68         6.34 o
  12   0  10        392.10        489.93        17.19 o
  13   0  10        224.16        275.51         9.53 o
 -13   1  10         44.65        104.99         9.15 o
 -12   1  10         15.70         29.13         4.82 o
 -11   1  10         52.98         76.09         4.58 o
 -10   1  10        626.61        507.62        10.83 o
  -9   1  10       2468.77       2537.87        45.86 o
  -8   1  10        182.80        175.28         5.47 o
  -7   1  10        103.58        131.01        23.08 o
  -6   1  10       3382.46       2994.15       181.38 o
  -5   1  10       1482.63       1370.19        54.30 o
  -4   1  10       3419.78       2340.63        62.28 o
  -3   1  10       3211.70       3416.38        88.44 o
  -2   1  10       9452.47       9388.80       192.59 o
  -1   1  10       2606.29       3053.26        56.43 o
   0   1  10      10268.77      10950.82       204.42 o
   1   1  10       2614.10       3055.03        50.01 o
   2   1  10       9465.75       9399.65       149.42 o
   3   1  10       3197.48       3430.38        88.45 o
   4   1  10       3444.52       2342.97        79.41 o
   5   1  10       1479.55       1443.11        41.88 o
   6   1  10       3386.90       3091.11       117.81 o
   7   1  10        103.96        121.10        14.55 o
   8   1  10        183.37        163.89         4.86 o
   9   1  10       2473.25       2552.23        46.14 o
  10   1  10        627.76        525.27        11.14 o
  11   1  10         53.36         76.71         4.58 o
  12   1  10         15.39         23.16         3.71 o
  13   1  10         44.62         98.30         9.30 o
 -13   2  10          2.94          2.88         3.57 o
 -12   2  10        318.50        330.87         9.42 o
 -11   2  10        240.47        259.71         6.76 o
 -10   2  10        377.89        307.23         7.60 o
  -9   2  10        170.78        153.34         5.35 o
  -8   2  10        307.02        308.43         7.06 o
  -7   2  10        976.71        816.18        17.18 o
  -6   2  10        716.43        579.63        21.07 o
  -5   2  10       4153.57       3587.76       133.22 o
  -4   2  10        111.71        123.93        10.21 o
  -3   2  10        829.71       1049.90        46.75 o
  -2   2  10       2260.64       3167.69        51.54 o
  -1   2  10       2865.05       3436.60        56.31 o
   0   2  10        295.20        599.81        15.69 o
   1   2  10       2855.12       3400.46        55.37 o
   2   2  10       2245.51       3128.85        51.33 o
   3   2  10        815.90        963.57        28.68 o
   4   2  10        111.74        119.34         9.32 o
   5   2  10       4144.24       3803.28        99.48 o
   6   2  10        712.41        653.61        18.44 o
   7   2  10        971.92        800.09        15.81 o
   8   2  10        306.16        314.82         5.52 o
   9   2  10        168.76        146.12         4.38 o
  10   2  10        377.53        306.76         8.67 o
  11   2  10        240.23        270.00         8.12 o
  12   2  10        320.03        361.83         9.39 o
  13   2  10          2.88          4.50         3.43 o
 -13   3  10         88.10        113.49        12.71 o
 -12   3  10         40.96         61.95         6.27 o
 -11   3  10         32.69         40.24         4.78 o
 -10   3  10         76.14        116.71         5.76 o
  -9   3  10       1380.27       1264.61        23.60 o
  -8   3  10         65.92         60.46         3.40 o
  -7   3  10        696.08        717.62        22.88 o
  -6   3  10        272.53        231.27        18.03 o
  -5   3  10       1879.46       1887.73        52.77 o
  -4   3  10        305.99        355.55        26.50 o
  -3   3  10       1244.37       1008.88        29.86 o
  -2   3  10        349.73        527.42        12.67 o
  -1   3  10       7676.50       9428.51       150.32 o
   0   3  10        667.24        951.74        22.61 o
   1   3  10       7685.14       9478.60       169.36 o
   2   3  10        350.72        520.99        12.78 o
   3   3  10       1249.86       1018.26        32.00 o
   4   3  10        306.15        318.39        13.95 o
   5   3  10       1869.90       1860.88        42.29 o
   6   3  10        277.13        235.53        12.20 o
   7   3  10        690.15        699.12        16.49 o
   8   3  10         65.42         65.14         3.51 o
   9   3  10       1377.46       1268.34        21.10 o
  10   3  10         77.77        119.00         6.66 o
  11   3  10         33.67         39.42         4.92 o
  12   3  10         40.73         68.90         8.21 o
  13   3  10         86.43        111.58         7.33 o
 -13   4  10         50.08         56.54         5.17 o
 -12   4  10         65.15         62.48         4.68 o
 -11   4  10         43.51         61.27         6.68 o
 -10   4  10          5.96          9.24         4.61 o
  -9   4  10        351.53        389.01        12.53 o
  -8   4  10       1485.00       1249.02        23.76 o
  -7   4  10        364.95        364.57         8.34 o
  -6   4  10       2018.77       1789.51        51.98 o
  -5   4  10       2104.46       1952.26        55.17 o
  -4   4  10       2400.01       2448.33        66.52 o
  -3   4  10       4377.28       5029.12       105.90 o
  -2   4  10       4358.50       4720.08        99.02 o
  -1   4  10       1059.12       1363.30        26.70 o
   0   4  10        331.75        200.80         9.56 o
   1   4  10       1071.18       1377.39        27.18 o
   2   4  10       4368.18       4724.83        99.49 o
   3   4  10       4375.59       4901.96       103.43 o
   4   4  10       2385.21       2344.31        51.74 o
   5   4  10       2108.16       1866.50        42.46 o
   6   4  10       2007.84       1815.98        42.30 o
   7   4  10        359.38        370.10         6.62 o
   8   4  10       1487.52       1278.08        18.90 o
   9   4  10        353.92        416.36         8.81 o
  10   4  10          6.23         13.79         3.86 o
  11   4  10         44.17         54.48         6.57 o
  12   4  10         66.48         65.33         4.64 o
  13   4  10         49.64         57.99         4.63 o
 -13   5  10         37.24         46.10         3.03 o
 -12   5  10         13.59         20.87         4.11 o
 -11   5  10         10.19         39.65         4.04 o
 -10   5  10        227.20        208.02         8.18 o
  -9   5  10        160.29        109.30         5.89 o
  -8   5  10        274.85        305.68         6.57 o
  -7   5  10         31.60         22.19         2.94 o
  -6   5  10       2304.90       2260.60        90.75 o
  -5   5  10        188.76        127.59        11.80 o
  -4   5  10       1093.05       1061.52        32.94 o
  -3   5  10        396.32        678.40        18.61 o
  -2   5  10       2799.87       3182.69        68.15 o
  -1   5  10       1264.86       1547.60        34.75 o
   0   5  10        659.61        761.46        21.80 o
   1   5  10       1266.49       1551.19        35.52 o
   2   5  10       2801.37       3193.93        72.14 o
   3   5  10        401.27        652.31        15.58 o
   4   5  10       1099.25       1105.90        27.27 o
   5   5  10        189.31        125.99         7.52 o
   6   5  10       2296.91       2253.09        51.42 o
   7   5  10         30.57         23.46         3.03 o
   8   5  10        272.82        318.71         6.49 o
   9   5  10        155.86        113.64         3.59 o
  10   5  10        228.85        206.25         5.02 o
  11   5  10         10.04         41.64         5.08 o
  12   5  10         13.48         19.62         4.64 o
  13   5  10         36.85         46.86         4.00 o
 -13   6  10          2.53          8.20         5.64 o
 -12   6  10         15.33         14.00         6.29 o
 -11   6  10          1.42          4.05         3.59 o
 -10   6  10        571.09        558.49        10.25 o
  -9   6  10        107.55         73.73         4.02 o
  -8   6  10         37.20         63.02         4.01 o
  -7   6  10       1094.36        997.02        21.07 o
  -6   6  10       2575.59       2263.18        63.99 o
  -5   6  10        159.52        141.92        12.41 o
  -4   6  10        738.46        871.06        22.95 o
  -3   6  10        211.65        205.75         9.67 o
  -2   6  10        797.29        773.19        19.77 o
  -1   6  10       1168.11       1653.62        33.24 o
   0   6  10         98.77        109.19         7.48 o
   1   6  10       1183.17       1739.56        39.28 o
   2   6  10        792.36        769.78        20.42 o
   3   6  10        211.73        184.20         9.56 o
   4   6  10        737.41        879.15        19.72 o
   5   6  10        159.73        133.28         9.34 o
   6   6  10       2587.16       2218.49        44.03 o
   7   6  10       1096.14       1020.15        19.43 o
   8   6  10         35.78         65.31         3.21 o
   9   6  10        109.14         75.62         3.26 o
  10   6  10        571.65        565.11        10.12 o
  11   6  10          1.44          3.50         2.99 o
  12   6  10         14.41         19.35         4.68 o
  13   6  10          2.57          3.31         4.05 o
 -13   7  10          8.85         -3.26         3.26 o
 -12   7  10         17.21         22.36         5.37 o
 -11   7  10        139.33        227.92         9.37 o
 -10   7  10         76.74         73.79         4.14 o
  -9   7  10        277.06        210.65         6.97 o
  -8   7  10        749.17        719.53        15.66 o
  -7   7  10        729.02        595.79        11.30 o
  -6   7  10        106.67         90.17         3.42 o
  -5   7  10       1098.84       1064.13        36.57 o
  -4   7  10       1576.33       1586.86        46.54 o
  -3   7  10        920.56        976.69        30.89 o
  -2   7  10        105.03        108.30         7.04 o
  -1   7  10       4509.50       5414.11       140.60 o
   0   7  10       2860.48       3758.34       140.41 o
   1   7  10       4505.01       5407.88       114.25 o
   2   7  10        104.74        119.82        19.70 o
   3   7  10        921.06        994.31        32.51 o
   4   7  10       1582.50       1662.27        71.23 o
   5   7  10       1112.54       1144.87        36.45 o
   6   7  10        105.65        110.82         3.37 o
   7   7  10        736.48        615.38        13.48 o
   8   7  10        750.46        744.31        16.63 o
   9   7  10        274.63        211.16         6.98 o
  10   7  10         76.92         72.15         3.87 o
  11   7  10        140.90        229.88         8.15 o
  12   7  10         17.06         21.25         4.03 o
  13   7  10          8.74         -2.58         3.64 o
 -12   8  10        253.58        267.64         9.06 o
 -11   8  10        241.75        270.05         9.96 o
 -10   8  10          7.57          6.81         4.28 o
  -9   8  10        537.47        515.06        12.48 o
  -8   8  10         33.90         60.03         3.60 o
  -7   8  10         38.17         30.20         2.83 o
  -6   8  10         23.68         19.16         2.42 o
  -5   8  10        457.18        533.84        31.14 o
  -4   8  10        763.31        859.53        29.41 o
  -3   8  10       1675.30       1598.24        46.28 o
  -2   8  10        475.70        324.89        16.55 o
  -1   8  10        342.20        397.77        18.49 o
   0   8  10       1113.52       1180.89        36.35 o
   1   8  10        345.48        431.70        18.26 o
   2   8  10        482.00        318.63        16.58 o
   3   8  10       1661.25       1738.65        73.14 o
   4   8  10        760.48        882.25        30.41 o
   5   8  10        457.56        504.85        15.05 o
   6   8  10         24.02         19.29         2.17 o
   7   8  10         38.31         34.89         3.06 o
   8   8  10         34.23         58.17         4.59 o
   9   8  10        532.68        514.17         9.51 o
  10   8  10          7.44          4.44         3.38 o
  11   8  10        241.75        302.32         8.18 o
  12   8  10        252.55        286.33         9.57 o
 -12   9  10         13.75         19.00         4.61 o
 -11   9  10         83.96         77.76         6.16 o
 -10   9  10        335.05        237.68         8.94 o
  -9   9  10        265.17        262.71        11.00 o
  -8   9  10        186.15        109.03         3.98 o
  -7   9  10        316.20        235.93         4.98 o
  -6   9  10        374.32        294.66         5.40 o
  -5   9  10        282.90        270.56         6.95 o
  -4   9  10         44.65         27.30         9.69 o
  -3   9  10        694.05        623.78        31.82 o
  -2   9  10         56.47         93.91        12.10 o
  -1   9  10        224.89        197.96        14.17 o
   0   9  10       4321.71       4279.20       113.77 o
   1   9  10        226.84        198.03        16.23 o
   2   9  10         55.36        100.90        12.48 o
   3   9  10        705.84        663.30        25.02 o
   4   9  10         43.47         25.53        16.08 o
   5   9  10        282.93        290.10         9.81 o
   6   9  10        378.29        305.26         5.67 o
   7   9  10        311.58        237.50         5.27 o
   8   9  10        185.94        107.55         3.93 o
   9   9  10        263.34        252.96         6.39 o
  10   9  10        332.87        263.92         8.27 o
  11   9  10         82.90         75.02         3.52 o
  12   9  10         13.31         25.36         3.15 o
 -12  10  10         14.32          9.27         3.15 o
 -11  10  10         15.32         31.99         4.29 o
 -10  10  10          7.80         11.64         3.53 o
  -9  10  10         59.06         66.46         4.57 o
  -8  10  10         64.88         60.91         3.97 o
  -7  10  10         19.09         25.23         3.18 o
  -6  10  10       1191.14        961.16        21.03 o
  -5  10  10        222.33        240.59         5.73 o
  -4  10  10         87.80         94.54         4.26 o
  -3  10  10        813.41        925.67        76.66 o
  -2  10  10        534.66        584.77        42.85 o
  -1  10  10        270.48        208.34        18.66 o
   0  10  10        810.07        759.44        27.26 o
   1  10  10        272.33        198.88        20.73 o
   2  10  10        537.11        542.04        22.30 o
   3  10  10        814.67        971.15        38.15 o
   4  10  10         88.92         92.64         3.33 o
   5  10  10        223.81        255.59         8.25 o
   6  10  10       1180.63        988.28        18.76 o
   7  10  10         18.55         25.12         2.88 o
   8  10  10         65.57         67.33         3.24 o
   9  10  10         57.32         76.73         3.95 o
  10  10  10          8.32         10.90         3.21 o
  11  10  10         15.40         32.08         2.91 o
  12  10  10         14.52          9.54         2.73 o
 -11  11  10         73.73         63.76         6.86 o
 -10  11  10         86.61         88.18         4.44 o
  -9  11  10        475.06        493.90        10.28 o
  -8  11  10         86.55         83.47         3.76 o
  -7  11  10        148.02        186.03         4.62 o
  -6  11  10        383.84        338.63         7.38 o
  -5  11  10        845.64        809.54        13.41 o
  -4  11  10       2494.55       2391.07        46.66 o
  -3  11  10        749.98        596.58        15.37 o
  -2  11  10       1387.11       1686.38        31.54 o
  -1  11  10         94.88        175.21        24.19 o
   0  11  10       1260.77       1381.13        43.16 o
   1  11  10         98.02        178.57        13.85 o
   2  11  10       1385.77       1701.93        31.64 o
   3  11  10        744.02        609.43         9.79 o
   4  11  10       2494.42       2414.29        36.10 o
   5  11  10        844.64        827.54        26.15 o
   6  11  10        387.38        361.39         7.54 o
   7  11  10        147.80        189.53         4.92 o
   8  11  10         87.39         90.44         4.24 o
   9  11  10        476.05        526.74        10.50 o
  10  11  10         86.16         86.91         3.75 o
  11  11  10         73.06         66.53         3.06 o
 -11  12  10        121.33        153.07         8.60 o
 -10  12  10          9.26          8.94         3.92 o
  -9  12  10        141.78        129.69         7.64 o
  -8  12  10        133.65        139.48         5.60 o
  -7  12  10        952.48        922.77        17.67 o
  -6  12  10         26.26         31.95         5.99 o
  -5  12  10        792.98        698.37        16.12 o
  -4  12  10        491.31        480.58        13.38 o
  -3  12  10        196.26        209.32         9.67 o
  -2  12  10       1062.19       1316.72        29.55 o
  -1  12  10       2805.20       2675.09        57.53 o
   0  12  10       1388.86        989.29        18.20 o
   1  12  10       2809.23       2687.30        57.17 o
   2  12  10       1062.74       1313.74        24.10 o
   3  12  10        194.24        202.99         9.91 o
   4  12  10        489.44        493.36        10.95 o
   5  12  10        795.59        689.15        15.31 o
   6  12  10         27.80         47.89         4.51 o
   7  12  10        948.65        932.43        17.14 o
   8  12  10        132.27        152.32         6.53 o
   9  12  10        143.36        143.25         5.98 o
  10  12  10          9.12         12.50         3.32 o
  11  12  10        122.29        153.68         6.09 o
 -11  13  10        157.20        169.82         8.36 o
 -10  13  10         10.61          3.75         3.26 o
  -9  13  10        180.13        138.09         5.15 o
  -8  13  10        425.35        395.39         9.37 o
  -7  13  10         70.15        102.05         4.38 o
  -6  13  10        703.54        657.57        13.17 o
  -5  13  10        103.42         94.68         5.92 o
  -4  13  10        644.64        653.48        15.29 o
  -3  13  10        927.02        916.19        22.06 o
  -2  13  10        254.93        365.92        14.87 o
  -1  13  10        455.37        520.85        15.81 o
   0  13  10         32.13         19.57         3.92 o
   1  13  10        460.18        519.99        13.64 o
   2  13  10        254.51        347.33        11.96 o
   3  13  10        927.41        940.30        16.76 o
   4  13  10        640.29        609.49        14.51 o
   5  13  10        103.54        114.68         4.86 o
   6  13  10        694.81        656.58        14.61 o
   7  13  10         69.10        106.94         4.21 o
   8  13  10        425.56        437.37        10.49 o
   9  13  10        181.46        152.97         5.46 o
  10  13  10         11.22          7.19         2.97 o
  11  13  10        157.82        197.52         6.36 o
 -10  14  10          0.64          1.69         2.63 o
  -9  14  10        389.96        397.45         9.50 o
  -8  14  10        108.37        106.34         6.02 o
  -7  14  10        126.66         82.38         4.11 o
  -6  14  10        605.06        576.64        10.65 o
  -5  14  10        437.66        463.91        12.07 o
  -4  14  10        717.55        663.55        18.90 o
  -3  14  10       1313.50       1562.46        36.93 o
  -2  14  10        869.82        885.52        19.80 o
  -1  14  10          8.06         94.10         4.44 o
   0  14  10        163.23        215.98         8.86 o
   1  14  10          8.26         87.74         4.95 o
   2  14  10        868.67        894.28        19.54 o
   3  14  10       1313.31       1567.80        28.68 o
   4  14  10        724.54        681.65        13.27 o
   5  14  10        439.23        482.72         9.91 o
   6  14  10        601.47        606.15        11.78 o
   7  14  10        125.87         94.89         3.00 o
   8  14  10        108.35        128.31         4.05 o
   9  14  10        392.06        433.24        11.78 o
  10  14  10          0.67          0.74         1.97 o
 -10  15  10         20.83         10.74         4.73 o
  -9  15  10          0.69          2.57         2.72 o
  -8  15  10        114.27         78.11         3.91 o
  -7  15  10         78.99         68.31         3.67 o
  -6  15  10        161.29        190.25         7.12 o
  -5  15  10         74.45         68.17         7.44 o
  -4  15  10        125.53        137.02         6.52 o
  -3  15  10        325.98        314.28         9.11 o
  -2  15  10        336.32        421.55        10.84 o
  -1  15  10       1696.42       1739.91        31.84 o
   0  15  10       1302.28       1199.58        25.86 o
   1  15  10       1703.87       1719.96        36.33 o
   2  15  10        331.32        384.42        11.66 o
   3  15  10        323.61        303.19         9.70 o
   4  15  10        122.51        137.55         4.50 o
   5  15  10         73.65         99.32         4.44 o
   6  15  10        162.24        175.20         4.65 o
   7  15  10         78.27         69.27         3.62 o
   8  15  10        111.36         90.85         5.40 o
   9  15  10          0.75          6.37         2.16 o
  10  15  10         20.80         13.59         2.59 o
  -9  16  10         59.97         61.62         3.35 o
  -8  16  10        653.43        643.81        17.28 o
  -7  16  10         67.67         54.54         8.37 o
  -6  16  10         73.48         94.99         6.90 o
  -5  16  10          1.17          1.50         4.93 o
  -4  16  10        193.96        187.50         7.07 o
  -3  16  10         29.10         45.51         5.05 o
  -2  16  10       3128.52       2861.33        51.49 o
  -1  16  10        132.06        132.24         4.99 o
   0  16  10         46.88         23.96         4.23 o
   1  16  10        131.36        128.96         7.12 o
   2  16  10       3115.30       2799.29        58.14 o
   3  16  10         30.31         45.92         3.92 o
   4  16  10        193.99        190.66         5.19 o
   5  16  10          1.19          0.66         2.80 o
   6  16  10         73.37         99.20         3.13 o
   7  16  10         68.24         53.08         3.28 o
   8  16  10        655.99        696.68        14.98 o
   9  16  10         59.98         68.29         3.30 o
  -8  17  10        159.36        152.24         8.68 o
  -7  17  10          6.30         20.73         7.03 o
  -5  17  10        694.05        746.85        20.92 o
  -4  17  10        129.94        103.96         5.45 o
  -3  17  10        302.07        356.04         8.09 o
  -2  17  10        687.78        741.22        16.71 o
  -1  17  10        159.38        151.87         5.79 o
   0  17  10         99.25        144.62         5.68 o
   1  17  10        158.74        158.44         6.35 o
   2  17  10        688.41        746.45        14.31 o
   3  17  10        304.20        347.59         9.97 o
   4  17  10        133.65        108.85         9.59 o
   5  17  10        688.38        732.20        14.16 o
   6  17  10         53.14         34.36         2.71 o
   7  17  10          6.51          9.27         2.68 o
   8  17  10        159.94        163.08         4.78 o
  -7  18  10        113.84         84.06         6.02 o
  -6  18  10         81.35         69.68         5.18 o
  -5  18  10         78.98         57.82         5.50 o
  -4  18  10         24.08         27.32         3.96 o
  -3  18  10        271.49        231.72         6.98 o
  -2  18  10        515.24        557.73        12.97 o
  -1  18  10        353.49        378.99         8.23 o
   0  18  10          2.67          4.09         3.12 o
   1  18  10        353.78        383.04         8.97 o
   2  18  10        513.25        558.96        10.96 o
   3  18  10        272.20        247.08         5.80 o
   4  18  10         24.67         27.43         3.39 o
   5  18  10         78.09         65.91         3.47 o
   6  18  10         81.03         75.51         3.22 o
   7  18  10        115.32         89.35         2.78 o
  -6  19  10         72.00         66.54         6.15 o
  -5  19  10        152.15        137.39         7.81 o
  -4  19  10        165.91        161.02         5.17 o
  -3  19  10        484.52        518.97        11.96 o
  -2  19  10        714.55        707.37        15.63 o
  -1  19  10       1517.16       1638.01        34.41 o
   0  19  10         87.27        106.07         4.79 o
   1  19  10       1514.33       1607.66        29.07 o
   2  19  10        711.50        681.46        17.57 o
   3  19  10        479.46        520.28        11.86 o
   4  19  10        164.46        159.47         4.69 o
   5  19  10        154.35        152.71         7.25 o
   6  19  10         69.68         61.16         3.10 o
  -5  20  10         89.17         91.77         4.08 o
  -4  20  10          6.29          2.97         3.20 o
  -3  20  10        100.41        103.53         4.54 o
  -2  20  10        593.91        669.19        14.57 o
  -1  20  10         64.51         72.14         3.52 o
   0  20  10        256.29        248.18         5.46 o
   1  20  10         65.04         77.31         2.98 o
   2  20  10        599.41        711.26        14.74 o
   3  20  10         99.56        111.94         3.47 o
   4  20  10          6.36          3.64         2.36 o
   5  20  10         88.95         99.80         4.06 o
  -3  21  10         12.92         12.89         2.73 o
  -2  21  10         37.83         54.64         2.69 o
  -1  21  10        192.98        173.52         4.61 o
   0  21  10        157.19        130.36         3.79 o
   1  21  10        189.25        184.84         4.88 o
   2  21  10         36.25         54.28         2.67 o
   3  21  10         13.07         14.17         2.06 o
   1   0  11      12170.11      11893.61       244.09 o
   2   0  11         69.94        302.62        13.47 o
   3   0  11       2730.99       2487.42        92.50 o
   4   0  11         93.90        234.58        10.72 o
   5   0  11         27.99         72.10         8.46 o
   6   0  11        264.85        232.56        12.17 o
   7   0  11          9.31         42.43         5.51 o
   8   0  11       2664.92       2284.83        39.23 o
   9   0  11          6.93         -0.86         5.80 o
  10   0  11        663.26        695.26        19.80 o
  11   0  11        489.36        466.58        14.18 o
  12   0  11          3.14         14.21         5.00 o
  13   0  11          1.63         18.88         3.36 o
 -13   1  11         31.22         32.82         3.17 o
 -12   1  11         68.56         62.66         3.96 o
 -11   1  11        249.12        302.74         9.94 o
 -10   1  11         12.77         24.62         4.25 o
  -9   1  11        419.17        369.92        22.14 o
  -8   1  11        778.14        784.67        15.41 o
  -7   1  11       1777.45       1745.82        33.33 o
  -6   1  11        874.62        860.35        48.79 o
  -5   1  11         92.09         70.28        12.07 o
  -4   1  11       3118.17       3123.88        82.14 o
  -3   1  11       2915.26       2960.29        63.35 o
  -2   1  11       5001.81       5420.98        97.72 o
  -1   1  11      11231.18      11882.28       189.25 o
   0   1  11       5877.14       4554.98        95.02 o
   1   1  11      11198.21      11778.78       187.44 o
   2   1  11       5020.93       5418.62        97.53 o
   3   1  11       2916.69       2901.42        78.71 o
   4   1  11       3110.30       3097.10        81.26 o
   5   1  11         94.41         69.32         9.21 o
   6   1  11        870.31        897.24        28.43 o
   7   1  11       1769.60       1679.88        51.56 o
   8   1  11        780.31        753.32        18.31 o
   9   1  11        420.77        397.28        12.43 o
  10   1  11         11.91         28.78         4.32 o
  11   1  11        251.96        328.38        13.63 o
  12   1  11         68.60         61.58         3.96 o
  13   1  11         31.57         39.28         3.22 o
 -13   2  11         67.26         50.41         3.77 o
 -12   2  11         55.00         76.75         3.98 o
 -11   2  11         34.05         39.00         4.06 o
 -10   2  11          5.30          9.50         4.07 o
  -9   2  11         49.35         60.52         4.29 o
  -8   2  11       1290.81       1316.33        20.77 o
  -7   2  11        596.67        493.86         8.51 o
  -6   2  11         23.40         15.38        10.66 o
  -5   2  11       2759.97       2305.53       106.44 o
  -4   2  11       2091.09       1770.92        49.24 o
  -3   2  11      10266.95       9245.93       191.42 o
  -2   2  11      10548.07      11882.78       188.31 o
  -1   2  11       1032.82       1269.46        22.44 o
   0   2  11       1578.82       1507.80        33.43 o
   1   2  11       1029.99       1245.59        21.96 o
   2   2  11      10536.37      11981.54       215.93 o
   3   2  11      10284.89       9122.68       188.68 o
   4   2  11       2085.85       1820.67        70.63 o
   5   2  11       2741.91       2390.57        64.57 o
   6   2  11         22.26         18.58         9.86 o
   7   2  11        593.72        499.21        12.25 o
   8   2  11       1295.78       1331.54        27.26 o
   9   2  11         48.47         51.68         3.18 o
  10   2  11          5.86         10.45         4.14 o
  11   2  11         34.12         38.12         6.20 o
  12   2  11         55.01         86.34         7.48 o
  13   2  11         66.99         53.31         6.74 o
 -13   3  11         11.08         14.64         3.25 o
 -12   3  11         11.22         14.55         3.63 o
 -11   3  11         62.36         65.81         4.99 o
 -10   3  11        636.15        600.31        19.70 o
  -9   3  11       1270.61       1251.82        23.64 o
  -8   3  11        753.63        734.63        13.68 o
  -7   3  11       1765.42       1661.90        30.24 o
  -6   3  11        240.86        180.23        12.85 o
  -5   3  11       1139.01       1005.18        31.33 o
  -4   3  11       1272.76       1158.66        34.59 o
  -3   3  11       1105.59       1126.17        27.16 o
  -2   3  11        920.56       1299.77        23.68 o
  -1   3  11       4514.76       3787.61        56.52 o
   0   3  11         43.07        118.88        10.14 o
   1   3  11       4549.57       3877.94        71.05 o
   2   3  11        912.38       1270.17        31.53 o
   3   3  11       1091.59       1122.63        27.01 o
   4   3  11       1284.06       1120.30        46.73 o
   5   3  11       1139.95        980.33        30.01 o
   6   3  11        242.64        200.02        10.45 o
   7   3  11       1758.94       1626.41        28.23 o
   8   3  11        756.60        750.06        12.95 o
   9   3  11       1273.60       1291.06        21.36 o
  10   3  11        635.07        601.89        15.21 o
  11   3  11         60.81         70.11         5.13 o
  12   3  11         11.70         17.02         3.99 o
  13   3  11         11.34         15.22         3.24 o
 -13   4  11         75.42         98.05         5.03 o
 -12   4  11         37.41         42.24         4.38 o
 -11   4  11        150.42        178.75         5.68 o
 -10   4  11          5.79         15.18         4.56 o
  -9   4  11         56.27         64.70         5.62 o
  -8   4  11        237.46        258.49         7.70 o
  -7   4  11        989.53        862.93        20.30 o
  -6   4  11        753.74        626.62        23.47 o
  -5   4  11       1659.69       1315.49        39.61 o
  -4   4  11        985.31        907.33        28.83 o
  -3   4  11         54.51         44.43         7.72 o
  -2   4  11       7261.91       7427.67       119.27 o
  -1   4  11       5297.49       5208.73        94.49 o
   0   4  11       1350.18       1854.60        41.33 o
   1   4  11       5290.25       5122.11       131.87 o
   2   4  11       7273.99       7481.19       155.73 o
   3   4  11         53.62         25.43         7.54 o
   4   4  11        988.72        914.74        23.04 o
   5   4  11       1647.90       1273.30        30.68 o
   6   4  11        758.27        687.45        20.01 o
   7   4  11        989.02        865.14        13.77 o
   8   4  11        238.73        267.74         5.84 o
   9   4  11         56.10         55.17         3.72 o
  10   4  11          6.45         12.13         3.75 o
  11   4  11        151.25        187.01         7.88 o
  12   4  11         37.28         39.86         4.25 o
  13   4  11         74.67         99.36         4.69 o
 -13   5  11         15.17         12.45         2.62 o
 -12   5  11         24.49         38.13         4.73 o
 -11   5  11          5.01         -3.76         3.76 o
 -10   5  11         31.14         24.73         4.52 o
  -9   5  11        687.43        638.35        14.56 o
  -8   5  11        396.22        406.61         9.00 o
  -7   5  11        785.83        686.00        11.85 o
  -6   5  11        207.18        190.87        13.75 o
  -5   5  11        327.42        416.96        18.71 o
  -4   5  11       6218.00       5855.94       123.88 o
  -3   5  11        434.14        533.14        16.47 o
  -2   5  11       6760.90       7040.33       127.28 o
  -1   5  11        773.59       1222.56        30.32 o
   0   5  11        324.56        379.80        12.52 o
   1   5  11        788.10       1312.45        37.88 o
   2   5  11       6780.79       7159.67       149.29 o
   3   5  11        433.13        478.72        13.04 o
   4   5  11       6242.27       5708.62       104.32 o
   5   5  11        329.59        422.58        14.80 o
   6   5  11        208.13        194.46        10.53 o
   7   5  11        781.28        679.63        10.66 o
   8   5  11        395.50        407.95         8.65 o
   9   5  11        689.85        656.42        10.59 o
  10   5  11         30.80         27.57         3.06 o
  11   5  11          4.95          6.10         6.69 o
  12   5  11         24.05         49.32         6.19 o
  13   5  11         15.01         15.55         3.46 o
 -13   6  11         22.29         33.36         3.85 o
 -12   6  11         79.34         67.38         4.99 o
 -11   6  11         17.37          9.60         3.90 o
 -10   6  11        181.47        182.19         5.74 o
  -9   6  11         14.32         26.60         3.37 o
  -8   6  11         74.79         85.35         3.64 o
  -7   6  11         16.48         17.67         2.73 o
  -6   6  11         59.30         80.23         5.13 o
  -5   6  11       2935.92       2914.46        65.31 o
  -4   6  11       3168.78       2943.80        65.11 o
  -3   6  11       2069.07       2242.47        50.22 o
  -2   6  11       2146.74       2725.71        59.40 o
  -1   6  11       1387.43       1023.55        24.47 o
   0   6  11       2188.15       2446.71        53.33 o
   1   6  11       1384.88       1049.33        25.94 o
   2   6  11       2158.40       2726.27        59.62 o
   3   6  11       2092.84       2222.67        49.72 o
   4   6  11       3176.58       2987.78        65.62 o
   5   6  11       2953.49       2893.11        55.57 o
   6   6  11         60.00         82.52         2.96 o
   7   6  11         16.30         20.39         2.63 o
   8   6  11         73.80         84.05         3.41 o
   9   6  11         14.31         30.38         3.13 o
  10   6  11        178.21        179.49         4.58 o
  11   6  11         16.82         11.46         2.89 o
  12   6  11         79.71         65.15         5.10 o
  13   6  11         22.11         25.66         5.66 o
 -12   7  11         25.77         13.78         4.10 o
 -11   7  11         78.04         76.92         7.25 o
 -10   7  11        162.20        140.93         4.92 o
  -9   7  11        141.58        114.58         5.59 o
  -8   7  11         96.74         92.14         5.14 o
  -7   7  11        163.22        162.25         4.93 o
  -6   7  11        342.45        338.45         6.35 o
  -5   7  11         62.18         93.92        11.65 o
  -4   7  11        733.92        581.79        22.29 o
  -3   7  11       1936.88       2155.96        60.23 o
  -2   7  11        265.79        289.29        12.30 o
  -1   7  11        928.74        792.54        27.12 o
   0   7  11        153.23        194.96        20.21 o
   1   7  11        916.91        728.08        25.25 o
   2   7  11        269.20        312.45        23.88 o
   3   7  11       1935.41       2131.85        60.19 o
   4   7  11        736.60        572.83        24.71 o
   5   7  11         61.02         71.89        20.08 o
   6   7  11        348.38        346.36         7.24 o
   7   7  11        163.73        173.75         4.60 o
   8   7  11         96.93         90.29         4.54 o
   9   7  11        141.53        119.20         4.40 o
  10   7  11        164.76        150.08         4.81 o
  11   7  11         77.91         75.99         4.60 o
  12   7  11         25.74         11.46         4.74 o
 -12   8  11         47.47         30.38         4.00 o
 -11   8  11         18.90          9.46         6.04 o
 -10   8  11        587.09        630.40        17.18 o
  -9   8  11         72.71         77.81         6.22 o
  -8   8  11        277.56        224.76         7.00 o
  -7   8  11        160.40        171.01         4.61 o
  -6   8  11        456.32        390.41         6.57 o
  -5   8  11        284.47        234.77         7.44 o
  -4   8  11        290.19        308.84        27.72 o
  -3   8  11       2258.86       2206.57        50.71 o
  -2   8  11        759.59        937.77        32.07 o
  -1   8  11         45.56        142.80        13.60 o
   0   8  11        435.32        586.11        22.87 o
   1   8  11         44.40        120.06        12.91 o
   2   8  11        761.14        930.60        41.18 o
   3   8  11       2267.69       2219.72        89.60 o
   4   8  11        297.51        320.31        16.64 o
   5   8  11        284.99        255.73         5.04 o
   6   8  11        452.13        388.62         7.07 o
   7   8  11        160.88        179.29         4.48 o
   8   8  11        274.41        219.71         6.62 o
   9   8  11         72.81         85.51         3.68 o
  10   8  11        582.22        621.95        12.37 o
  11   8  11         18.61         11.33         3.83 o
  12   8  11         47.55         28.94         3.25 o
 -12   9  11         14.79         16.16         4.38 o
 -11   9  11         78.56         90.71         4.99 o
 -10   9  11         91.35        111.72         5.23 o
  -9   9  11        267.32        225.73         8.74 o
  -8   9  11        112.47        131.01         6.99 o
  -7   9  11        182.96        135.29         4.83 o
  -6   9  11        614.15        534.79         9.24 o
  -5   9  11         20.32         54.10         3.80 o
  -4   9  11        434.22        483.30         9.57 o
  -3   9  11        363.09        414.12        20.97 o
  -2   9  11        419.43        415.77        25.03 o
  -1   9  11         21.35        111.09        13.55 o
   0   9  11        739.42        838.27        28.85 o
   1   9  11         23.33        128.73        17.45 o
   2   9  11        415.87        402.88        19.52 o
   3   9  11        363.22        419.76        29.89 o
   4   9  11        432.25        507.61         9.20 o
   5   9  11         20.22         61.71         2.73 o
   6   9  11        618.74        557.15         8.65 o
   7   9  11        187.69        148.10         3.84 o
   8   9  11        110.84        129.78         4.58 o
   9   9  11        268.04        236.49         6.15 o
  10   9  11         91.66        115.07         4.30 o
  11   9  11         77.79         92.09         4.61 o
  12   9  11         14.26         14.34         2.97 o
 -12  10  11         19.20         20.35         3.06 o
 -11  10  11          9.64         22.39         4.07 o
 -10  10  11        307.15        319.91         6.68 o
  -9  10  11          1.65         10.29         3.62 o
  -8  10  11        330.06        325.39        12.79 o
  -7  10  11         39.23         52.21         3.41 o
  -6  10  11        498.12        480.69        11.49 o
  -5  10  11         63.20         94.37         5.29 o
  -4  10  11        121.12        119.88         4.51 o
  -3  10  11       1537.74       1733.89        36.77 o
  -2  10  11        187.67        220.25        15.50 o
  -1  10  11         21.65         41.05        11.28 o
   0  10  11       5581.61       5420.35       143.03 o
   1  10  11         22.85         38.17        13.97 o
   2  10  11        187.11        198.86        13.80 o
   3  10  11       1525.37       1706.15        30.34 o
   4  10  11        121.49        124.78         3.84 o
   5  10  11         63.22         99.02         3.38 o
   6  10  11        499.66        494.18         8.18 o
   7  10  11         39.19         49.77         3.37 o
   8  10  11        330.93        335.24         7.44 o
   9  10  11          1.60         12.51         3.40 o
  10  10  11        307.59        338.40         9.67 o
  11  10  11          9.59         25.21         2.78 o
  12  10  11         19.63         21.77         2.63 o
 -11  11  11        146.29        126.66         4.82 o
 -10  11  11        409.69        421.23         7.97 o
  -9  11  11        244.96        232.19         5.53 o
  -8  11  11        293.76        265.54         6.12 o
  -7  11  11        845.68        842.16        16.49 o
  -6  11  11       2121.39       2103.05        34.19 o
  -5  11  11        908.52        886.23        17.32 o
  -4  11  11        519.59        626.80        15.13 o
  -3  11  11        523.16        582.59        10.63 o
  -2  11  11       1622.76       1738.51        27.56 o
  -1  11  11        314.14        311.90        16.09 o
   0  11  11         96.95         44.17         4.74 o
   1  11  11        318.42        327.68         7.02 o
   2  11  11       1611.38       1721.69        38.25 o
   3  11  11        520.91        570.29         9.37 o
   4  11  11        513.29        618.69        13.63 o
   5  11  11        922.34        966.83        27.30 o
   6  11  11       2102.87       2143.26        36.48 o
   7  11  11        848.72        900.84        17.73 o
   8  11  11        298.11        306.69         6.88 o
   9  11  11        244.34        251.55         7.12 o
  10  11  11        406.98        447.61         9.14 o
  11  11  11        147.09        144.60         5.90 o
 -11  12  11         27.64         29.57         4.13 o
 -10  12  11         44.70         23.53         3.51 o
  -9  12  11        238.18        220.37         5.96 o
  -8  12  11       1725.50       1525.66        28.32 o
  -7  12  11         28.95         15.13         3.82 o
  -6  12  11        344.62        338.31         7.19 o
  -5  12  11        378.92        389.13         9.05 o
  -4  12  11       1834.01       1467.96        29.21 o
  -3  12  11       1143.99       1170.99        19.27 o
  -2  12  11       2601.47       2540.16        41.92 o
  -1  12  11        166.03        264.10        12.74 o
   0  12  11        432.24        543.60        11.27 o
   1  12  11        163.50        257.76         8.23 o
   2  12  11       2610.30       2586.07        41.55 o
   3  12  11       1141.64       1159.68        18.17 o
   4  12  11       1832.99       1563.95        26.55 o
   5  12  11        381.83        372.67         9.42 o
   6  12  11        346.44        349.73         7.44 o
   7  12  11         28.69         21.19         2.72 o
   8  12  11       1729.26       1651.55        34.73 o
   9  12  11        235.23        249.90         5.83 o
  10  12  11         45.52         21.94         3.19 o
  11  12  11         28.09         35.59         3.74 o
 -10  13  11        101.83         83.07         4.33 o
  -9  13  11         58.78         67.38         4.57 o
  -8  13  11        289.74        238.54         7.02 o
  -7  13  11         70.41         54.32         4.26 o
  -6  13  11          3.23         -2.00         3.54 o
  -5  13  11         94.23        126.32         6.34 o
  -4  13  11        165.02        144.31         6.40 o
  -3  13  11        593.85        704.88        15.14 o
  -2  13  11        846.82        840.25        28.78 o
  -1  13  11         15.49        215.39         8.58 o
   0  13  11        180.25        112.26         7.35 o
   2  13  11        853.50        870.80        19.91 o
   3  13  11        598.53        699.68        13.77 o
   4  13  11        167.17        139.64         4.60 o
   5  13  11         92.48        125.62         5.80 o
   6  13  11          3.61          7.48         2.99 o
   7  13  11         69.36         66.87         2.99 o
   8  13  11        286.54        254.46         5.99 o
   9  13  11         59.20         69.83         4.78 o
  10  13  11        102.18         94.40         4.95 o
 -10  14  11         23.53         15.27         4.73 o
  -9  14  11         30.73         40.00         3.78 o
  -8  14  11        290.95        222.86         6.46 o
  -7  14  11        135.30        149.69         5.41 o
  -6  14  11        431.46        392.14        11.89 o
  -5  14  11       1352.95       1281.07        39.76 o
  -4  14  11       1361.39       1568.12        40.42 o
  -3  14  11       1891.72       1838.03        53.87 o
  -2  14  11       1886.31       2258.13        80.99 o
  -1  14  11         59.98         67.20         4.87 o
   0  14  11          5.33         18.70         4.24 o
   1  14  11         59.06         72.80         5.53 o
   2  14  11       1872.79       2253.24        40.74 o
   3  14  11       1893.86       1797.01        37.73 o
   4  14  11       1358.94       1457.72        49.37 o
   5  14  11       1348.51       1325.92        34.91 o
   6  14  11        428.22        375.99         9.11 o
   7  14  11        134.55        145.26         4.24 o
   8  14  11        287.54        234.67         6.47 o
   9  14  11         30.49         42.14         3.13 o
  -9  15  11         44.45         37.83         2.85 o
  -8  15  11        181.33        176.13         5.33 o
  -7  15  11        343.38        348.80         9.26 o
  -6  15  11        382.11        354.07         9.68 o
  -5  15  11        121.23        174.15         8.79 o
  -4  15  11         74.94         62.19         7.55 o
  -3  15  11        275.73        289.59         8.66 o
  -2  15  11        460.75        549.15        13.42 o
  -1  15  11          7.02         42.29         5.04 o
   0  15  11        843.84        757.22        17.15 o
   1  15  11          6.64         41.82         4.51 o
   2  15  11        457.85        532.05        17.11 o
   3  15  11        278.58        276.60         7.60 o
   4  15  11         75.15         63.86         3.66 o
   5  15  11        119.11        169.97         5.77 o
   6  15  11        384.71        355.34        11.59 o
   7  15  11        339.48        350.10         7.26 o
   8  15  11        181.11        193.43         6.59 o
   9  15  11         44.73         41.69         3.32 o
  -9  16  11          6.53         13.00         4.84 o
  -8  16  11         61.71         51.64         6.97 o
  -7  16  11        322.94        253.63         9.21 o
  -6  16  11        621.07        538.30        16.16 o
  -5  16  11         89.80         93.93         9.45 o
  -4  16  11        112.96        105.20         5.94 o
  -3  16  11        875.59        855.87        23.02 o
  -2  16  11        504.16        535.16        12.82 o
  -1  16  11       2764.33       3098.72        64.40 o
   0  16  11        224.28        364.51         9.65 o
   1  16  11       2770.74       3095.91        74.29 o
   2  16  11        504.24        517.72        14.64 o
   3  16  11        872.84        856.95        21.91 o
   4  16  11        114.81        120.07         4.18 o
   5  16  11         90.61         93.03         3.61 o
   6  16  11        621.61        578.14        12.11 o
   7  16  11        325.56        277.74         6.89 o
   8  16  11         62.58         53.27         2.91 o
   9  16  11          6.84         15.24         1.77 o
  -8  17  11         32.95         36.73         3.34 o
  -7  17  11         16.49         34.46         6.69 o
  -6  17  11        455.82        498.47        17.47 o
  -5  17  11        491.14        406.58        12.88 o
  -4  17  11         46.58         64.85         6.57 o
  -3  17  11        117.29        105.08         5.33 o
  -2  17  11        210.65        265.60         7.71 o
  -1  17  11        169.95        212.61         6.80 o
   0  17  11        579.94        779.10        21.03 o
   1  17  11        168.99        217.72         7.73 o
   2  17  11        209.81        261.96         7.62 o
   3  17  11        120.63        107.53         4.57 o
   4  17  11         46.68         77.75         6.66 o
   5  17  11        487.48        437.47         8.69 o
   6  17  11        452.15        539.29        10.06 o
   7  17  11         17.23         34.62         2.65 o
   8  17  11         34.52         45.84         2.18 o
  -7  18  11         42.69         36.11         3.37 o
  -6  18  11        177.42        149.43         6.35 o
  -5  18  11        204.44        198.60         9.95 o
  -4  18  11        113.03        150.88         7.23 o
  -3  18  11        503.03        443.71        10.69 o
  -2  18  11         45.35         59.94         4.43 o
  -1  18  11        401.75        387.51         8.29 o
   0  18  11         29.71         36.72         3.37 o
   1  18  11        397.26        377.01         8.02 o
   2  18  11         45.15         61.88         3.41 o
   3  18  11        508.92        453.93        12.75 o
   4  18  11        111.38        145.98        10.84 o
   5  18  11        202.67        191.92         5.17 o
   6  18  11        174.76        168.33         4.58 o
   7  18  11         41.46         30.81         2.03 o
  -6  19  11        186.09        163.93        11.44 o
  -5  19  11        258.40        176.14         9.54 o
  -4  19  11         82.31         64.82         3.91 o
  -3  19  11        575.17        507.11        11.66 o
  -2  19  11         79.81         74.61         5.26 o
  -1  19  11         46.51         31.79         3.10 o
   0  19  11         23.45         44.44         3.15 o
   1  19  11         45.54         37.30         2.97 o
   2  19  11         79.16         82.23         3.27 o
   3  19  11        573.29        536.03        14.44 o
   4  19  11         81.61         63.12         2.97 o
   5  19  11        259.22        187.40         8.44 o
   6  19  11        187.20        177.95         5.40 o
  -5  20  11         69.20         59.70         3.37 o
  -4  20  11        493.43        387.79        23.04 o
  -3  20  11        106.61        109.71         3.91 o
  -2  20  11         90.84         91.85         3.90 o
  -1  20  11        530.17        501.27        11.23 o
   0  20  11          0.84          9.50         2.42 o
   1  20  11        529.65        513.60         9.81 o
   2  20  11         92.34         89.21         3.55 o
   3  20  11        107.76        111.49         4.48 o
   4  20  11        491.37        422.07         9.43 o
   5  20  11         70.23         68.95         3.39 o
  -3  21  11        136.91        138.28         4.72 o
  -2  21  11         70.96         80.67         2.98 o
  -1  21  11         69.12         72.25         3.09 o
   0  21  11          1.75         17.37         2.26 o
   1  21  11         69.24         72.19         3.86 o
   2  21  11         69.46         81.59         2.65 o
   3  21  11        134.25        148.76        18.67 o
   0   0  12        300.73        356.67        18.18 o
   1   0  12      17960.01      17875.97       365.95 o
   2   0  12        590.95        723.50        18.13 o
   4   0  12         79.93         92.60         8.48 o
   5   0  12       1010.59        916.60        39.10 o
   6   0  12       1993.39       1815.58        66.09 o
   7   0  12         41.68         20.34         3.53 o
   8   0  12         20.62         26.63         4.32 o
   9   0  12        132.88        224.79         9.14 o
  10   0  12        312.33        333.05        18.09 o
  11   0  12          0.56          6.53         5.54 o
  12   0  12         74.60        103.22         8.13 o
  13   0  12          4.58         13.87         5.28 o
 -13   1  12         56.03         47.30         3.54 o
 -12   1  12        118.19        144.24         4.74 o
 -11   1  12        181.20        223.40        12.67 o
 -10   1  12         76.15         72.56         4.59 o
  -9   1  12         10.80         12.36         4.71 o
  -8   1  12        274.35        246.79         6.38 o
  -7   1  12        381.53        341.87         7.13 o
  -6   1  12        415.87        459.66        33.81 o
  -5   1  12       2500.45       2390.56        91.66 o
  -4   1  12        709.53        735.93        23.64 o
  -3   1  12       3504.46       3887.20        82.28 o
  -2   1  12       9373.56       9971.35       177.67 o
  -1   1  12       2792.72       3611.63        59.18 o
   0   1  12       1992.78       1968.90        42.84 o
   1   1  12       2791.69       3643.51        59.59 o
   2   1  12       9337.75       9842.38       157.34 o
   3   1  12       3490.19       3878.55        97.80 o
   4   1  12        713.50        733.01        32.25 o
   5   1  12       2502.63       2546.98        89.60 o
   6   1  12        408.74        442.06        17.70 o
   7   1  12        380.45        342.69         6.63 o
   8   1  12        273.31        237.89         8.70 o
   9   1  12         10.64         16.62         4.80 o
  10   1  12         77.14         77.83         4.60 o
  11   1  12        180.67        235.59         8.82 o
  12   1  12        117.41        139.04         6.76 o
  13   1  12         55.41         47.68         3.53 o
 -13   2  12          4.64          8.20         3.24 o
 -12   2  12        477.02        578.78        25.32 o
 -11   2  12        522.90        474.50        13.12 o
 -10   2  12          4.24          9.22         4.06 o
  -9   2  12        114.68        144.44         6.09 o
  -8   2  12        116.73        119.53         5.88 o
  -7   2  12         12.95          3.50         2.64 o
  -6   2  12       3868.73       3037.65       115.71 o
  -5   2  12         35.25         66.36         9.39 o
  -4   2  12       4305.76       4354.93       113.42 o
  -3   2  12       1469.61       1762.22        51.80 o
  -2   2  12       1784.23       2545.62        48.01 o
  -1   2  12       1397.10       1558.31        27.17 o
   0   2  12         97.29         78.91         9.44 o
   1   2  12       1389.55       1563.54        26.92 o
   2   2  12       1792.30       2556.61        69.44 o
   3   2  12       1468.09       1691.44        57.45 o
   4   2  12       4314.36       4526.36       165.74 o
   5   2  12         35.11         55.28         8.46 o
   6   2  12       3886.07       3532.44       133.56 o
   7   2  12         12.92          3.06         3.36 o
   8   2  12        117.38        121.35         3.67 o
   9   2  12        116.01        151.74         4.41 o
  10   2  12          4.58          7.36         4.06 o
  11   2  12        519.07        479.12        19.13 o
  12   2  12        478.67        612.46        21.92 o
  13   2  12          4.61         11.00         3.24 o
 -13   3  12        125.74        168.90         5.86 o
 -12   3  12         87.20        111.36         4.37 o
 -11   3  12         82.00         78.77         5.06 o
 -10   3  12         32.15         29.44         4.01 o
  -9   3  12        665.16        577.17        11.86 o
  -8   3  12        453.24        452.15         8.70 o
  -7   3  12        496.47        470.06         8.56 o
  -6   3  12       3185.02       2715.34       167.90 o
  -5   3  12         53.53         68.87        13.55 o
  -4   3  12        402.78        356.58        14.72 o
  -3   3  12       3484.36       3484.64        74.87 o
  -2   3  12        799.52        797.04        15.96 o
  -1   3  12       2133.00       2483.89        45.79 o
   0   3  12       2477.74       3418.03        73.04 o
   1   3  12       2125.01       2453.25        53.64 o
   2   3  12        815.00        812.41        20.94 o
   3   3  12       3509.54       3442.41        73.97 o
   4   3  12        402.08        387.66        21.79 o
   5   3  12         54.84         69.90         9.76 o
   6   3  12       3180.34       2840.67       114.41 o
   7   3  12        500.29        468.24         9.61 o
   8   3  12        452.69        447.16        10.42 o
   9   3  12        666.07        593.40        10.75 o
  10   3  12         31.69         32.33         6.25 o
  11   3  12         81.23         82.05         5.16 o
  12   3  12         86.15        120.68         5.96 o
  13   3  12        126.38        172.89         6.16 o
 -13   4  12          0.49         -0.13         2.51 o
 -12   4  12         45.15         50.05         4.34 o
 -11   4  12          3.35          4.76         3.83 o
 -10   4  12        309.84        359.92        13.19 o
  -9   4  12        298.84        297.53         8.55 o
  -8   4  12        157.84        136.31         5.68 o
  -7   4  12        411.76        381.97         9.65 o
  -6   4  12        138.36        128.31        12.44 o
  -5   4  12        359.25        291.67        15.29 o
  -4   4  12       2677.70       2387.33        53.31 o
  -3   4  12       4186.88       5019.56       105.99 o
  -2   4  12        921.43       1228.81        22.73 o
  -1   4  12      12554.19      13354.96       237.27 o
   0   4  12        245.81        607.82        16.44 o
   1   4  12      12591.60      13214.14       272.22 o
   2   4  12        923.62       1233.63        25.51 o
   3   4  12       4198.87       4890.64       103.74 o
   4   4  12       2689.55       2318.53        64.28 o
   5   4  12        353.15        287.52        14.12 o
   6   4  12        140.95        129.57         9.32 o
   7   4  12        409.21        384.39         7.43 o
   8   4  12        157.61        142.54         4.37 o
   9   4  12        298.63        300.60         7.05 o
  10   4  12        309.87        379.94        12.10 o
  11   4  12          3.37          2.03         4.32 o
  12   4  12         44.73         49.51         5.45 o
  13   4  12          0.49          0.65         2.83 o
 -13   5  12         17.48         28.12         2.51 o
 -12   5  12         88.03        111.02         6.84 o
 -11   5  12          7.79          2.46         3.72 o
 -10   5  12         53.30         45.26         4.65 o
  -9   5  12        278.90        274.40         6.84 o
  -8   5  12         62.68         81.38         4.44 o
  -7   5  12       1437.78       1347.04        23.87 o
  -6   5  12        236.42        178.29         8.03 o
  -5   5  12       1122.34        871.30        23.84 o
  -4   5  12        981.89        901.18        32.57 o
  -3   5  12      19783.60      20753.45       426.41 o
  -2   5  12       2187.91       2429.14        46.51 o
  -1   5  12        393.76        683.10        18.33 o
   0   5  12        298.43        371.62        12.47 o
   1   5  12        407.20        719.83        24.03 o
   2   5  12       2176.08       2393.46        52.84 o
   3   5  12      19814.96      20439.23       420.38 o
   4   5  12        990.15        793.66        22.99 o
   5   5  12       1123.70        897.65        23.70 o
   6   5  12        233.37        181.67        10.43 o
   7   5  12       1437.67       1355.24        21.96 o
   8   5  12         61.71         87.74         3.72 o
   9   5  12        276.38        276.66         5.51 o
  10   5  12         53.75         48.21         3.53 o
  11   5  12          8.07          2.16         4.50 o
  12   5  12         87.74        116.61         7.41 o
  13   5  12         18.71         28.33         3.25 o
 -12   6  12         62.86         79.85         4.20 o
 -11   6  12         57.59         51.96         5.23 o
 -10   6  12        415.60        446.26         9.73 o
  -9   6  12        420.36        377.88         7.61 o
  -8   6  12         16.19         13.87         3.57 o
  -7   6  12        594.43        492.68         8.86 o
  -6   6  12       1654.65       1427.76        28.33 o
  -5   6  12        551.55        501.05        17.51 o
  -4   6  12       3754.12       4028.19        87.40 o
  -3   6  12       1794.15       2379.77        46.52 o
  -2   6  12        397.66        375.86        11.35 o
  -1   6  12         94.72        109.56        10.54 o
   0   6  12       4114.35       5062.91       106.98 o
   1   6  12         95.12        110.11         8.94 o
   2   6  12        401.43        387.56        17.20 o
   3   6  12       1792.08       2313.20        52.12 o
   4   6  12       3768.17       3926.48        84.95 o
   5   6  12        554.03        474.79        19.87 o
   6   6  12       1658.95       1526.22        26.91 o
   7   6  12        597.07        500.19        10.37 o
   8   6  12         17.07         21.10         3.26 o
   9   6  12        419.16        383.17         6.81 o
  10   6  12        416.06        439.25         8.17 o
  11   6  12         58.17         54.08         3.72 o
  12   6  12         63.95         87.23         4.45 o
 -12   7  12         31.15         43.89         4.28 o
 -11   7  12         72.91         56.19         6.32 o
 -10   7  12         54.74         62.37         4.93 o
  -9   7  12        215.84        219.53         7.09 o
  -8   7  12        583.59        556.67        13.24 o
  -7   7  12         81.04        101.76         4.90 o
  -6   7  12        174.87        157.08         4.55 o
  -5   7  12        198.67        118.85        12.80 o
  -4   7  12       2014.13       1896.64        55.21 o
  -3   7  12        531.24        679.60        24.87 o
  -2   7  12        250.82        280.82        22.26 o
  -1   7  12        950.17        983.88        25.49 o
   0   7  12          0.68          6.97         8.24 o
   1   7  12        934.61        970.02        31.77 o
   2   7  12        250.31        279.62        17.17 o
   3   7  12        540.75        667.79        25.11 o
   4   7  12       2014.51       1906.85        61.53 o
   5   7  12        198.98        143.75         9.95 o
   6   7  12        175.81        153.63         4.08 o
   7   7  12         81.23        101.85         3.75 o
   8   7  12        577.25        551.49        12.86 o
   9   7  12        215.25        239.69         6.06 o
  10   7  12         54.36         57.38         3.60 o
  11   7  12         71.92         51.92         4.36 o
  12   7  12         30.87         44.80         4.92 o
 -12   8  12        154.56        205.30         6.16 o
 -11   8  12         21.85          7.88         4.40 o
 -10   8  12        103.77         86.59         4.89 o
  -9   8  12        106.38        130.04         5.62 o
  -8   8  12          8.80         14.04         4.22 o
  -7   8  12         84.72         99.55         4.84 o
  -6   8  12        318.57        358.81         7.59 o
  -5   8  12        392.74        415.95        10.72 o
  -4   8  12        485.63        526.45        22.18 o
  -3   8  12        676.96        792.27        76.21 o
  -2   8  12       2390.33       2216.61        63.16 o
  -1   8  12       1359.11       1479.62        44.49 o
   0   8  12        702.11        600.73        32.43 o
   1   8  12       1343.29       1499.91        44.77 o
   2   8  12       2382.93       2292.63        91.96 o
   3   8  12        675.05        764.37        59.04 o
   4   8  12        495.94        584.98        23.30 o
   5   8  12        389.38        441.49         8.33 o
   6   8  12        312.09        379.45         7.97 o
   7   8  12         84.00        102.22         3.61 o
   8   8  12          8.74         11.50         3.73 o
   9   8  12        108.86        134.91         4.19 o
  10   8  12        103.32         93.35         4.86 o
  11   8  12         21.95         10.98         3.68 o
  12   8  12        156.96        199.90         6.89 o
 -12   9  12         90.37         91.79         9.51 o
 -11   9  12        259.98        278.15        12.17 o
 -10   9  12         62.34         60.90         7.38 o
  -9   9  12         90.79         94.92         5.05 o
  -8   9  12        276.83        274.70         7.93 o
  -7   9  12        918.93        739.78        16.64 o
  -6   9  12        367.86        407.33         8.69 o
  -5   9  12        419.63        367.08         7.83 o
  -4   9  12       1177.59       1197.50        21.86 o
  -3   9  12       4326.55       3905.23       176.49 o
  -2   9  12        931.15        950.01        73.68 o
  -1   9  12       5298.87       5754.97       202.27 o
   0   9  12        497.61        503.20        21.35 o
   1   9  12       5303.18       5644.40       148.25 o
   2   9  12        952.56        944.48        31.75 o
   3   9  12       4323.99       3828.19       148.23 o
   4   9  12       1179.34       1189.87        17.48 o
   5   9  12        417.77        388.49         8.70 o
   6   9  12        366.03        422.96         7.17 o
   7   9  12        913.78        775.61        13.24 o
   8   9  12        280.07        274.24         8.57 o
   9   9  12         88.69         94.14         3.70 o
  10   9  12         62.59         63.18         3.59 o
  11   9  12        259.37        306.77         7.92 o
  12   9  12         90.23        106.61         3.84 o
 -11  10  12         13.83         26.44         3.99 o
 -10  10  12         31.43         27.77         3.17 o
  -9  10  12         20.25         21.93         3.65 o
  -8  10  12        305.04        260.32         6.73 o
  -7  10  12        148.05        180.88         5.47 o
  -6  10  12        122.51        146.54         4.86 o
  -5  10  12        448.11        436.93        10.46 o
  -4  10  12        124.65        130.93         4.99 o
  -3  10  12       3403.68       3626.00        54.95 o
  -2  10  12       1484.88       1481.68        55.23 o
  -1  10  12        201.40        343.05        18.81 o
   0  10  12       1009.59       1056.92        35.06 o
   1  10  12        191.55        377.51        25.40 o
   2  10  12       1484.97       1570.95        54.12 o
   3  10  12       3408.67       3538.74        54.73 o
   4  10  12        127.30        131.98         3.55 o
   5  10  12        447.14        461.44        10.19 o
   6  10  12        121.14        147.87         3.66 o
   7  10  12        147.52        187.52         6.81 o
   8  10  12        306.66        272.01         7.85 o
   9  10  12         20.70         18.12         3.34 o
  10  10  12         30.02         32.34         3.21 o
  11  10  12         13.52         20.62         3.40 o
 -11  11  12        119.22        114.61         4.50 o
 -10  11  12         20.88         18.96         2.90 o
  -9  11  12         21.49         23.70         3.25 o
  -8  11  12        241.71        216.33         6.35 o
  -7  11  12        364.14        311.29         8.28 o
  -6  11  12        191.36        158.70         4.77 o
  -5  11  12         78.54         88.88         4.95 o
  -4  11  12        866.54        849.71        17.70 o
  -3  11  12        492.13        433.44        12.91 o
  -2  11  12        433.44        441.96        12.29 o
  -1  11  12       1252.09       1408.74        33.66 o
   0  11  12        104.47        134.76         3.51 o
   1  11  12       1253.27       1370.70        28.50 o
   2  11  12        432.25        453.92        11.67 o
   3  11  12        494.59        453.50        13.82 o
   4  11  12        859.64        842.71        13.08 o
   5  11  12         78.30         90.19         3.48 o
   6  11  12        189.12        159.81         4.52 o
   7  11  12        364.57        314.79         8.57 o
   8  11  12        242.54        219.76         6.25 o
   9  11  12         21.48         24.40         3.69 o
  10  11  12         20.41         18.55         3.30 o
  11  11  12        121.36        129.17         5.41 o
 -11  12  12         24.96         27.30         3.96 o
 -10  12  12         13.23         13.25         4.79 o
  -9  12  12         85.74         54.15         4.32 o
  -8  12  12        153.42        128.64         4.80 o
  -7  12  12         52.03         47.76         4.01 o
  -6  12  12        357.23        270.11         8.73 o
  -5  12  12        233.82        190.01         6.32 o
  -4  12  12       2075.76       2035.15        43.14 o
  -3  12  12        382.72        526.58        25.74 o
  -2  12  12        438.65        490.51         9.78 o
  -1  12  12        713.17        716.25        16.22 o
   0  12  12         28.64         32.95         3.72 o
   1  12  12        717.78        719.20        11.97 o
   2  12  12        438.92        488.07         8.73 o
   3  12  12        381.48        537.29         9.76 o
   4  12  12       2079.16       2107.73        38.00 o
   5  12  12        231.84        204.29         5.62 o
   6  12  12        353.35        293.70         6.60 o
   7  12  12         52.80         61.33         6.38 o
   8  12  12        152.25        143.87         4.85 o
   9  12  12         84.78         56.51         3.89 o
  10  12  12         13.45         12.17         3.05 o
  11  12  12         25.13         31.54         3.40 o
 -10  13  12         23.84         29.03         5.27 o
  -9  13  12          6.89         21.44         3.08 o
  -8  13  12        198.68        205.23         5.66 o
  -7  13  12        458.95        406.00         9.04 o
  -6  13  12         94.05        108.68         6.11 o
  -5  13  12         64.03         65.32         4.93 o
  -4  13  12       2563.35       2447.15        44.53 o
  -3  13  12         47.45         51.18         4.77 o
  -2  13  12       2192.61       2393.61        44.76 o
  -1  13  12       4297.50       4549.07       135.06 o
   0  13  12        371.38        397.06        14.39 o
   1  13  12       4307.36       4690.57        69.59 o
   2  13  12       2179.33       2347.12        48.46 o
   3  13  12         47.23         56.15         5.32 o
   4  13  12       2561.83       2429.81        43.71 o
   5  13  12         65.66         75.83         3.72 o
   6  13  12         93.85        106.64         4.47 o
   7  13  12        463.17        435.62         9.15 o
   8  13  12        200.76        233.35         5.54 o
   9  13  12          6.89         24.39         2.75 o
  10  13  12         24.00         41.13         4.39 o
 -10  14  12         86.45        100.40         6.24 o
  -9  14  12         23.27          9.87         3.23 o
  -8  14  12        501.53        440.35        10.41 o
  -7  14  12         13.35         10.99         7.64 o
  -6  14  12        248.14        198.82         8.72 o
  -5  14  12        677.80        730.58        20.89 o
  -4  14  12       3844.97       3770.72        78.13 o
  -3  14  12       2789.46       3363.53        69.93 o
  -2  14  12        193.94        210.44        18.14 o
  -1  14  12       1380.07       1017.31        39.12 o
   0  14  12        416.66        403.09        10.39 o
   1  14  12       1383.00       1028.74        19.42 o
   2  14  12        193.95        197.84         5.05 o
   3  14  12       2781.81       3296.96        59.04 o
   4  14  12       3818.98       3762.78        67.29 o
   5  14  12        677.06        749.13        15.74 o
   6  14  12        248.09        205.47         6.71 o
   7  14  12         12.14         17.02         2.63 o
   8  14  12        498.76        482.27        10.91 o
   9  14  12         22.78         10.58         3.92 o
  10  14  12         86.83         92.62         5.17 o
  -9  15  12          4.77          8.74         4.62 o
  -8  15  12        102.72         96.93         6.57 o
  -7  15  12         10.00         18.25         5.13 o
  -6  15  12         36.26         29.12         5.60 o
  -5  15  12        503.24        459.80        16.81 o
  -4  15  12        250.69        278.19        15.32 o
  -3  15  12        135.28        135.46        11.35 o
  -2  15  12       1310.69       1527.40        56.93 o
  -1  15  12        591.93        632.39        17.94 o
   0  15  12        632.70        585.80        16.72 o
   1  15  12        596.61        648.09        25.04 o
   2  15  12       1311.35       1528.89        36.58 o
   3  15  12        133.03        141.48         5.20 o
   4  15  12        249.29        287.18         7.69 o
   5  15  12        501.23        472.92        11.29 o
   6  15  12         37.79         41.81         3.51 o
   7  15  12          9.99         20.91         2.62 o
   8  15  12        102.69        108.87         4.75 o
   9  15  12          4.60         15.97         2.35 o
  -9  16  12        160.15        136.10         7.36 o
  -8  16  12         27.26         10.73         6.17 o
  -7  16  12          7.97         15.62        11.01 o
  -6  16  12       1077.31        898.25        29.26 o
  -5  16  12         35.23         18.89         6.65 o
  -4  16  12        274.92        268.47        15.94 o
  -3  16  12        198.69        235.66         9.97 o
  -2  16  12        158.99        202.91         8.89 o
  -1  16  12        471.19        594.11        18.39 o
   0  16  12        845.84       1118.59        35.61 o
   1  16  12        475.52        615.27        17.23 o
   2  16  12        163.12        201.66        10.00 o
   3  16  12        201.56        230.31         8.16 o
   4  16  12        272.73        283.03         7.44 o
   5  16  12         35.93         48.72         3.72 o
   6  16  12       1079.60       1018.34        32.18 o
   7  16  12          7.65          7.80         3.42 o
   8  16  12         26.61         13.65         2.95 o
   9  16  12        159.29        158.75         7.45 o
  -8  17  12         56.11         52.94         3.56 o
  -7  17  12          8.92          3.67         3.52 o
  -6  17  12         81.37         61.03         4.06 o
  -5  17  12        125.89        114.26         5.11 o
  -4  17  12        616.33        645.57        14.82 o
  -3  17  12        170.61        158.17         7.87 o
  -2  17  12        288.60        251.63         7.46 o
  -1  17  12        887.05        815.92        18.12 o
   0  17  12        386.76        510.72        14.23 o
   1  17  12        894.89        790.76        17.51 o
   2  17  12        287.39        259.36         7.07 o
   3  17  12        173.24        161.62         6.95 o
   4  17  12        615.17        652.50        17.06 o
   5  17  12        124.82        114.52         3.63 o
   6  17  12         81.35         68.34         2.90 o
   7  17  12          8.44          0.97         2.36 o
   8  17  12         55.98         56.25         2.20 o
  -7  18  12        615.37        546.81        14.68 o
  -6  18  12          8.92          8.74         3.51 o
  -5  18  12         73.93         45.87         3.76 o
  -4  18  12         84.72         92.54         6.09 o
  -3  18  12        308.02        330.33        13.64 o
  -2  18  12         20.20         16.43         3.84 o
  -1  18  12         67.77         94.34         4.92 o
   0  18  12        309.52        303.41         6.87 o
   1  18  12         67.47         92.04         3.82 o
   2  18  12         19.35         13.83         2.88 o
   3  18  12        310.74        302.01        10.26 o
   4  18  12         87.34         96.34         4.60 o
   5  18  12         72.99         48.34         2.30 o
   6  18  12          8.49          6.86         2.27 o
   7  18  12        615.34        594.39        11.55 o
  -6  19  12        237.97        214.46        12.97 o
  -5  19  12        302.98        241.96         9.24 o
  -4  19  12         24.77         49.32         4.72 o
  -3  19  12          5.12          7.19         3.55 o
  -2  19  12         37.32         26.50         3.42 o
  -1  19  12         57.66        101.93         4.04 o
   0  19  12         67.63        112.56         5.21 o
   1  19  12         55.61        105.55         4.92 o
   2  19  12         39.09         33.33         2.66 o
   3  19  12          5.62          6.93         2.69 o
   4  19  12         23.88         49.67         3.69 o
   5  19  12        302.55        262.56        19.85 o
   6  19  12        239.61        240.12        12.35 o
  -4  20  12         79.55         64.94         3.50 o
  -3  20  12         41.42         47.57         3.06 o
  -2  20  12        400.70        412.23         9.45 o
  -1  20  12        535.79        548.87        12.11 o
   0  20  12          9.74         15.08         2.42 o
   1  20  12        535.83        560.43        10.60 o
   2  20  12        401.66        409.48        11.39 o
   3  20  12         42.52         49.90         2.28 o
   4  20  12         80.06         78.19         6.38 o
  -2  21  12         82.28         70.09         2.72 o
  -1  21  12         81.29         85.13         3.03 o
   0  21  12        233.10        184.49         4.71 o
   1  21  12         84.20         88.70         3.14 o
   2  21  12         82.24         72.05         2.62 o
   1   0  13      16450.20      17635.41       361.40 o
   2   0  13      11168.18      10975.50       225.83 o
   3   0  13       4011.34       4589.01       168.30 o
   4   0  13       3078.47       2718.01        72.46 o
   5   0  13       1088.08       1108.97        46.61 o
   6   0  13        201.04        165.51        15.63 o
   7   0  13        225.12        178.04         7.90 o
   8   0  13          9.01          5.39         4.32 o
   9   0  13        279.44        270.36        10.06 o
  10   0  13        417.36        334.01        15.25 o
  11   0  13        403.82        341.28        12.67 o
  12   0  13         15.53         48.76         5.21 o
  13   0  13         90.65         91.22         6.35 o
 -13   1  13         57.04         35.10         6.65 o
 -12   1  13         63.87         60.80         4.27 o
 -11   1  13         11.69          7.52         3.91 o
 -10   1  13        815.83        787.22        18.85 o
  -9   1  13        448.81        468.31        12.84 o
  -8   1  13        868.99        769.14        13.41 o
  -7   1  13       1177.45       1077.42        22.84 o
  -6   1  13          4.51          8.02        11.41 o
  -5   1  13       1801.39       1297.94        38.26 o
  -4   1  13       1735.87       1621.81        37.46 o
  -3   1  13        578.19        882.86        25.98 o
  -2   1  13       2620.74       2780.54        46.51 o
  -1   1  13         98.72        106.29         6.75 o
   0   1  13       1205.46       1196.08        27.63 o
   1   1  13         98.35        105.47         6.30 o
   2   1  13       2608.34       2761.92        46.14 o
   3   1  13        577.97        928.43        95.85 o
   4   1  13       1729.60       1604.14        36.68 o
   5   1  13       1802.39       1367.71        39.74 o
   6   1  13          4.39         14.50         7.87 o
   7   1  13       1186.05       1063.28        28.67 o
   8   1  13        867.97        763.58        13.21 o
   9   1  13        452.59        483.55        12.03 o
  10   1  13        810.06        789.32        15.49 o
  11   1  13         11.37          7.91         3.93 o
  12   1  13         63.95         68.78         5.69 o
  13   1  13         57.58         46.75         3.38 o
 -13   2  13          2.19          0.98         3.91 o
 -12   2  13         92.49        141.10         4.14 o
 -11   2  13         48.43         59.73         5.47 o
 -10   2  13         40.18         28.85         4.14 o
  -9   2  13        142.83        160.47         6.40 o
  -8   2  13        514.91        568.22        12.50 o
  -7   2  13        131.39        106.45         5.41 o
  -6   2  13        125.37        104.03        10.46 o
  -5   2  13       1985.06       1848.96        67.72 o
  -4   2  13        910.44        825.12        28.95 o
  -3   2  13       4084.56       4545.93        83.53 o
  -2   2  13        514.19        658.85        21.03 o
  -1   2  13       4057.32       4712.79        85.96 o
   0   2  13       8622.10       9502.17       196.33 o
   1   2  13       4054.74       4631.97        83.95 o
   2   2  13        511.91        653.74        21.91 o
   3   2  13       4075.01       4402.94       221.24 o
   4   2  13        920.10        858.26        40.48 o
   5   2  13       1990.96       1833.50        73.44 o
   6   2  13        126.51        100.40         9.73 o
   7   2  13        133.30        107.69         4.41 o
   8   2  13        516.42        565.02        11.69 o
   9   2  13        141.63        165.90         5.62 o
  10   2  13         39.37         27.16         4.15 o
  11   2  13         47.02         76.80         6.16 o
  12   2  13         90.96        139.79         7.36 o
  13   2  13          2.06          3.81         2.92 o
 -13   3  13          6.71          1.52         2.88 o
 -12   3  13         88.99        102.75         4.84 o
 -11   3  13        290.58        266.07         8.65 o
 -10   3  13        126.27        124.07         4.90 o
  -9   3  13        819.26        760.19        17.29 o
  -8   3  13        337.62        308.77         8.10 o
  -7   3  13        610.90        610.60        10.21 o
  -6   3  13        903.94        728.15        28.86 o
  -5   3  13       1301.85       1150.35        33.72 o
  -4   3  13        768.08        655.44        19.65 o
  -3   3  13        920.28        674.19        16.36 o
  -2   3  13      10158.70      11418.05       204.06 o
  -1   3  13       1081.47       1169.25        21.21 o
   0   3  13        346.64        459.59        13.72 o
   1   3  13       1078.18       1135.04        27.42 o
   2   3  13      10144.77      11300.80       349.75 o
   3   3  13        922.95        673.54        24.90 o
   4   3  13        767.09        690.34        38.65 o
   5   3  13       1301.20       1189.98        45.34 o
   6   3  13        906.67        767.16        16.20 o
   7   3  13        617.40        616.93        14.61 o
   8   3  13        340.05        312.38        10.30 o
   9   3  13        818.04        769.98        14.90 o
  10   3  13        125.12        117.40         9.00 o
  11   3  13        294.53        269.22         7.92 o
  12   3  13         87.69        104.23         4.72 o
  13   3  13          6.78          1.58         2.83 o
 -13   4  13         51.90         51.10         5.11 o
 -12   4  13          7.17          7.04         2.87 o
 -11   4  13         26.69         26.64         3.85 o
 -10   4  13        113.41        139.58         5.26 o
  -9   4  13        197.60        147.52         8.35 o
  -8   4  13        351.90        383.70        11.60 o
  -7   4  13        200.46        172.82         6.24 o
  -6   4  13         51.44         54.04         4.67 o
  -5   4  13        346.89        313.66        17.44 o
  -4   4  13        570.16        632.19        18.68 o
  -3   4  13       1606.73       2113.18        41.43 o
  -2   4  13       7272.95       8239.73       132.94 o
  -1   4  13        162.74        195.28         7.10 o
   0   4  13      18031.82      20441.91       322.99 o
   1   4  13        159.86        192.59         9.92 o
   2   4  13       7249.10       7999.66       166.90 o
   3   4  13       1624.08       2062.91        46.55 o
   4   4  13        577.74        640.77        18.43 o
   5   4  13        348.90        330.08        11.05 o
   6   4  13         52.60         61.47         3.18 o
   7   4  13        205.76        182.91         5.85 o
   8   4  13        350.50        397.74         8.57 o
   9   4  13        198.25        156.12         4.91 o
  10   4  13        112.14        143.42         7.00 o
  11   4  13         26.10         29.36         5.73 o
  12   4  13          7.11          5.68         3.57 o
  13   4  13         52.15         50.76         3.53 o
 -13   5  13         94.21         86.64         6.43 o
 -12   5  13        105.50        116.22         7.75 o
 -11   5  13         39.32         76.52         4.78 o
 -10   5  13        119.62        131.00         6.29 o
  -9   5  13         77.41         75.88         5.09 o
  -8   5  13        189.59        189.14         6.68 o
  -7   5  13        411.37        461.19         8.40 o
  -6   5  13        125.59        135.39         5.77 o
  -5   5  13         47.94         30.70         9.83 o
  -4   5  13        624.72        539.78        17.03 o
  -3   5  13       6472.71       6684.16       122.02 o
  -2   5  13       3095.04       3027.97        57.17 o
  -1   5  13        349.57        461.70        14.07 o
   0   5  13       7498.13       8526.01       153.45 o
   1   5  13        347.55        464.65        18.29 o
   2   5  13       3103.79       3095.71        82.58 o
   3   5  13       6484.51       6721.35       141.26 o
   4   5  13        627.92        499.51        15.85 o
   5   5  13         48.47         39.01         8.04 o
   6   5  13        125.28        145.57         3.29 o
   7   5  13        407.34        452.42        11.34 o
   8   5  13        187.83        197.59         5.43 o
   9   5  13         75.11         72.71         3.17 o
  10   5  13        120.17        129.20         4.44 o
  11   5  13         39.96         77.96         5.37 o
  12   5  13        103.92        115.26         5.61 o
  13   5  13         95.22         84.73         6.56 o
 -12   6  13         26.33         44.47         3.75 o
 -11   6  13         22.76         31.44         3.89 o
 -10   6  13         99.06         89.81         4.42 o
  -9   6  13        191.60        222.98         5.43 o
  -8   6  13          7.46         16.82         3.56 o
  -7   6  13         51.71         30.94         3.34 o
  -6   6  13       3274.99       3157.47        59.51 o
  -5   6  13       2344.32       1876.76        57.23 o
  -4   6  13       1063.37       1026.16        27.24 o
  -3   6  13       3037.09       2985.90        57.22 o
  -2   6  13         36.05         68.74         8.87 o
  -1   6  13       2446.38       2531.09        96.05 o
   0   6  13       2762.67       3651.09        78.43 o
   1   6  13       2434.98       2496.97        68.13 o
   2   6  13         35.40         64.01        16.51 o
   3   6  13       3053.18       2942.96        64.86 o
   4   6  13       1059.76       1030.13        26.70 o
   5   6  13       2349.72       2006.62        57.01 o
   6   6  13       3265.98       3197.07        39.58 o
   7   6  13         50.71         31.19         2.72 o
   8   6  13          7.47         17.87         3.23 o
   9   6  13        192.24        230.42         4.86 o
  10   6  13         98.16         87.56         3.38 o
  11   6  13         23.44         35.96         3.46 o
  12   6  13         26.77         40.02         3.47 o
 -12   7  13         64.55         45.66         4.05 o
 -11   7  13        285.33        364.07        10.35 o
 -10   7  13         57.16         52.30         4.65 o
  -9   7  13         34.13         43.50         5.15 o
  -8   7  13        360.77        426.99        10.77 o
  -7   7  13        203.86        202.08         6.42 o
  -6   7  13         49.69         42.53         4.04 o
  -5   7  13        194.75        190.01         9.15 o
  -4   7  13        451.76        466.87        17.34 o
  -3   7  13        974.64       1017.97        27.34 o
  -2   7  13        860.76        808.31        40.67 o
  -1   7  13       2949.18       2707.91        73.60 o
   0   7  13        358.01        483.85        16.14 o
   1   7  13       2950.87       2743.72        60.85 o
   2   7  13        847.10        879.47        43.24 o
   3   7  13        970.58        993.49        35.20 o
   4   7  13        448.91        463.83        26.03 o
   5   7  13        197.59        228.28         4.51 o
   6   7  13         50.06         58.54         2.81 o
   7   7  13        204.58        206.12         5.25 o
   8   7  13        357.11        439.08        10.67 o
   9   7  13         34.53         48.69         3.53 o
  10   7  13         57.27         59.46         3.58 o
  11   7  13        286.72        373.07        15.43 o
  12   7  13         64.22         35.87         4.68 o
 -12   8  13         39.65         43.30         3.19 o
 -11   8  13          6.51          8.72         4.36 o
 -10   8  13        210.76        204.35         7.25 o
  -9   8  13        327.17        242.10         8.70 o
  -8   8  13        117.50        106.42         7.80 o
  -7   8  13        466.39        413.57        10.34 o
  -6   8  13         78.77         78.29         5.04 o
  -5   8  13        286.42        206.91         9.74 o
  -4   8  13        306.92        304.76        10.77 o
  -3   8  13        470.86        530.61        31.75 o
  -2   8  13        694.43        854.68        30.12 o
  -1   8  13       3911.89       4329.18       187.32 o
   0   8  13         33.74          7.56        15.22 o
   1   8  13       3930.99       4346.14       115.74 o
   2   8  13        696.07        797.82        41.41 o
   3   8  13        475.76        550.67        21.93 o
   4   8  13        305.77        298.95         9.70 o
   5   8  13        286.94        228.27         5.24 o
   6   8  13         77.48         85.05         3.25 o
   7   8  13        462.84        419.57         7.92 o
   8   8  13        121.81        114.53         4.90 o
   9   8  13        326.93        252.68         5.67 o
  10   8  13        210.32        204.47         5.42 o
  11   8  13          6.30         11.66         3.59 o
  12   8  13         39.85         47.93         4.38 o
 -12   9  13         39.97         51.96         4.11 o
 -11   9  13         58.45         56.54         4.46 o
 -10   9  13        408.49        383.90        12.40 o
  -9   9  13        149.23        147.87         5.71 o
  -8   9  13         22.60         14.30         3.79 o
  -7   9  13         46.93         44.70         3.96 o
  -6   9  13       1658.02       1547.79        28.71 o
  -5   9  13       1624.36       1464.26        31.27 o
  -4   9  13        237.60        163.96         5.82 o
  -3   9  13        591.92        654.66        18.76 o
  -2   9  13        385.85        362.61        26.95 o
  -1   9  13         28.47         66.20        12.86 o
   0   9  13         16.18         23.68        14.29 o
   1   9  13         29.93         86.12        16.53 o
   2   9  13        384.43        368.42        28.63 o
   3   9  13        580.98        674.64        21.58 o
   4   9  13        236.64        166.91         4.07 o
   5   9  13       1624.48       1538.99        23.08 o
   6   9  13       1665.53       1653.96        30.18 o
   7   9  13         46.28         47.28         2.93 o
   8   9  13         21.56         15.54         3.35 o
   9   9  13        148.52        156.57         4.34 o
  10   9  13        409.45        392.92        14.70 o
  11   9  13         58.55         71.89         7.68 o
  12   9  13         40.24         61.15         6.64 o
 -11  10  13         56.24         61.39         6.41 o
 -10  10  13         45.35         36.30         4.03 o
  -9  10  13         84.09         86.16         4.17 o
  -8  10  13         83.89         91.99         4.38 o
  -7  10  13        189.95        139.32         6.48 o
  -6  10  13        564.82        536.95        11.05 o
  -5  10  13        532.05        539.32        14.74 o
  -4  10  13        414.30        292.79         6.87 o
  -3  10  13        324.61        269.79         8.28 o
  -2  10  13        534.22        800.09        13.88 o
  -1  10  13        304.07        433.15        13.92 o
   0  10  13        846.46        701.09        27.05 o
   1  10  13        302.52        422.95         9.41 o
   2  10  13        529.15        793.93        13.84 o
   3  10  13        318.09        287.73        16.41 o
   4  10  13        409.98        295.45         7.19 o
   5  10  13        529.79        570.84        18.04 o
   6  10  13        570.76        566.15        10.06 o
   7  10  13        193.87        154.63         4.61 o
   8  10  13         84.20         97.72         4.05 o
   9  10  13         82.90         96.27         3.99 o
  10  10  13         46.07         45.41         3.21 o
  11  10  13         55.08         65.59         3.63 o
 -11  11  13         32.81         31.68         3.39 o
 -10  11  13          3.78          4.26         3.41 o
  -9  11  13        130.48        143.53         4.33 o
  -8  11  13       1153.74       1020.40        17.39 o
  -7  11  13         76.25         70.03         4.26 o
  -6  11  13        332.87        296.24        10.60 o
  -5  11  13        692.36        654.54        15.71 o
  -4  11  13        588.34        527.60        12.37 o
  -3  11  13        963.45        912.25        15.64 o
  -2  11  13       1494.42       1260.91        22.91 o
  -1  11  13        830.50        842.83        16.13 o
   0  11  13        121.84        112.68         3.36 o
   1  11  13        826.87        849.31        13.16 o
   2  11  13       1517.08       1277.53        20.01 o
   3  11  13        959.19        892.77        13.30 o
   4  11  13        582.23        538.88        11.86 o
   5  11  13        691.15        668.10        18.88 o
   6  11  13        331.20        298.89         6.13 o
   7  11  13         77.79         70.53         3.61 o
   8  11  13       1156.28       1134.04        29.76 o
   9  11  13        133.56        159.76         5.76 o
  10  11  13          3.86          3.57         3.64 o
  11  11  13         31.66         30.39         3.66 o
 -11  12  13         56.76         65.73         4.25 o
 -10  12  13         41.81         23.05         3.76 o
  -9  12  13         57.03         42.95         3.53 o
  -8  12  13          0.97          4.44         3.50 o
  -7  12  13        435.94        448.27         9.74 o
  -6  12  13        166.51        160.64         6.96 o
  -5  12  13        425.44        447.78        13.33 o
  -4  12  13        180.05        184.40         7.16 o
  -3  12  13       2090.42       2304.56        41.34 o
  -2  12  13        834.00        910.38        20.87 o
  -1  12  13        454.92        509.43        15.05 o
   0  12  13        356.48        372.13         6.39 o
   1  12  13        452.02        532.27        10.95 o
   2  12  13        838.71        924.83        15.66 o
   3  12  13       2098.43       2246.44        36.18 o
   4  12  13        181.87        191.45         5.30 o
   5  12  13        426.17        465.44        10.20 o
   6  12  13        164.54        146.88         4.72 o
   7  12  13        435.73        459.36        21.18 o
   8  12  13          1.00          3.05         2.76 o
   9  12  13         56.61         53.33         3.75 o
  10  12  13         41.59         26.63         2.95 o
  11  12  13         57.70         76.57         7.08 o
 -10  13  13        205.42        220.74        13.82 o
  -9  13  13        268.20        214.27         5.55 o
  -8  13  13         63.59         63.18         3.86 o
  -7  13  13         72.45         59.19         8.00 o
  -6  13  13         57.64         53.43         5.53 o
  -5  13  13        379.89        344.76         9.97 o
  -4  13  13         25.07         27.26         5.32 o
  -3  13  13        865.32        821.45        18.83 o
  -2  13  13       1892.73       2204.41        56.97 o
  -1  13  13        451.95        467.12        10.15 o
   0  13  13        886.06       1004.24        24.31 o
   1  13  13        449.60        455.95        11.45 o
   2  13  13       1884.79       2231.26        36.04 o
   3  13  13        860.66        813.10        14.07 o
   4  13  13         24.32         38.31         3.49 o
   5  13  13        379.24        365.62        11.59 o
   6  13  13         55.54         51.00         3.18 o
   7  13  13         73.50         66.47         3.08 o
   8  13  13         63.52         64.55         3.92 o
   9  13  13        270.73        235.66         7.60 o
  10  13  13        204.62        224.04         8.25 o
 -10  14  13        124.01        117.72         4.82 o
  -9  14  13         99.14         79.01         4.09 o
  -8  14  13        131.57        129.25         5.39 o
  -7  14  13        114.36         91.70         5.38 o
  -6  14  13        262.41        279.59         8.48 o
  -5  14  13        333.58        303.09        11.67 o
  -4  14  13        310.85        275.25         8.91 o
  -3  14  13       1861.78       1806.98        47.31 o
  -2  14  13       2582.00       2820.57        58.65 o
  -1  14  13        457.32        679.40        20.10 o
   0  14  13       3496.39       4386.36        90.23 o
   1  14  13        458.10        773.87        13.58 o
   2  14  13       2583.43       2861.15        46.00 o
   3  14  13       1872.29       1821.08        29.71 o
   4  14  13        315.74        310.33        11.62 o
   5  14  13        331.80        331.66         8.72 o
   6  14  13        261.95        283.44         6.31 o
   7  14  13        114.91         91.74         4.38 o
   8  14  13        132.24        138.01         4.40 o
   9  14  13         98.61         89.61         5.65 o
  10  14  13        123.87        110.76         5.55 o
  -9  15  13          9.71         17.30         2.86 o
  -8  15  13        243.87        219.93         7.70 o
  -7  15  13         10.04         11.85         4.92 o
  -6  15  13        157.09        150.87         7.29 o
  -5  15  13         14.58         10.50         5.56 o
  -4  15  13        428.23        364.21        31.30 o
  -3  15  13       1219.82       1176.09        33.48 o
  -2  15  13       3411.92       2984.44        62.32 o
  -1  15  13        878.37       1170.08        31.44 o
   0  15  13        415.75        465.22        13.85 o
   1  15  13        869.65       1020.57        64.37 o
   2  15  13       3419.90       3162.79        56.52 o
   3  15  13       1218.05       1243.54        23.03 o
   4  15  13        426.43        395.25        11.35 o
   5  15  13         14.90         12.93         3.58 o
   6  15  13        156.33        161.24         4.31 o
   7  15  13         10.02         13.68         2.21 o
   8  15  13        243.42        234.95         6.11 o
   9  15  13          9.75         12.75         2.38 o
  -8  16  13         82.61         76.07         5.49 o
  -7  16  13         20.48         29.31         6.95 o
  -6  16  13        186.71        185.37        11.72 o
  -5  16  13        312.86        332.09        10.80 o
  -4  16  13         95.50        111.80         6.55 o
  -3  16  13        551.69        573.91        16.62 o
  -2  16  13        166.13        126.19        10.90 o
  -1  16  13        317.74        225.74         8.59 o
   0  16  13         13.61         38.45         5.46 o
   1  16  13        319.91        234.96        11.36 o
   2  16  13        164.92        150.19         5.44 o
   3  16  13        548.77        583.83        16.15 o
   4  16  13         93.00        101.78         4.51 o
   5  16  13        314.23        361.36         8.69 o
   6  16  13        186.53        188.71         6.66 o
   7  16  13         20.56         38.83         3.63 o
   8  16  13         82.12         78.99         3.67 o
  -8  17  13         40.73         16.55         2.72 o
  -7  17  13         22.37         19.99         2.95 o
  -6  17  13        114.55        120.64         4.78 o
  -5  17  13        170.33        186.75         6.14 o
  -4  17  13        182.12        178.41         7.90 o
  -3  17  13        346.98        300.35        15.23 o
  -2  17  13        833.04        819.33        31.95 o
  -1  17  13        419.48        772.93        21.24 o
   0  17  13        298.99        290.19        13.32 o
   1  17  13        423.97        679.56        27.13 o
   2  17  13        842.38        749.07        20.20 o
   3  17  13        345.19        319.15        10.39 o
   4  17  13        180.93        165.89         6.41 o
   5  17  13        169.30        198.67         5.46 o
   6  17  13        115.86        123.01         4.76 o
   7  17  13         22.45         22.56         4.40 o
   8  17  13         40.89         20.64         2.95 o
  -7  18  13         34.02         21.37         2.89 o
  -6  18  13         40.14         33.56         3.00 o
  -5  18  13         66.93         58.51         3.66 o
  -4  18  13        153.44        203.80         6.34 o
  -3  18  13         70.40         59.89         7.17 o
  -2  18  13         92.65        119.79         5.83 o
  -1  18  13        188.88        227.01         7.63 o
   0  18  13        414.35        475.19         9.82 o
   1  18  13        186.76        201.04         6.05 o
   2  18  13         94.07        118.68         4.60 o
   3  18  13         69.47         63.93         3.17 o
   4  18  13        154.00        198.34         5.71 o
   5  18  13         68.36         56.49         2.28 o
   6  18  13         40.26         36.14         2.01 o
   7  18  13         35.12         23.55         1.75 o
  -5  19  13         59.40         44.35         2.91 o
  -4  19  13        770.32        687.89        18.58 o
  -3  19  13        262.54        217.06         9.31 o
  -2  19  13         23.01         27.01         4.48 o
  -1  19  13        332.27        299.72         6.56 o
   0  19  13        184.78        165.03         4.45 o
   1  19  13        334.95        301.89         6.48 o
   2  19  13         22.20         22.70         2.59 o
   3  19  13        267.55        221.02         7.23 o
   4  19  13        773.37        729.93        18.28 o
   5  19  13         58.60         51.00         2.34 o
  -4  20  13         38.96         31.75         3.34 o
  -3  20  13        385.89        353.69         8.17 o
  -2  20  13         62.69         52.02         3.10 o
  -1  20  13         61.63         57.41         3.22 o
   0  20  13        880.27        961.03        17.58 o
   1  20  13         58.61         57.93         2.71 o
   2  20  13         62.74         55.35         2.50 o
   3  20  13        388.55        395.26        10.36 o
   4  20  13         38.53         26.84         2.62 o
  -1  21  13         58.52         53.93         3.16 o
   0  21  13         51.30         64.48         2.69 o
   1  21  13         58.44         54.21         2.13 o
   0   0  14        232.49        397.88        21.15 o
   1   0  14        873.84        821.62        20.79 o
   2   0  14       1941.51       2337.88        66.20 o
   3   0  14       2153.74       2200.08        84.48 o
   4   0  14        109.50         93.91         7.81 o
   5   0  14          1.00          8.47        10.27 o
   6   0  14       2486.05       2254.12        68.12 o
   7   0  14         57.61         12.16         4.47 o
   8   0  14         17.02         17.86         4.34 o
   9   0  14        766.14        842.31        23.24 o
  10   0  14          0.13         -0.80         5.79 o
  11   0  14         58.92         37.77         5.64 o
  12   0  14          0.81          3.13         4.54 o
  13   0  14         28.09         58.07         5.36 o
 -13   1  14          7.28         10.80         6.60 o
 -12   1  14         21.82         17.64         3.21 o
 -11   1  14         98.59         85.53         4.43 o
 -10   1  14        143.03        153.10         8.22 o
  -9   1  14        349.83        326.09         9.15 o
  -8   1  14        395.41        429.37         8.83 o
  -7   1  14         18.43         32.71         3.80 o
  -6   1  14       1236.70       1122.91        77.97 o
  -5   1  14       1410.10       1299.04        31.98 o
  -4   1  14       1021.34       1031.61        32.19 o
  -3   1  14       1334.04       1301.97        30.85 o
  -2   1  14       1127.98       1231.89        25.59 o
  -1   1  14       7463.47       8275.57       148.82 o
   0   1  14       1117.91       1893.66        42.22 o
   1   1  14       7463.10       8236.73       147.98 o
   2   1  14       1120.91       1183.31        21.80 o
   3   1  14       1333.40       1341.50        38.77 o
   4   1  14       1028.30       1053.28        33.00 o
   5   1  14       1415.11       1330.65        38.46 o
   6   1  14       1235.79       1181.17        34.94 o
   7   1  14         18.94         29.08         4.36 o
   8   1  14        401.42        429.92        11.03 o
   9   1  14        348.92        311.11         7.69 o
  10   1  14        142.64        154.67         8.87 o
  11   1  14         98.06         84.54         4.39 o
  12   1  14         21.36         16.28         3.81 o
  13   1  14          7.50          8.54         3.99 o
 -13   2  14         74.71         69.04         4.01 o
 -12   2  14         19.79         17.55         3.70 o
 -11   2  14        354.06        433.64        12.31 o
 -10   2  14         29.50         38.11         4.19 o
  -9   2  14        712.56        638.38        14.98 o
  -8   2  14        618.65        572.31        14.08 o
  -7   2  14        990.04        934.01        20.28 o
  -6   2  14       3371.13       3150.75       114.37 o
  -5   2  14        255.32        212.23        10.78 o
  -4   2  14        535.07        411.19        14.11 o
  -3   2  14       2320.00       2703.34        51.55 o
  -2   2  14       5040.74       5012.84        81.81 o
  -1   2  14        277.41        425.91        11.78 o
   0   2  14        711.89        652.14        17.45 o
   1   2  14        273.23        420.51        13.49 o
   2   2  14       5016.63       5106.04        93.35 o
   3   2  14       2316.24       2869.32        73.33 o
   4   2  14        540.07        443.73        26.82 o
   5   2  14        253.08        232.19        11.67 o
   6   2  14       3351.72       3174.75        53.13 o
   7   2  14        991.05        919.94        15.93 o
   8   2  14        613.46        553.35        15.17 o
   9   2  14        716.15        649.17        15.19 o
  10   2  14         28.59         24.27         4.06 o
  11   2  14        355.79        449.73        17.25 o
  12   2  14         19.58         19.71         3.78 o
  13   2  14         76.50         73.72         3.45 o
 -13   3  14          2.54          0.91         3.11 o
 -12   3  14         88.17         78.87         3.35 o
 -11   3  14          9.43          6.37         3.72 o
 -10   3  14        262.68        286.90         6.46 o
  -9   3  14        587.58        597.88        14.14 o
  -8   3  14        573.06        567.73        13.43 o
  -7   3  14        122.58        122.08         6.78 o
  -6   3  14        502.20        496.29        13.51 o
  -5   3  14       1460.26       1363.81        42.41 o
  -4   3  14       1469.48       1454.16        34.88 o
  -3   3  14       2329.94       2128.13        41.43 o
  -2   3  14        962.30       1089.54        23.07 o
  -1   3  14        457.96        584.11        12.58 o
   0   3  14      21191.10      22682.16       360.39 o
   1   3  14        454.25        598.07        16.62 o
   2   3  14        966.06       1063.37        30.85 o
   3   3  14       2313.44       2188.23        60.23 o
   4   3  14       1476.96       1442.38        41.95 o
   5   3  14       1468.67       1443.14        34.68 o
   6   3  14        504.08        519.17        15.04 o
   7   3  14        122.37        124.39         7.46 o
   8   3  14        576.83        561.00        16.18 o
   9   3  14        584.43        622.83        14.04 o
  10   3  14        262.57        281.84         8.32 o
  11   3  14          9.62         10.39         4.24 o
  12   3  14         88.44         80.00         4.23 o
  13   3  14          2.71          2.38         4.15 o
 -12   4  14         26.23         31.27         2.83 o
 -11   4  14        123.22         97.06         4.35 o
 -10   4  14         92.05        110.62         4.83 o
  -9   4  14        116.43        130.29         5.13 o
  -8   4  14         52.80         63.99         5.82 o
  -7   4  14       1043.38        971.99        17.80 o
  -6   4  14        382.63        362.47        10.33 o
  -5   4  14       1705.14       1329.04        42.61 o
  -4   4  14       3403.30       3720.34       108.78 o
  -3   4  14       4867.32       4456.67        82.89 o
  -2   4  14       1291.42       1263.10        26.17 o
  -1   4  14       1648.57       1908.36        37.42 o
   0   4  14       2252.18       2367.94        40.53 o
   1   4  14       1652.83       1855.56        42.28 o
   2   4  14       1296.56       1228.38        29.63 o
   3   4  14       4860.94       4376.25       136.86 o
   4   4  14       3405.85       3874.58       102.34 o
   5   4  14       1703.02       1372.13        29.15 o
   6   4  14        384.49        361.45         6.20 o
   7   4  14       1038.63        994.13        17.17 o
   8   4  14         54.47         60.57         3.56 o
   9   4  14        118.74        120.75         5.59 o
  10   4  14         91.15        123.14         6.96 o
  11   4  14        123.71         96.44         7.04 o
  12   4  14         26.14         25.36         3.54 o
 -12   5  14        111.37        123.79         4.10 o
 -11   5  14         10.16         26.53         3.26 o
 -10   5  14        694.65        653.95        15.15 o
  -9   5  14        337.50        365.99         9.74 o
  -8   5  14         13.57         22.89         3.71 o
  -7   5  14        398.03        407.34         8.37 o
  -6   5  14        138.77        197.36         8.13 o
  -5   5  14        328.99        369.41        18.22 o
  -4   5  14        128.50        107.05         9.65 o
  -3   5  14        120.79        127.73         8.86 o
  -2   5  14       1169.73       1550.86        36.92 o
  -1   5  14      12596.46      12882.51       445.66 o
   0   5  14         45.43         59.66         7.44 o
   1   5  14      12613.96      13546.72       280.03 o
   2   5  14       1162.06       1475.14        62.37 o
   3   5  14        117.81        108.07        12.09 o
   4   5  14        131.94        107.20         8.95 o
   5   5  14        329.28        339.87        16.17 o
   6   5  14        142.19        210.44         4.04 o
   7   5  14        394.96        412.83         7.95 o
   8   5  14         13.21         20.53         3.29 o
   9   5  14        337.55        366.39         7.47 o
  10   5  14        694.80        655.67        14.49 o
  11   5  14          9.99         32.86         4.68 o
  12   5  14        112.08        134.06         5.83 o
 -12   6  14         38.77         55.22         3.54 o
 -11   6  14        179.95        185.70         5.21 o
 -10   6  14         35.96         48.17         3.95 o
  -9   6  14        150.54        163.85         5.41 o
  -8   6  14        234.97        272.88        11.16 o
  -7   6  14        352.30        367.95         8.13 o
  -6   6  14        270.37        268.56         6.28 o
  -5   6  14        715.52        725.65        27.22 o
  -4   6  14       1114.61        904.88        21.87 o
  -3   6  14          0.41          8.14         6.66 o
  -2   6  14       2299.29       2493.81        69.71 o
  -1   6  14        480.70        627.04        22.84 o
   0   6  14        936.71        855.84        24.41 o
   1   6  14        489.12        652.19        23.43 o
   2   6  14       2293.97       2346.47        93.21 o
   3   6  14          0.47         -6.49         7.27 o
   4   6  14       1107.54        871.38        23.83 o
   5   6  14        712.07        728.08        10.47 o
   6   6  14        269.46        268.29         5.29 o
   7   6  14        346.38        378.92         7.21 o
   8   6  14        231.75        277.63         6.64 o
   9   6  14        151.31        151.26         3.91 o
  10   6  14         35.74         45.09         2.92 o
  11   6  14        180.14        194.55         5.28 o
  12   6  14         39.44         49.87         3.42 o
 -12   7  14          8.17          6.83         3.49 o
 -11   7  14        107.18        110.26         5.44 o
 -10   7  14          8.96          4.66         3.81 o
  -9   7  14         63.75         59.38         4.95 o
  -8   7  14         66.95         63.35         6.34 o
  -7   7  14        638.79        598.19        13.89 o
  -6   7  14       1209.92       1286.83        28.97 o
  -5   7  14       1064.33        906.91        18.15 o
  -4   7  14        563.17        455.52        23.95 o
  -3   7  14       1259.22       1214.01        43.34 o
  -2   7  14       2186.26       2121.70        61.37 o
   0   7  14       2101.88       2015.63        81.76 o
   1   7  14        553.40        499.80        20.75 o
   2   7  14       2187.90       2305.55        92.98 o
   3   7  14       1270.14       1190.76        39.41 o
   4   7  14        562.38        462.36        13.55 o
   5   7  14       1068.34        964.48        14.13 o
   6   7  14       1216.72       1313.23        17.89 o
   7   7  14        640.37        624.00        12.74 o
   8   7  14         66.66         61.75         4.12 o
   9   7  14         63.83         62.21         3.67 o
  10   7  14          8.87          5.46         2.99 o
  11   7  14        108.36        105.83        11.21 o
  12   7  14          8.12          4.02         4.28 o
 -12   8  14          1.24         -0.60         2.85 o
 -11   8  14         29.74         49.77         4.48 o
 -10   8  14         26.95         25.77         4.94 o
  -9   8  14        159.43        186.57         8.18 o
  -8   8  14        339.91        376.02        10.09 o
  -7   8  14        476.86        438.42        10.90 o
  -6   8  14        167.82        151.54         5.38 o
  -5   8  14        241.03        293.88         8.67 o
  -4   8  14        460.50        440.56        11.37 o
  -3   8  14        102.43         57.62        18.09 o
  -2   8  14       1433.86       1510.67        67.05 o
  -1   8  14       1873.97       1912.05        55.93 o
   0   8  14       1049.55       1029.89        47.17 o
   1   8  14       1897.61       1827.46        53.67 o
   2   8  14       1434.20       1503.38        66.36 o
   3   8  14        106.48         50.30        11.04 o
   4   8  14        462.61        457.18         9.00 o
   5   8  14        240.97        335.37         6.67 o
   6   8  14        166.70        154.86         4.13 o
   7   8  14        473.78        455.72         8.47 o
   8   8  14        340.74        403.53         8.75 o
   9   8  14        155.86        188.34         4.79 o
  10   8  14         26.38         21.55         3.04 o
  11   8  14         29.41         39.62         3.65 o
  12   8  14          1.26          0.45         3.73 o
 -11   9  14         62.78         80.54         5.16 o
 -10   9  14        307.10        360.52        11.77 o
  -9   9  14        401.72        342.67        10.48 o
  -8   9  14        397.44        377.52        15.04 o
  -7   9  14        322.68        291.75         7.21 o
  -6   9  14        865.72        698.69        16.21 o
  -5   9  14        360.64        364.91        12.06 o
  -4   9  14        114.61        127.12         6.77 o
  -3   9  14       1474.24       1415.23        25.40 o
  -2   9  14        673.87        822.08        18.01 o
  -1   9  14         93.61        162.65        14.84 o
   0   9  14        142.54        253.90        21.51 o
   1   9  14         87.31        156.24        16.25 o
   2   9  14        684.15        825.29        19.38 o
   3   9  14       1465.29       1424.25        23.53 o
   4   9  14        112.55        129.26         4.07 o
   5   9  14        353.98        371.65         8.00 o
   6   9  14        856.91        716.41        13.88 o
   7   9  14        327.83        309.12         6.57 o
   8   9  14        396.56        397.31         8.57 o
   9   9  14        402.86        363.32         7.10 o
  10   9  14        306.04        360.19         8.79 o
  11   9  14         63.44         83.38         3.96 o
 -11  10  14         94.25        108.71         6.44 o
 -10  10  14          7.78         20.28         4.33 o
  -9  10  14         55.97         51.52         3.48 o
  -8  10  14        471.58        412.51         9.06 o
  -7  10  14        950.66        798.61        15.50 o
  -6  10  14        335.98        344.86         9.42 o
  -5  10  14        309.71        310.36        13.61 o
  -4  10  14        551.25        647.09        13.44 o
  -3  10  14        243.91        246.61         8.07 o
  -2  10  14        207.73        247.51        10.66 o
  -1  10  14       1348.47       1262.45        25.15 o
   0  10  14       1128.71       1318.60        42.41 o
   1  10  14       1352.04       1289.76        18.54 o
   2  10  14        206.75        242.85         5.53 o
   3  10  14        245.79        261.43        10.94 o
   4  10  14        554.65        648.67         9.69 o
   5  10  14        311.40        308.71         8.37 o
   6  10  14        342.90        350.80         7.73 o
   7  10  14        952.37        840.52        18.24 o
   8  10  14        470.80        414.94         8.77 o
   9  10  14         55.18         53.64         3.07 o
  10  10  14          7.91         19.82         2.84 o
  11  10  14         94.02        114.16         4.71 o
 -11  11  14         22.94         19.67         3.07 o
 -10  11  14         10.33         20.68         3.43 o
  -9  11  14        172.77        176.56         7.27 o
  -8  11  14        254.38        260.11         6.24 o
  -7  11  14         16.59         16.72         3.70 o
  -6  11  14        833.02        699.54        16.59 o
  -5  11  14        504.84        412.10        11.29 o
  -4  11  14          2.11          5.81         4.78 o
  -3  11  14        651.54        777.94        20.47 o
  -2  11  14         54.12         64.13         4.92 o
  -1  11  14        989.73       1182.93        25.38 o
   0  11  14       3779.02       4121.62        73.11 o
   1  11  14        983.80       1180.58        17.96 o
   2  11  14         53.62         69.79         3.60 o
   3  11  14        649.84        774.91        15.85 o
   4  11  14          2.06          5.26         2.65 o
   5  11  14        506.43        453.46        10.63 o
   6  11  14        827.78        721.91        11.36 o
   7  11  14         16.31         24.34         3.85 o
   8  11  14        251.05        268.61         8.92 o
   9  11  14        172.27        183.06         6.42 o
  10  11  14         11.32         20.31         3.03 o
  11  11  14         22.94         20.40         3.19 o
 -10  12  14        204.83        241.20         8.63 o
  -9  12  14        160.32        147.89         5.78 o
  -8  12  14        110.88         84.95         4.14 o
  -7  12  14        166.23        149.09         6.58 o
  -6  12  14         81.94         71.33         5.81 o
  -5  12  14         58.24         50.38         5.63 o
  -4  12  14       1644.18       1522.55        32.92 o
  -3  12  14         30.37         41.59         5.09 o
  -2  12  14       1699.96       1639.00        38.67 o
  -1  12  14        121.03        193.67         5.42 o
   0  12  14         53.87         49.56         3.12 o
   1  12  14        120.23        195.62         4.58 o
   2  12  14       1695.95       1628.39        25.18 o
   3  12  14         30.33         47.50         3.03 o
   4  12  14       1654.04       1666.16        30.47 o
   5  12  14         57.79         56.90         3.29 o
   6  12  14         80.34         65.50         3.32 o
   7  12  14        165.15        166.86         9.06 o
   8  12  14        108.20         86.45         5.14 o
   9  12  14        158.78        158.80         5.05 o
  10  12  14        206.82        241.91         6.19 o
 -10  13  14        105.89        111.49         5.15 o
  -9  13  14         13.95         15.89         3.88 o
  -8  13  14         10.55         -1.14         4.36 o
  -7  13  14        423.59        408.40        10.75 o
  -6  13  14        240.66        245.10         8.00 o
  -5  13  14       1067.60       1104.66        24.52 o
  -4  13  14        646.35        538.40        13.41 o
  -3  13  14       1248.14       1204.26        26.47 o
  -2  13  14       1684.28       2037.28        52.38 o
  -1  13  14       2228.45       2109.67        38.36 o
   0  13  14         68.84         49.39         3.29 o
   1  13  14       2225.33       2126.47        38.77 o
   2  13  14       1674.55       2017.39        35.87 o
   3  13  14       1252.09       1210.24        20.31 o
   4  13  14        647.99        568.10        11.36 o
   5  13  14       1065.62       1119.87        24.54 o
   6  13  14        238.27        252.09         6.27 o
   7  13  14        428.03        423.56        10.60 o
   8  13  14         10.74          8.76         4.76 o
   9  13  14         14.20         14.81         3.46 o
  10  13  14        106.06        111.42        13.51 o
  -9  14  14        177.35        173.28         5.92 o
  -8  14  14         77.16         81.52         4.60 o
  -7  14  14        192.58        179.94         6.85 o
  -6  14  14        113.75        105.83         5.84 o
  -5  14  14        981.57        955.11        21.42 o
  -4  14  14        347.65        294.83         8.86 o
  -3  14  14        545.15        492.55        12.23 o
  -2  14  14       2716.60       2767.10        49.84 o
  -1  14  14        438.49        514.96        12.34 o
   0  14  14        132.76        227.68         7.76 o
   1  14  14        439.74        523.00        11.11 o
   2  14  14       2722.16       2831.38        45.63 o
   3  14  14        545.18        496.69         9.21 o
   4  14  14        349.63        304.11         6.97 o
   5  14  14        982.20       1005.66        27.11 o
   6  14  14        113.89        113.63         5.79 o
   7  14  14        192.00        186.09         4.54 o
   8  14  14         79.39         87.52         3.51 o
   9  14  14        177.40        187.37         8.39 o
  -9  15  14         74.19         59.72         5.82 o
  -8  15  14          8.04         12.55         2.74 o
  -7  15  14          1.81         -2.77         3.97 o
  -6  15  14          3.78          9.17         4.45 o
  -5  15  14         15.67         24.87         6.42 o
  -4  15  14         51.75         59.39         5.85 o
  -3  15  14        155.51        127.82         7.18 o
  -2  15  14        273.00        354.77         9.80 o
  -1  15  14       1152.42       1137.98        24.66 o
   0  15  14       4066.16       3722.80       133.68 o
   1  15  14       1149.78       1179.18        22.01 o
   2  15  14        270.81        354.38         7.98 o
   3  15  14        153.81        125.65         4.39 o
   4  15  14         51.28         60.03         3.51 o
   5  15  14         15.10         19.76         2.89 o
   6  15  14          4.05         10.58         2.56 o
   7  15  14          1.89          3.26         2.10 o
   8  15  14          8.24         15.74         2.81 o
   9  15  14         73.90         63.19         3.36 o
  -8  16  14         36.40         33.04         3.37 o
  -7  16  14         43.45         31.25         4.37 o
  -6  16  14        194.93        207.28         6.49 o
  -5  16  14        115.52        126.58         5.44 o
  -4  16  14        486.86        506.41        12.33 o
  -3  16  14        441.37        452.25        11.28 o
  -2  16  14        398.48        420.55        10.70 o
  -1  16  14        347.16        411.55        15.70 o
   0  16  14         27.26         50.33         5.52 o
   1  16  14        346.88        400.41        10.03 o
   2  16  14        397.72        422.70         8.85 o
   3  16  14        438.89        465.29        11.74 o
   4  16  14        489.80        519.16        13.78 o
   5  16  14        115.61        123.19         3.98 o
   6  16  14        196.06        199.69         5.22 o
   7  16  14         43.57         30.77         2.66 o
   8  16  14         35.33         36.27         2.25 o
  -7  17  14         36.90         46.85         4.49 o
  -6  17  14         20.63         26.88         3.89 o
  -5  17  14        221.29        176.93         7.06 o
  -4  17  14        189.92        148.33         6.58 o
  -3  17  14        531.61        618.32        17.26 o
  -2  17  14        475.25        543.24        22.81 o
  -1  17  14       1593.33       1997.50       159.73 o
   0  17  14       2231.17       2037.14        60.65 o
   1  17  14       1594.95       1911.38        68.91 o
   2  17  14        475.09        522.61        12.56 o
   3  17  14        531.40        629.79        17.00 o
   4  17  14        190.55        150.15         6.08 o
   5  17  14        220.78        181.28         5.11 o
   6  17  14         20.99         29.00         2.32 o
   7  17  14         37.49         47.10         2.51 o
  -6  18  14         31.66         29.11         3.60 o
  -5  18  14        182.71        209.71         7.09 o
  -4  18  14         67.39         58.57         4.53 o
  -3  18  14        204.99        187.24        10.93 o
  -2  18  14         73.10         48.56         7.75 o
  -1  18  14         33.84         55.40         8.43 o
   0  18  14       1046.29       1122.00        23.92 o
   1  18  14         35.43         52.72         4.45 o
   2  18  14         73.60         71.54         4.51 o
   3  18  14        203.09        198.85         6.65 o
   4  18  14         68.41         63.06         4.89 o
   5  18  14        184.32        211.52         4.67 o
   6  18  14         32.36         29.90         2.83 o
  -5  19  14         33.48         30.98         2.60 o
  -4  19  14         39.65         49.93         3.53 o
  -3  19  14        197.25        210.86         7.51 o
  -2  19  14        118.84        139.08         4.69 o
  -1  19  14        106.06        100.36         3.61 o
   0  19  14         63.02         94.67         4.03 o
   1  19  14        106.31        108.40         4.97 o
   2  19  14        118.99        146.58         4.55 o
   3  19  14        198.73        225.35         5.68 o
   4  19  14         40.14         53.86         2.81 o
   5  19  14         32.95         28.81         2.61 o
  -4  20  14         41.76         46.75         4.57 o
  -3  20  14          3.49          1.14         2.56 o
  -2  20  14        180.40        160.74         4.59 o
  -1  20  14        156.24        148.23         3.79 o
   0  20  14         13.32         19.96         2.69 o
   1  20  14        159.71        157.17         5.02 o
   2  20  14        179.48        174.03         4.02 o
   3  20  14          3.69          2.47         2.36 o
   4  20  14         40.48         48.05         2.91 o
   1   0  15       1117.88       1066.67        25.77 o
   2   0  15        118.92        208.95         9.34 o
   3   0  15       1783.53       2016.95        62.64 o
   4   0  15         71.72         40.66         8.89 o
   5   0  15        512.99        540.06        20.65 o
   6   0  15         10.63          8.34         3.63 o
   7   0  15        238.95        276.00        12.61 o
   8   0  15        139.01        107.17         5.62 o
   9   0  15         32.94         32.71         6.20 o
  10   0  15        132.30         80.85         6.58 o
  11   0  15        125.54        158.98         7.23 o
  12   0  15          5.28          0.34         4.42 o
 -13   1  15         14.50          3.93         3.95 o
 -12   1  15        117.54         81.86         4.10 o
 -11   1  15         45.70         53.47         4.05 o
 -10   1  15         73.20         34.09         4.20 o
  -9   1  15       1326.15       1452.08        31.13 o
  -8   1  15        154.58        184.24         5.80 o
  -7   1  15        332.08        329.52         7.79 o
  -6   1  15        172.18        146.07         5.29 o
  -5   1  15        882.03        701.38        23.00 o
  -4   1  15        429.88        452.97        14.95 o
  -3   1  15       1430.15       1202.19        46.21 o
  -2   1  15       3849.06       3946.47        73.18 o
  -1   1  15        309.60        315.83        10.39 o
   0   1  15       4122.31       3959.45        84.22 o
   1   1  15        308.87        298.57         9.69 o
   2   1  15       3842.04       3961.97        73.33 o
   3   1  15       1423.71       1206.24        96.13 o
   4   1  15        431.92        469.45        21.42 o
   5   1  15        879.09        723.61        25.54 o
   6   1  15        174.29        153.84         4.77 o
   7   1  15        330.40        319.72         8.48 o
   8   1  15        152.51        185.90         7.66 o
   9   1  15       1328.96       1440.08        26.72 o
  10   1  15         72.17         43.68         4.26 o
  11   1  15         46.32         55.60         5.46 o
  12   1  15        118.26         93.14         5.31 o
  13   1  15         14.63          4.60         2.60 o
 -13   2  15         45.41         58.22         3.47 o
 -12   2  15         15.09         23.41         3.78 o
 -11   2  15         11.71          8.76         3.59 o
 -10   2  15         72.18         79.01         4.46 o
  -9   2  15        329.69        325.77         9.63 o
  -8   2  15        319.45        286.23         9.97 o
  -7   2  15        369.47        412.29         9.57 o
  -6   2  15        425.71        457.63         9.06 o
  -5   2  15        318.46        306.70        13.61 o
  -4   2  15         42.62         77.09         7.83 o
  -3   2  15        334.87        383.86        13.79 o
  -2   2  15        273.12        221.07         7.93 o
  -1   2  15       2384.59       3011.71        56.53 o
   0   2  15       2640.37       2431.46        41.48 o
   1   2  15       2389.89       3048.50        66.17 o
   2   2  15        272.10        225.48         8.82 o
   3   2  15        337.74        406.98        16.94 o
   4   2  15         46.09         76.91        16.13 o
   5   2  15        315.90        316.79        16.44 o
   6   2  15        421.88        481.67        10.67 o
   7   2  15        373.94        408.08         8.23 o
   8   2  15        322.57        284.29         8.17 o
   9   2  15        328.36        306.19        11.10 o
  10   2  15         71.51         77.38         5.39 o
  11   2  15         11.17          8.04         4.29 o
  12   2  15         15.31         25.59         3.84 o
  13   2  15         46.09         55.57         6.95 o
 -12   3  15         72.02         84.59         4.06 o
 -11   3  15         37.28         58.24         3.79 o
 -10   3  15         26.01         43.01         3.64 o
  -9   3  15        454.17        521.88        11.00 o
  -8   3  15       1010.39        917.08        20.33 o
  -7   3  15        735.64        702.76        14.48 o
  -6   3  15        205.96        174.99         5.74 o
  -5   3  15        154.54        206.32        11.13 o
  -4   3  15       2503.46       2334.51        45.90 o
  -3   3  15       3268.95       3036.02        57.74 o
  -2   3  15       2284.81       2358.29        45.52 o
  -1   3  15       1813.21       1637.72        28.95 o
   0   3  15       7906.72       8881.93       130.07 o
   1   3  15       1814.22       1633.76        37.56 o
   2   3  15       2295.34       2433.20        48.07 o
   3   3  15       3273.81       3063.76        82.26 o
   4   3  15       2491.64       2452.32        95.77 o
   5   3  15        154.91        215.57        23.74 o
   6   3  15        203.25        170.57         9.70 o
   7   3  15        731.81        681.50        15.42 o
   8   3  15       1008.33        948.72        36.40 o
   9   3  15        461.51        546.29        15.64 o
  10   3  15         26.41         39.67         4.81 o
  11   3  15         38.50         63.47         4.66 o
  12   3  15         71.34         81.87         4.18 o
 -12   4  15        275.06        313.90         7.54 o
 -11   4  15         36.40         51.95         3.39 o
 -10   4  15         58.12         79.58         4.37 o
  -9   4  15        652.87        624.57        14.78 o
  -8   4  15        187.30        184.08         8.08 o
  -7   4  15        482.60        513.96        21.27 o
  -6   4  15       1651.57       1500.88        35.49 o
  -5   4  15        124.35         90.77         9.50 o
  -4   4  15        129.85        163.52         9.29 o
  -3   4  15        918.89        969.30        27.14 o
  -2   4  15       3689.61       3656.74        78.47 o
  -1   4  15       2850.93       3126.17        58.90 o
   0   4  15        486.86        489.18        11.68 o
   1   4  15       2842.61       3089.87        67.19 o
   2   4  15       3696.67       3618.94        96.26 o
   3   4  15        924.26       1002.48        91.31 o
   4   4  15        130.16        192.76        18.41 o
   5   4  15        125.22         99.19         5.48 o
   6   4  15       1657.87       1590.45        21.66 o
   7   4  15        491.42        545.87        15.09 o
   8   4  15        189.55        199.82         6.86 o
   9   4  15        652.61        586.64        17.81 o
  10   4  15         59.09         81.69         5.94 o
  11   4  15         37.34         53.16         4.35 o
  12   4  15        275.52        331.34         8.64 o
 -12   5  15          6.92          6.01         2.75 o
 -11   5  15         52.16         64.21         3.40 o
 -10   5  15        124.52        150.78         5.17 o
  -9   5  15        304.39        351.04         9.44 o
  -8   5  15         27.72         23.28         4.63 o
  -7   5  15         81.64         85.31         4.44 o
  -6   5  15       1054.58        886.48        17.30 o
  -5   5  15        937.41        815.28        17.22 o
  -4   5  15       1455.16       1242.80        34.64 o
  -3   5  15         74.50         85.65         8.09 o
  -2   5  15        435.93        338.66        16.03 o
  -1   5  15        366.37        442.71        15.31 o
   0   5  15       6477.59       8525.33       138.24 o
   1   5  15        360.90        419.08        16.79 o
   2   5  15        433.10        337.75        24.25 o
   3   5  15         74.87         86.65        10.74 o
   4   5  15       1457.93       1270.75        38.54 o
   5   5  15        942.09        813.01        11.81 o
   6   5  15       1049.38        959.84        14.58 o
   7   5  15         81.14         89.73         4.73 o
   8   5  15         27.43         23.57         3.31 o
   9   5  15        303.10        357.18         7.11 o
  10   5  15        124.81        151.00         5.82 o
  11   5  15         52.12         63.79         5.35 o
  12   5  15          6.86          5.55         3.72 o
 -12   6  15         80.46         99.97         5.84 o
 -11   6  15        154.57        189.18         5.19 o
 -10   6  15         80.94         89.01         4.49 o
  -9   6  15        449.02        478.19         9.22 o
  -8   6  15         87.72         91.06         5.38 o
  -7   6  15         42.04         61.66         3.80 o
  -6   6  15        780.62        805.27        14.34 o
  -5   6  15        764.85        615.20        12.92 o
  -4   6  15       1988.84       1780.13        37.25 o
  -3   6  15         39.39         34.33         7.19 o
  -2   6  15        322.50        375.12        20.80 o
  -1   6  15       1472.70       1826.35        52.11 o
   0   6  15        163.51        264.40         9.94 o
   1   6  15       1478.96       1758.19        72.72 o
   2   6  15        317.19        332.80        24.92 o
   3   6  15         39.61         32.95        10.80 o
   4   6  15       1975.25       1765.62        41.80 o
   5   6  15        756.55        629.54         9.96 o
   6   6  15        782.39        823.49        11.63 o
   7   6  15         42.02         61.27         3.48 o
   8   6  15         88.34         91.32         3.93 o
   9   6  15        449.03        481.84         8.05 o
  10   6  15         79.60         86.77         4.06 o
  11   6  15        154.30        179.96         7.42 o
  12   6  15         81.12         98.15         5.33 o
 -12   7  15          9.80         -0.39         2.86 o
 -11   7  15        120.74        125.91         7.00 o
 -10   7  15         47.64         76.00         5.39 o
  -9   7  15        132.35        157.68         5.41 o
  -8   7  15        247.04        235.80         7.33 o
  -7   7  15         46.92         34.23         3.80 o
  -6   7  15       1433.86       1210.68        23.85 o
  -5   7  15       1600.30       1454.70        26.90 o
  -4   7  15       1402.78       1314.99        38.46 o
  -3   7  15         19.61         27.65        12.08 o
  -2   7  15        514.87        612.97        60.54 o
   0   7  15        284.27        187.58        19.63 o
   1   7  15        763.32        839.20        32.52 o
   2   7  15        516.04        592.49        34.48 o
   3   7  15         19.81         20.83        15.30 o
   4   7  15       1418.08       1427.23        28.04 o
   5   7  15       1600.17       1510.82        19.94 o
   6   7  15       1445.73       1259.66        20.87 o
   7   7  15         46.66         36.23         3.17 o
   8   7  15        246.29        259.79         8.76 o
   9   7  15        131.21        155.42         4.71 o
  10   7  15         48.22         78.99         6.38 o
  11   7  15        119.96        137.07        12.70 o
  12   7  15          9.88          1.79         3.79 o
 -12   8  15         89.56        103.86         3.53 o
 -11   8  15         76.31         89.51         4.76 o
 -10   8  15         11.84          5.18         4.58 o
  -9   8  15        225.48        277.05         8.52 o
  -8   8  15        323.04        380.53         8.59 o
  -7   8  15        313.11        317.30         7.60 o
  -6   8  15        381.21        411.09        13.07 o
  -5   8  15        347.60        199.23        16.96 o
  -4   8  15         21.14         20.27         4.98 o
  -3   8  15        613.55        699.38        19.49 o
  -2   8  15         30.67         41.75        17.49 o
  -1   8  15       1461.77       1196.16        55.87 o
   0   8  15       1674.45       1462.22        44.94 o
   1   8  15       1464.12       1206.14        38.96 o
[truncated: 292,372 more chars]
