# Supplementary material for: Puckering effects of 4-hy­droxy-l-proline isomers on the conformation of ornithine-free Gramicidin S
Source: Acta Crystallogr E Crystallogr Commun. 2024 Aug 9;80(Pt 9):942–6. doi: 10.1107/S2056989024007771 (PMC11389682; doi:10.1107/S2056989024007771)
Supplement: Supplementary file 3 [file e-80-00942-5sup3.hkl]

#
# h,k,l, Fc-squared, Fo-squared, sigma(Fo-squared), status flag
#
#data_chgs
data_5
_shelx_title ' 230905 [cHyp]LGS.H2O  P212121 0.9A resol.'
_shelx_refln_list_code          4
_shelx_F_calc_maximum      601.92
_exptl_crystal_F_000      2568.00
_reflns_d_resolution_high  0.8838

loop_
 _space_group_symop_operation_xyz
 'x, y, z'
 '-x+1/2, -y, z+1/2'
 '-x, y+1/2, -z+1/2'
 'x+1/2, -y+1/2, -z'

_cell_length_a    12.0818
_cell_length_b    19.0030
_cell_length_c    28.9218
_cell_angle_alpha  90.000
_cell_angle_beta   90.000
_cell_angle_gamma  90.000

_shelx_F_squared_multiplier     1.000

loop_
 _refln_index_h
 _refln_index_k
 _refln_index_l
 _refln_F_squared_calc
 _refln_F_squared_meas
 _refln_F_squared_sigma
 _refln_observed_status
   2   0   0        714.56        483.07        14.62 o
   4   0   0        268.23        167.03         8.69 o
   6   0   0      14207.53      14550.31       386.60 o
   8   0   0        169.83        134.33         9.66 o
  10   0   0        524.78        456.95        18.49 o
  12   0   0        185.57        163.60        12.09 o
   1   1   0      11620.00       9754.76       149.98 o
   2   1   0        198.17        172.90         3.72 o
   4   1   0       4012.11       3942.47        68.92 o
   5   1   0       4246.04       3814.07        80.79 o
   6   1   0       1978.21       2057.81        40.23 o
   7   1   0        803.75       1048.39        18.79 o
   8   1   0         72.92         92.65         4.10 o
   9   1   0         60.71         56.64         4.46 o
  10   1   0        501.70        504.81        10.10 o
  11   1   0         88.18         70.22         5.63 o
  12   1   0       1260.26       1273.75        19.84 o
  13   1   0          1.98          3.14         4.18 o
   0   2   0          2.87         27.14         3.06 o
   1   2   0         49.02         32.20         4.73 o
   2   2   0      36886.60      30555.16       478.76 o
   3   2   0      26192.54      24902.80       330.01 o
   4   2   0         26.65         59.93         3.15 o
   5   2   0       9567.79       9138.23       142.37 o
   6   2   0       2066.44       1852.60        32.61 o
   7   2   0       1854.30       1649.18        25.56 o
   8   2   0        897.30        811.31        13.52 o
   9   2   0       5331.26       5231.07        56.76 o
  10   2   0        597.27        663.41        12.08 o
  11   2   0       1546.42       1504.61        22.93 o
  12   2   0        198.78        199.34         5.47 o
  13   2   0        769.42        820.05        24.02 o
   1   3   0      61928.93      52902.55      1060.96 o
   2   3   0       5870.14       5762.38       109.91 o
   3   3   0       5763.52       5362.71       103.22 o
   4   3   0       1356.52       1263.38        27.58 o
   5   3   0        239.37        196.14         8.97 o
   6   3   0       3363.07       3642.82        71.16 o
   7   3   0       2480.39       2822.80        43.18 o
   8   3   0       1179.67       1226.21        17.12 o
   9   3   0        282.09        286.69         8.19 o
  10   3   0       1204.03       1311.10        20.26 o
  11   3   0       1542.33       1651.11        25.55 o
  12   3   0         16.00          6.10         4.46 o
  13   3   0        183.16        169.42         6.35 o
   0   4   0     362308.75     309854.12      5785.05 o
   1   4   0       1992.10       1927.94        24.00 o
   2   4   0       1415.77       1106.30        33.20 o
   3   4   0       6295.44       6134.26       118.05 o
   4   4   0      20104.64      19376.86       564.33 o
   5   4   0       2040.94       1911.66        42.68 o
   6   4   0       1787.82       2116.43        89.81 o
   7   4   0         77.76         84.42         3.77 o
   8   4   0        226.47        234.80         5.59 o
   9   4   0          3.72          5.77         4.01 o
  10   4   0          7.83         16.60         5.70 o
  11   4   0        500.42        482.99        14.31 o
  12   4   0        236.02        199.52         5.74 o
  13   4   0         33.88         46.97         4.35 o
   1   5   0       2357.85       2035.59        23.17 o
   2   5   0       2699.19       2478.06        69.51 o
   3   5   0       2036.48       1845.48        66.83 o
   4   5   0      25215.64      25369.79       634.36 o
   5   5   0      12943.15      13343.40       253.35 o
   6   5   0      20449.74      20328.21       424.52 o
   7   5   0       1463.22       1491.97        16.76 o
   8   5   0          0.47          3.50         4.25 o
   9   5   0        364.74        354.99         9.70 o
  10   5   0        351.43        348.99         9.64 o
  11   5   0          5.51          5.89         5.85 o
  12   5   0         52.53         47.70         4.59 o
  13   5   0         45.48         46.64         4.48 o
   0   6   0        452.63        566.61        17.54 o
   1   6   0       1166.89       1225.64        21.41 o
   2   6   0         39.05         38.14         3.52 o
   3   6   0          2.71          4.71         4.52 o
   4   6   0      10566.50      11076.15       294.22 o
   5   6   0       7109.08       7680.02       122.20 o
   6   6   0       1742.79       1766.87        42.09 o
   7   6   0       1227.13       1317.87        15.17 o
   8   6   0       2070.88       2013.69        37.22 o
   9   6   0       1941.27       2047.11        31.33 o
  10   6   0       2115.09       2151.81        35.88 o
  11   6   0        179.94        190.78         6.52 o
  12   6   0        836.29        847.18        13.76 o
  13   6   0        231.72        211.29        11.81 o
   1   7   0       2961.92       3113.21        45.57 o
   2   7   0      11224.29      11317.94       215.26 o
   3   7   0        149.61        144.03        11.98 o
   4   7   0       2145.00       2180.84        35.53 o
   5   7   0        774.44        884.66        17.18 o
   6   7   0        287.74        323.26         7.66 o
   7   7   0        312.82        293.29         7.64 o
   8   7   0        243.24        238.34         7.98 o
   9   7   0         17.05          4.30         5.71 o
  10   7   0         18.94         17.98         9.51 o
  11   7   0        793.27        745.53        18.18 o
  12   7   0        103.68         75.65         6.59 o
   0   8   0      37436.46      39206.38       734.10 o
   1   8   0      22268.00      22538.56       268.44 o
   2   8   0        814.38        830.81        20.38 o
   3   8   0       1775.31       1913.26        38.70 o
   4   8   0       1475.56       1693.20        27.91 o
   5   8   0        966.91        984.43        27.08 o
   6   8   0        308.71        378.65        10.35 o
   7   8   0        223.05        249.65        10.89 o
   8   8   0        847.82        816.34        16.70 o
   9   8   0         90.64         90.46        10.11 o
  10   8   0        444.23        451.33        18.71 o
  11   8   0         57.49         74.85         6.96 o
  12   8   0        209.16        206.88         8.20 o
   1   9   0        822.62        975.47        14.11 o
   2   9   0        915.04        958.28        16.50 o
   3   9   0       1571.25       1576.29        25.25 o
   4   9   0         37.72         65.52         8.10 o
   5   9   0       1555.57       1437.00        21.82 o
   6   9   0       6380.84       6840.51        83.62 o
   7   9   0        636.53        683.97        10.67 o
   8   9   0       2127.15       2087.29        42.41 o
   9   9   0        476.09        478.90        10.99 o
  10   9   0         19.94         30.53         6.37 o
  11   9   0         10.46          3.56         8.70 o
  12   9   0         92.81         90.13         8.02 o
   0  10   0       3128.51       3251.09        76.36 o
   1  10   0        460.73        469.11         6.12 o
   2  10   0       8412.07       8654.16       136.53 o
   3  10   0         13.72         23.56         2.75 o
   4  10   0       1057.02       1091.18        16.70 o
   5  10   0       3558.72       3530.26        73.13 o
   6  10   0        611.71        643.51        10.74 o
   7  10   0          3.44          8.85         2.99 o
   8  10   0        713.72        679.33        26.25 o
   9  10   0        162.07        151.29         6.43 o
  10  10   0         87.77        105.26         6.52 o
  11  10   0        524.86        488.59        12.99 o
   1  11   0         95.65        155.53         4.00 o
   2  11   0          1.84          2.87         3.23 o
   3  11   0        168.68        226.88         7.08 o
   4  11   0        593.91        574.18        12.90 o
   5  11   0       2949.31       2874.48        51.54 o
   6  11   0        144.33        132.89         8.77 o
   7  11   0          0.41          0.71         3.56 o
   8  11   0        132.15        112.79        16.32 o
   9  11   0         51.45         59.80        13.63 o
  10  11   0        334.56        308.67        15.20 o
  11  11   0         86.08         83.55         8.70 o
   0  12   0       5399.08       6174.33       429.25 o
   1  12   0       2006.95       2439.64        41.06 o
   2  12   0       1021.67       1097.72        21.40 o
   3  12   0       1923.34       2049.65        34.90 o
   4  12   0        169.61        184.59         7.47 o
   5  12   0        222.89        207.29         7.65 o
   6  12   0       1917.83       1870.52        30.93 o
   7  12   0        189.85        191.65         5.52 o
   8  12   0       1163.66       1124.55        43.98 o
   9  12   0         61.85         62.29         6.81 o
  10  12   0        266.71        233.30        12.23 o
  11  12   0        230.79        217.19        11.15 o
   1  13   0        301.27        295.36         7.88 o
   2  13   0         12.91         11.60         4.40 o
   3  13   0        428.41        459.58        11.61 o
   4  13   0        140.69        164.78         6.63 o
   5  13   0         89.90         79.85         6.75 o
   6  13   0       2604.53       2662.48        42.98 o
   7  13   0        438.43        448.79         8.65 o
   8  13   0          6.55          8.48         4.62 o
   9  13   0        189.00        187.85         8.17 o
  10  13   0        583.78        515.87        16.88 o
   0  14   0        168.03        209.13        10.49 o
   1  14   0         52.91         83.62         4.30 o
   2  14   0         12.20         17.91         4.98 o
   3  14   0        215.10        234.41         6.34 o
   4  14   0       2872.06       3040.52        77.08 o
   5  14   0        193.97        209.04         8.97 o
   6  14   0        157.53        151.91        10.41 o
   7  14   0        468.92        417.34        12.37 o
   8  14   0        116.12         96.77         7.53 o
   9  14   0        209.79        230.16         8.39 o
  10  14   0         43.78         51.98         5.22 o
   1  15   0       2000.02       1745.40        35.30 o
   2  15   0        742.20        808.33        18.45 o
   3  15   0       2398.69       2558.92        41.40 o
   4  15   0       1907.30       2237.91        43.07 o
   5  15   0       1061.21       1069.79        25.18 o
   6  15   0         89.95         81.39         7.17 o
   7  15   0         38.60         33.69         8.57 o
   8  15   0          0.35          0.99         4.28 o
   9  15   0       1344.84       1287.55        26.86 o
   0  16   0          3.50          6.69         7.32 o
   1  16   0       3408.94       3049.51        59.50 o
   2  16   0        185.55        231.03         8.62 o
   3  16   0         10.91          9.77         4.46 o
   4  16   0       1950.70       2488.59       314.37 o
   5  16   0        112.46         97.00         5.43 o
   6  16   0        147.48        183.45         8.29 o
   7  16   0         25.23         18.63         5.63 o
   8  16   0          0.60          3.77         4.82 o
   9  16   0        230.32        243.31        11.15 o
   1  17   0       1592.91       1653.86        48.11 o
   2  17   0        106.04        126.22         6.66 o
   3  17   0       1143.83       1248.14        21.75 o
   4  17   0        165.49        170.89        36.76 o
   5  17   0         21.50         26.58         4.38 o
   6  17   0        225.50        229.33         6.58 o
   7  17   0        714.40        678.14        15.88 o
   0  18   0          4.77         25.16         7.14 o
   1  18   0          4.37          9.82         5.04 o
   2  18   0        141.02        118.79         6.48 o
   3  18   0         28.74         29.11         7.10 o
   4  18   0         31.18         26.73         4.45 o
   5  18   0        660.13        648.17        12.44 o
   6  18   0       1849.70       1742.42        60.20 o
   7  18   0        373.57        315.90         9.06 o
   1  19   0       1111.92       1076.81        22.86 o
   2  19   0          2.17          4.03         5.08 o
   3  19   0       2938.58       3404.56       411.23 o
   4  19   0          4.15          6.40         3.64 o
   5  19   0        110.36        115.27         4.70 o
   6  19   0        412.92        402.69        10.48 o
   0  20   0       1373.28       1502.68        42.82 o
   1  20   0        713.04        655.00        61.25 o
   2  20   0        549.67        702.39       195.94 o
   3  20   0          0.00          3.74         4.21 o
   4  20   0        342.18        276.08         9.94 o
   1  21   0        702.36        820.31       131.80 o
   2  21   0         31.99         28.14         5.87 o
   1   0   1     117749.10     102052.39      1350.66 o
   2   0   1       1946.59       1692.05        26.88 o
   3   0   1        260.35        267.69         6.18 o
   4   0   1          0.43          7.16         4.60 o
   5   0   1        122.45        133.06         6.86 o
   6   0   1       3245.98       3256.55        71.21 o
   7   0   1        305.78        299.94         6.76 o
   8   0   1       2368.13       2407.48        40.43 o
   9   0   1        729.86        713.59        18.11 o
  10   0   1       3356.83       3630.28        71.44 o
  11   0   1         68.62         82.85         7.48 o
  12   0   1        743.67        692.00        17.25 o
  13   0   1        177.73        181.56         8.03 o
 -13   1   1        755.18        737.65        26.93 o
 -12   1   1        536.70        520.38        10.48 o
 -11   1   1        458.00        442.44         9.46 o
 -10   1   1        674.42        684.15        12.35 o
  -9   1   1         33.38         34.46         4.45 o
  -8   1   1       2008.23       2061.49        28.71 o
  -7   1   1        991.23       1022.37        26.30 o
  -6   1   1       1564.85       1474.55        34.23 o
  -5   1   1       8483.28       8711.22       234.89 o
  -4   1   1       2490.92       2286.83        64.58 o
  -3   1   1      11395.05      11053.34       294.97 o
  -2   1   1       2650.41       2351.19        64.47 o
  -1   1   1       3478.69       2917.00        75.18 o
   0   1   1       9625.58       7641.22       212.82 o
   1   1   1       3444.13       3000.53        46.46 o
   2   1   1       2629.13       2294.48        29.49 o
   3   1   1      11374.68      10854.43       144.46 o
   4   1   1       2502.80       2248.36        31.57 o
   5   1   1       8460.17       8544.57       132.48 o
   6   1   1       1576.87       1682.36        24.83 o
   7   1   1        991.48       1011.22        13.73 o
   8   1   1       1991.65       2009.93        23.95 o
   9   1   1         33.82         36.28         4.21 o
  10   1   1        670.64        673.05        12.18 o
  11   1   1        464.47        444.18         9.51 o
  12   1   1        531.47        519.33         9.25 o
  13   1   1        758.50        763.68        12.63 o
 -13   2   1        253.85        252.02         6.45 o
 -12   2   1        321.85        319.74         6.37 o
 -11   2   1       4362.86       4526.82        62.39 o
 -10   2   1          1.12          4.31         4.82 o
  -9   2   1        142.79        134.79         8.11 o
  -8   2   1        338.20        279.05         7.53 o
  -7   2   1       1472.62       1288.23        20.82 o
  -6   2   1       1206.38       1149.60        16.96 o
  -5   2   1       5876.82       5787.73        91.57 o
  -4   2   1       3780.64       3516.89        56.40 o
  -3   2   1       3800.09       3672.68        58.17 o
  -2   2   1      15421.98      13813.48       259.66 o
  -1   2   1       6379.29       5654.65        87.19 o
   0   2   1       2059.00       1971.11        47.61 o
   1   2   1       6385.26       5753.12        88.61 o
   2   2   1      15382.68      13620.71       208.39 o
   3   2   1       3796.28       3631.47        48.95 o
   4   2   1       3791.58       3544.71        48.49 o
   5   2   1       5862.60       5665.36       109.81 o
   6   2   1       1210.53       1167.23        17.64 o
   7   2   1       1482.47       1312.83        21.69 o
   8   2   1        333.56        277.87         6.55 o
   9   2   1        139.52        131.27         4.99 o
  10   2   1          1.17          5.96         4.85 o
  11   2   1       4365.90       4487.12        93.67 o
  12   2   1        322.42        327.10         9.64 o
  13   2   1        252.57        256.70         7.64 o
 -13   3   1       1146.61       1190.88        24.84 o
 -12   3   1       1055.72       1086.68        19.28 o
 -11   3   1        219.03        252.87         7.22 o
 -10   3   1        406.63        403.75         8.86 o
  -9   3   1        962.17       1031.68        14.02 o
  -8   3   1       1893.54       1909.52        30.48 o
  -7   3   1        368.51        319.30         8.02 o
  -6   3   1       2547.51       2538.10        41.58 o
  -5   3   1       1620.57       1779.65        44.01 o
  -4   3   1       1480.06       1439.13        31.01 o
  -3   3   1       6278.19       5764.09       110.69 o
  -2   3   1       4826.03       4372.93        84.19 o
  -1   3   1       2546.48       2408.55        38.12 o
   0   3   1        652.27        811.70        10.63 o
   1   3   1       2563.02       2422.02        38.17 o
   2   3   1       4832.77       4377.84        83.79 o
   3   3   1       6278.43       5682.88       103.04 o
   4   3   1       1487.87       1445.41        25.04 o
   5   3   1       1604.62       1674.01        35.85 o
   6   3   1       2569.16       2619.69        54.27 o
   7   3   1        368.52        331.73         6.97 o
   8   3   1       1894.05       1884.29        27.30 o
   9   3   1        958.62       1026.26        15.47 o
  10   3   1        404.64        409.78        10.34 o
  11   3   1        214.94        243.92         7.06 o
  12   3   1       1044.76       1104.70        17.63 o
  13   3   1       1151.45       1156.22        39.83 o
 -13   4   1         12.05          8.55         3.82 o
 -12   4   1        999.03       1031.64        15.54 o
 -11   4   1       1301.20       1425.32        30.85 o
 -10   4   1        517.55        532.37        12.00 o
  -9   4   1       1191.79       1137.63        17.18 o
  -8   4   1       1075.45       1091.59        14.22 o
  -7   4   1        853.04        870.24        15.38 o
  -6   4   1        202.34        206.00         4.88 o
  -5   4   1        839.74        759.88        16.79 o
  -4   4   1       1799.87       1851.22        39.15 o
  -3   4   1      31546.08      30621.13       574.45 o
  -2   4   1      27178.98      24161.81       585.81 o
  -1   4   1      25117.32      21657.45       315.05 o
   0   4   1      16512.19      15487.28       183.96 o
   1   4   1      25013.39      21750.77       331.92 o
   2   4   1      27219.12      24608.74       462.08 o
   3   4   1      31570.88      31443.14       590.22 o
   4   4   1       1802.39       1869.61        54.88 o
   5   4   1        839.15        761.26        30.34 o
   6   4   1        202.06        200.84         5.78 o
   7   4   1        852.19        891.70        13.55 o
   8   4   1       1077.34       1110.65        14.37 o
   9   4   1       1191.41       1138.06        15.08 o
  10   4   1        518.31        564.91        15.28 o
  11   4   1       1296.04       1428.93        30.93 o
  12   4   1        996.59       1049.44        19.98 o
  13   4   1         12.48         13.84         4.34 o
 -13   5   1        224.22        219.18         6.36 o
 -12   5   1        111.90         95.17         5.08 o
 -11   5   1        204.88        192.47         6.64 o
 -10   5   1       1091.41       1040.47        19.44 o
  -9   5   1        334.06        349.54         7.98 o
  -8   5   1       1731.90       1787.72        23.36 o
  -7   5   1       1104.36       1174.58        17.99 o
  -6   5   1        464.89        611.78        41.31 o
  -5   5   1       5511.49       5786.46        86.64 o
  -4   5   1       2962.93       3069.78        64.04 o
  -3   5   1       2785.21       2608.39        71.54 o
  -2   5   1         41.13         40.34         6.32 o
  -1   5   1        112.18         67.01         3.31 o
   0   5   1       3701.48       4125.33        50.18 o
   1   5   1        108.40         65.43         3.36 o
   2   5   1         40.94         39.93         3.22 o
   3   5   1       2750.35       2626.06       111.41 o
   4   5   1       2975.81       3053.79        62.26 o
   5   5   1       5498.67       5905.20       176.06 o
   6   5   1        464.77        533.13        11.65 o
   7   5   1       1105.47       1182.35        15.09 o
   8   5   1       1750.28       1815.50        21.57 o
   9   5   1        336.77        348.66         8.00 o
  10   5   1       1093.60       1040.14        19.40 o
  11   5   1        204.49        189.76         6.59 o
  12   5   1        109.83         98.37         4.61 o
  13   5   1        223.57        220.83         6.07 o
 -13   6   1         49.95         63.99         8.72 o
 -12   6   1          6.93          9.36         4.04 o
 -11   6   1       1294.13       1243.20        17.16 o
 -10   6   1        372.77        378.73        10.28 o
  -9   6   1        405.62        424.73        16.18 o
  -8   6   1        317.25        337.99         6.61 o
  -7   6   1        996.59        962.57        14.20 o
  -6   6   1       4638.11       4249.58        71.68 o
  -5   6   1       5668.29       5593.73       116.84 o
  -4   6   1       2460.48       2488.94        71.27 o
  -3   6   1        929.52        953.82        62.43 o
  -2   6   1       4431.39       3969.40        92.33 o
  -1   6   1       1990.66       1826.67        26.40 o
   0   6   1       4530.09       3903.60        61.83 o
   1   6   1       1983.26       1837.51        23.81 o
   2   6   1       4435.71       4093.59        56.02 o
   3   6   1        926.36        979.45        27.66 o
   4   6   1       2443.33       2478.97       114.32 o
   5   6   1       5700.55       5658.70       115.56 o
   6   6   1       4642.91       4314.83        50.42 o
   7   6   1        991.25        960.10        12.64 o
   8   6   1        317.17        328.08         8.18 o
   9   6   1        398.85        417.80        10.65 o
  10   6   1        372.05        379.35         9.97 o
  11   6   1       1300.40       1254.24        19.33 o
  12   6   1          6.85          3.67         4.02 o
  13   6   1         48.05         66.71         5.90 o
 -12   7   1        149.34        155.85         7.84 o
 -11   7   1        256.38        269.62        10.08 o
 -10   7   1         57.41         46.91         9.63 o
  -9   7   1         94.96         93.11        10.45 o
  -8   7   1        545.42        547.61        16.84 o
  -7   7   1       1948.34       2052.17        37.77 o
  -6   7   1         18.26         37.59         3.34 o
  -5   7   1       2027.82       2274.27        32.92 o
  -4   7   1        686.00        595.97        26.71 o
  -3   7   1       6244.97       6361.60       174.17 o
  -2   7   1        583.09        490.02        11.45 o
  -1   7   1       1545.02       1547.29        20.60 o
   0   7   1        964.28        820.43        16.54 o
   1   7   1       1535.43       1560.36        21.49 o
   2   7   1        586.00        502.97         9.50 o
   3   7   1       6241.48       6194.25       183.04 o
   4   7   1        689.00        709.14        42.91 o
   5   7   1       2038.48       2237.77        35.84 o
   6   7   1         17.90         35.60         3.34 o
   7   7   1       1946.31       2034.11        33.43 o
   8   7   1        545.93        597.30        28.72 o
   9   7   1         99.27         95.42         6.78 o
  10   7   1         59.76         60.48        10.20 o
  11   7   1        258.30        268.96        14.45 o
  12   7   1        145.45        154.83         7.73 o
 -12   8   1        149.79        135.66         7.25 o
 -11   8   1        735.25        730.62        17.80 o
 -10   8   1        174.15        169.12        15.46 o
  -9   8   1        905.40        835.73        19.55 o
  -8   8   1        865.95        785.71        14.65 o
  -7   8   1        307.38        288.54         9.65 o
  -6   8   1        356.33        326.88         7.26 o
  -5   8   1        436.06        518.47        11.50 o
  -4   8   1        530.34        594.27        11.74 o
  -3   8   1        929.99        939.54        16.68 o
  -2   8   1        332.35        437.39        20.83 o
  -1   8   1      20832.82      21551.91       286.46 o
   0   8   1       5118.51       6351.75        86.65 o
   1   8   1      20844.54      21760.52       289.61 o
   2   8   1        330.47        434.83        14.09 o
   3   8   1        946.83        963.79        16.86 o
   4   8   1        525.02        552.37        16.81 o
   5   8   1        424.27        501.53        13.63 o
   6   8   1        349.44        319.91         5.72 o
   7   8   1        301.15        296.06         7.29 o
   8   8   1        862.88        780.73        16.07 o
   9   8   1        896.32        827.38        19.30 o
  10   8   1        175.37        180.90        12.47 o
  11   8   1        733.29        710.21        17.43 o
  12   8   1        150.89        134.47         9.28 o
 -12   9   1        206.51        176.91         7.44 o
 -11   9   1        113.53        126.62        10.67 o
 -10   9   1        313.34        319.02        15.36 o
  -9   9   1        489.45        490.10        10.91 o
  -8   9   1       2249.76       2097.21        36.35 o
  -7   9   1         59.96         44.78         4.61 o
  -6   9   1       1811.55       1716.91        35.36 o
  -5   9   1        216.67        185.24        12.53 o
  -4   9   1        904.49        923.48        18.31 o
  -3   9   1       3288.04       3804.12        44.66 o
  -2   9   1       3551.01       3410.91        58.33 o
  -1   9   1       1922.07       2108.30        27.46 o
   0   9   1          0.01          2.72         4.15 o
   1   9   1       1938.80       2123.08        27.69 o
   2   9   1       3554.87       3551.58        64.17 o
   3   9   1       3291.37       3735.54        50.84 o
   4   9   1        896.71        917.56        19.40 o
   5   9   1        220.16        190.92         5.56 o
   6   9   1       1818.30       1700.42        21.87 o
   7   9   1         62.93         52.87         3.47 o
   8   9   1       2240.38       2054.58        41.86 o
   9   9   1        495.65        491.01        13.42 o
  10   9   1        309.48        283.84         8.09 o
  11   9   1        117.53        124.03        10.57 o
  12   9   1        208.58        172.94        16.58 o
 -11  10   1        883.87        902.27        28.74 o
 -10  10   1        176.28        181.67         6.62 o
  -9  10   1         42.22         51.54         5.35 o
  -8  10   1       1284.99       1259.50        36.13 o
  -7  10   1        848.28        873.55        13.37 o
  -6  10   1        404.75        393.47         6.54 o
  -5  10   1       6360.75       6608.25        80.74 o
  -4  10   1        441.39        396.36         8.14 o
  -3  10   1       2215.30       2416.82        30.70 o
  -2  10   1       2193.65       2342.49        35.85 o
  -1  10   1        767.36        850.14        10.25 o
   0  10   1       3550.14       2909.82        47.68 o
   1  10   1        768.84        842.46        13.45 o
   2  10   1       2192.59       2317.62        27.51 o
   3  10   1       2220.33       2419.25        51.02 o
   4  10   1        434.21        393.08         7.62 o
   5  10   1       6344.28       6307.53       159.77 o
   6  10   1        417.15        418.65        11.72 o
   7  10   1        851.89        893.78        14.82 o
   8  10   1       1277.58       1250.93        32.47 o
   9  10   1         42.58         45.73         5.20 o
  10  10   1        181.21        182.89         6.66 o
  11  10   1        886.69        900.09        34.11 o
 -11  11   1        285.76        325.00        14.04 o
 -10  11   1         60.70         48.45         4.88 o
  -9  11   1       2423.08       2447.03        73.46 o
  -8  11   1        468.04        457.28        12.82 o
  -7  11   1        962.08       1068.94        19.20 o
  -6  11   1       1695.67       1709.02        30.12 o
  -5  11   1       1107.98       1093.51        27.49 o
  -4  11   1        175.32        184.52         4.06 o
  -3  11   1        196.05        202.63         5.34 o
  -2  11   1       3018.28       3208.08        45.49 o
  -1  11   1       6760.35       7000.59        84.67 o
   0  11   1       5676.86       5949.98        73.03 o
   1  11   1       6760.71       6974.34        94.70 o
   2  11   1       3023.53       3220.98        56.09 o
   3  11   1        196.37        200.69        14.54 o
   4  11   1        176.38        187.54         5.27 o
   5  11   1       1099.31       1078.59        21.36 o
   6  11   1       1700.90       1722.94        30.66 o
   7  11   1        969.37       1081.03        16.63 o
   8  11   1        469.20        462.77        13.00 o
   9  11   1       2430.52       2426.64       106.98 o
  10  11   1         60.80         50.42         6.14 o
  11  11   1        285.92        313.99        13.79 o
 -11  12   1        513.11        506.57        17.98 o
 -10  12   1        268.60        266.44        11.34 o
  -9  12   1        142.94        152.85         7.81 o
  -8  12   1        844.90        791.66        25.30 o
  -7  12   1         25.76         28.14         5.02 o
  -6  12   1       1031.26       1137.82        20.20 o
  -5  12   1       1073.52       1228.01        22.39 o
  -4  12   1        129.02        151.75         4.79 o
  -3  12   1       1948.95       2026.52        47.79 o
  -2  12   1       3437.15       3488.72        51.25 o
  -1  12   1       5595.08       6580.11       101.11 o
   0  12   1       7770.26       9038.16       139.95 o
   1  12   1       5589.23       6520.44       100.16 o
   2  12   1       3416.44       3499.37        59.71 o
   3  12   1       1953.23       2019.38        43.36 o
   4  12   1        127.45        145.58         6.30 o
   5  12   1       1079.42       1226.89        21.97 o
   6  12   1       1042.50       1171.35        25.36 o
   7  12   1         27.42         32.50         4.07 o
   8  12   1        841.91        799.66        17.52 o
   9  12   1        143.97        146.66         7.63 o
  10  12   1        265.94        265.41         9.08 o
  11  12   1        506.80        518.49        18.20 o
 -10  13   1         34.07         41.17         5.47 o
  -9  13   1        109.09         97.96         6.96 o
  -8  13   1        369.73        393.72        11.81 o
  -7  13   1         34.95         40.04         5.01 o
  -6  13   1        794.44        792.60        54.79 o
  -5  13   1       1593.90       1628.88        28.39 o
  -4  13   1        581.57        577.82        12.40 o
  -3  13   1       1440.82       1565.90        23.60 o
  -2  13   1       1190.58       1297.52        22.80 o
  -1  13   1       2012.41       2100.34        35.27 o
   0  13   1        126.96        201.50         7.22 o
   1  13   1       1989.61       2074.12        30.00 o
   2  13   1       1177.25       1345.35        27.60 o
   3  13   1       1440.53       1515.75        47.78 o
   4  13   1        587.89        549.33        10.39 o
   5  13   1       1589.08       1591.47        33.32 o
   6  13   1        803.88        883.61        18.98 o
   7  13   1         35.37         34.81         4.05 o
   8  13   1        367.13        386.30         9.30 o
   9  13   1        112.36         99.06         6.78 o
  10  13   1         34.03         35.52         5.38 o
 -10  14   1        629.28        572.30        13.60 o
  -9  14   1        306.22        293.47         9.45 o
  -8  14   1        979.41        934.63        21.02 o
  -7  14   1        577.36        594.50        12.30 o
  -6  14   1       2736.06       2777.79        56.60 o
  -5  14   1        564.89        556.96        15.41 o
  -4  14   1        603.55        665.26        21.94 o
  -3  14   1        928.70        948.96        18.89 o
  -2  14   1        185.05        179.70         8.60 o
  -1  14   1        206.08        223.32         6.14 o
   0  14   1        288.29        305.80         9.23 o
   1  14   1        206.57        230.03         7.83 o
   2  14   1        182.73        179.08         7.71 o
   3  14   1        932.48        990.34        21.72 o
   4  14   1        603.09        627.71        12.56 o
   5  14   1        568.46        550.21        14.62 o
   6  14   1       2719.30       2831.38        45.92 o
   7  14   1        578.26        584.28        18.24 o
   8  14   1        974.44        920.16        26.42 o
   9  14   1        306.23        298.87         9.78 o
  10  14   1        632.09        572.33        21.21 o
  -9  15   1        204.05        201.45         7.50 o
  -8  15   1        320.48        298.93         7.65 o
  -7  15   1       1427.49       1470.33        43.27 o
  -6  15   1       1745.14       1903.52        31.60 o
  -5  15   1        216.90        275.24         7.69 o
  -4  15   1       2869.38       2873.74        59.25 o
  -3  15   1        821.33        863.09        15.86 o
  -2  15   1        110.77        134.85         7.10 o
  -1  15   1        305.54        337.72         9.75 o
   0  15   1        169.49        179.73         7.28 o
   1  15   1        313.96        344.54         9.95 o
   2  15   1        105.61        117.10         6.92 o
   3  15   1        816.92        848.13        15.69 o
   4  15   1       2880.56       2828.54        64.43 o
   5  15   1        220.73        285.85        23.82 o
   6  15   1       1751.47       1935.12        38.42 o
   7  15   1       1423.71       1444.58        42.82 o
   8  15   1        318.24        298.35         9.50 o
   9  15   1        200.13        210.24        11.08 o
  -9  16   1        111.51        114.40         8.12 o
  -8  16   1         38.75         41.50         5.76 o
  -7  16   1       1146.58       1096.03        33.27 o
  -6  16   1         67.32         72.08         4.84 o
  -5  16   1       1392.08       1516.42        25.87 o
  -4  16   1        987.93       1441.23       318.65 o
  -3  16   1        782.69        850.63        15.79 o
  -2  16   1         80.52         87.89         6.87 o
  -1  16   1       1634.56       1473.47        30.34 o
   0  16   1       1209.50       1019.78        22.08 o
   1  16   1       1628.41       1507.07        30.95 o
   2  16   1         82.40         89.37         6.66 o
   3  16   1        777.95        837.47        18.70 o
   4  16   1        992.74       1155.42        90.06 o
   5  16   1       1392.26       1562.62        42.21 o
   6  16   1         66.20         71.83         6.83 o
   7  16   1       1147.24       1145.16        24.78 o
   8  16   1         36.51         39.65         6.98 o
   9  16   1        110.73        129.06         8.66 o
  -7  17   1        710.27        697.50        16.17 o
  -6  17   1        928.49        972.50        21.56 o
  -5  17   1        501.94        488.48        10.30 o
  -4  17   1        399.17        409.52        53.26 o
  -3  17   1        809.91        776.63        18.73 o
  -2  17   1         10.15         10.35         4.22 o
  -1  17   1        478.01        447.05        16.91 o
   0  17   1         81.41         74.20         5.90 o
   1  17   1        485.31        419.57        24.62 o
   2  17   1         10.85         16.84         7.14 o
   3  17   1        806.81        763.75        14.56 o
   4  17   1        401.19        425.66        56.66 o
   5  17   1        502.08        501.39        10.64 o
   6  17   1        929.48        972.12        21.66 o
   7  17   1        712.18        710.56        16.47 o
  -7  18   1        897.80        893.29        19.23 o
  -6  18   1        329.43        310.86        10.14 o
  -5  18   1         59.85         65.50         4.42 o
  -4  18   1        685.11        737.40        16.84 o
  -3  18   1        453.00        426.28        15.83 o
  -2  18   1        894.32        928.22        40.12 o
  -1  18   1        317.00        336.14         9.68 o
   0  18   1         16.15         14.13         5.00 o
   1  18   1        321.93        363.07        15.03 o
   2  18   1        891.88        912.18        20.20 o
   3  18   1        461.27        436.21        24.60 o
   4  18   1        676.56        703.32        17.67 o
   5  18   1         60.30         68.33         4.52 o
   6  18   1        328.31        316.00        15.49 o
   7  18   1        902.34        911.12        20.09 o
  -6  19   1         67.19         66.03         5.06 o
  -5  19   1        318.57        323.06         7.39 o
  -4  19   1        227.52        220.51         6.08 o
  -3  19   1        208.97        232.09         7.96 o
  -2  19   1       1231.81       1346.22       173.23 o
  -1  19   1          5.58         14.42         4.73 o
   0  19   1        136.01        155.23         5.17 o
   1  19   1          5.71         12.69         4.82 o
   2  19   1       1227.71       1203.74        25.40 o
   3  19   1        208.72        287.48        59.43 o
   4  19   1        221.54        220.67         6.28 o
   5  19   1        313.15        322.55         8.87 o
   6  19   1         67.08         66.46         5.15 o
  -5  20   1        116.88        118.19         7.87 o
  -4  20   1         37.05         35.42         4.14 o
  -3  20   1        445.48        448.68        28.92 o
  -2  20   1       1040.72       1110.90       144.25 o
  -1  20   1        361.33        405.04        79.05 o
   0  20   1        600.03        577.35        18.74 o
   1  20   1        366.78        366.24        34.11 o
   2  20   1       1037.24       1149.67       196.81 o
   3  20   1        447.73        455.55        29.47 o
   4  20   1         37.28         35.68         4.76 o
  -2  21   1        273.88        218.54         9.57 o
  -1  21   1        210.55        177.12         8.56 o
   1  21   1        210.28        346.51        14.82 o
   2  21   1        274.89        231.22        12.15 o
   0   0   2      25761.47      21855.31       577.52 o
   1   0   2      25511.96      23468.50       439.27 o
   2   0   2      41897.71      36861.75       487.71 o
   3   0   2         57.53         32.42         3.11 o
   4   0   2       1325.47       1505.57        21.85 o
   5   0   2       2884.39       2776.96        39.01 o
   6   0   2       4086.83       3881.93        67.13 o
   7   0   2        359.62        258.90         5.91 o
   8   0   2       4210.72       4231.95        66.09 o
   9   0   2        797.64        916.67        18.18 o
  10   0   2       3808.34       3637.83        71.64 o
  11   0   2        865.71        873.44        20.66 o
  12   0   2        110.20        119.35         7.73 o
  13   0   2         82.70         76.82         6.49 o
 -13   1   2        236.88        220.71         5.61 o
 -12   1   2         69.72         68.90         4.87 o
 -11   1   2        501.27        485.54        10.04 o
 -10   1   2       2537.47       2613.00        37.32 o
  -9   1   2        311.86        322.94         7.55 o
  -8   1   2       3458.52       3269.75        42.50 o
  -7   1   2       5365.11       4620.15        58.00 o
  -6   1   2        299.64        306.93         6.63 o
  -5   1   2        719.87        638.41        14.23 o
  -4   1   2      30704.39      27689.41       449.12 o
  -3   1   2       7223.92       7036.85       108.70 o
  -2   1   2       9627.40       8150.83       148.63 o
  -1   1   2       3116.30       2892.21       194.35 o
   0   1   2       3176.06       3122.34        59.21 o
   1   1   2       3113.59       3017.72        40.56 o
   2   1   2       9640.87       8212.65        89.52 o
   3   1   2       7237.19       6968.10        84.06 o
   4   1   2      30653.57      28971.99       383.88 o
   5   1   2        710.97        650.22        10.74 o
   6   1   2        307.31        310.27         5.97 o
   7   1   2       5377.54       4650.85        49.10 o
   8   1   2       3453.51       3290.03        41.93 o
   9   1   2        311.75        320.96         8.03 o
  10   1   2       2525.72       2614.51        37.33 o
  11   1   2        499.41        489.10        10.09 o
  12   1   2         72.47         70.05         4.85 o
  13   1   2        237.40        226.26         5.67 o
 -13   2   2        392.66        442.57         9.89 o
 -12   2   2        493.46        509.92        10.08 o
 -11   2   2        186.94        218.31         7.08 o
 -10   2   2        274.58        282.98         7.52 o
  -9   2   2        922.73        888.05        15.18 o
  -8   2   2       6376.63       6445.00        89.38 o
  -7   2   2        280.25        287.09         8.41 o
  -6   2   2       4651.46       4907.07        67.86 o
  -5   2   2        383.67        423.55        14.23 o
  -4   2   2      17836.63      17390.54       330.94 o
  -3   2   2       5290.73       4673.16       318.21 o
  -2   2   2       8083.42       7249.38       138.30 o
  -1   2   2        401.90        254.88        10.28 o
   0   2   2        196.98        311.46         7.39 o
   1   2   2        406.88        272.56         4.55 o
   2   2   2       8082.29       7121.42       114.03 o
   3   2   2       5298.30       4819.92        73.47 o
   4   2   2      17772.12      17060.27       204.20 o
   5   2   2        378.53        390.69         8.90 o
   6   2   2       4659.25       4816.09        55.54 o
   7   2   2        278.88        284.41         7.67 o
   8   2   2       6381.85       6369.42        90.76 o
   9   2   2        932.27        905.52        20.42 o
  10   2   2        276.77        279.13         7.53 o
  11   2   2        185.48        231.59         7.17 o
  12   2   2        491.90        501.30        10.05 o
  13   2   2        396.15        449.36         8.91 o
 -13   3   2        323.07        286.91         6.96 o
 -12   3   2        437.51        452.47         8.17 o
 -11   3   2        186.91        210.58         6.14 o
 -10   3   2       1503.95       1544.92        23.33 o
  -9   3   2       1145.99       1087.05        22.75 o
  -8   3   2        704.69        673.89        14.09 o
  -7   3   2       4318.79       4186.40        74.34 o
  -6   3   2        922.64        874.86        13.42 o
  -5   3   2       2118.75       2024.45        35.91 o
  -4   3   2       3742.82       3876.13        63.22 o
  -3   3   2        997.99        975.95        21.50 o
  -2   3   2       7601.28       6661.52       103.89 o
  -1   3   2      13547.35      11098.29       170.60 o
   0   3   2      15196.23      13728.34       163.12 o
   1   3   2      13560.39      11232.37       159.21 o
   2   3   2       7559.58       6779.92       120.42 o
   3   3   2       1019.52        888.52        21.56 o
   4   3   2       3751.26       3843.78        47.27 o
   5   3   2       2110.43       2013.09        30.33 o
   6   3   2        922.82        868.16        18.88 o
   7   3   2       4334.42       4204.72        55.40 o
   8   3   2        723.58        697.47        11.75 o
   9   3   2       1139.89       1082.75        16.06 o
  10   3   2       1513.55       1533.75        26.71 o
  11   3   2        187.58        212.44         6.09 o
  12   3   2        441.04        463.79        11.01 o
  13   3   2        319.95        282.23         7.79 o
 -13   4   2        279.77        284.25         7.70 o
 -12   4   2        977.73       1043.93        16.59 o
 -11   4   2        216.84        227.95        10.83 o
 -10   4   2        117.12        108.05         6.65 o
  -9   4   2        774.01        772.82        12.62 o
  -8   4   2        267.44        259.71         5.89 o
  -7   4   2        184.97        198.00         4.95 o
  -6   4   2      10743.52      10588.77       141.21 o
  -5   4   2       3470.26       3462.07        58.11 o
  -4   4   2       7272.23       6687.02       128.21 o
  -3   4   2       5568.24       5391.18       100.51 o
  -2   4   2      10568.02       8826.28       315.05 o
  -1   4   2       8813.57       8154.46       148.78 o
   0   4   2       2255.68       2113.58        26.25 o
   1   4   2       8824.00       8108.09       102.22 o
   2   4   2      10543.68       8782.22       117.70 o
   3   4   2       5579.56       5503.12       102.54 o
   4   4   2       7254.03       6626.43       125.39 o
   5   4   2       3456.98       3406.73        56.93 o
   6   4   2      10791.08      10455.27       132.86 o
   7   4   2        188.45        205.68         5.85 o
   8   4   2        268.02        267.85         7.74 o
   9   4   2        772.73        771.70        17.99 o
  10   4   2        114.67         99.31         6.87 o
  11   4   2        213.78        236.21         8.24 o
  12   4   2        977.35       1079.35        24.25 o
  13   4   2        278.67        264.91         9.46 o
 -13   5   2         49.60         55.90         4.49 o
 -12   5   2         87.58        114.68         5.25 o
 -11   5   2        507.71        476.47        10.93 o
 -10   5   2       1638.98       1724.57        29.59 o
  -9   5   2        277.66        290.49         7.37 o
  -8   5   2       1990.13       1879.26        37.56 o
  -7   5   2       1735.19       1576.30        21.62 o
  -6   5   2        595.87        606.42        11.97 o
  -5   5   2      10085.03      10257.68       140.45 o
  -4   5   2       5997.99       6117.30       116.14 o
  -3   5   2       4289.44       4021.69        76.15 o
  -2   5   2       3886.69       3301.41        82.34 o
  -1   5   2        420.59        508.51        10.34 o
   0   5   2          4.68          5.53         1.67 o
   1   5   2        412.72        500.67         9.81 o
   2   5   2       3866.13       3357.54        51.13 o
   3   5   2       4321.55       3957.12        83.17 o
   4   5   2       5998.84       5911.69       101.92 o
   5   5   2      10087.13      10183.66       192.73 o
   6   5   2        581.33        604.29         8.96 o
   7   5   2       1724.91       1548.58        19.67 o
   8   5   2       2000.13       1906.44        31.72 o
   9   5   2        279.88        297.19        10.29 o
  10   5   2       1663.11       1732.87        29.69 o
  11   5   2        506.88        476.32         9.73 o
  12   5   2         90.15        120.88         5.39 o
  13   5   2         48.62         57.41         4.07 o
 -13   6   2        502.85        540.16        19.44 o
 -12   6   2        180.64        174.26         5.09 o
 -11   6   2        132.47        120.66         5.57 o
 -10   6   2       1798.27       1787.53        26.35 o
  -9   6   2        544.12        543.48        12.83 o
  -8   6   2        915.01        880.44        13.26 o
  -7   6   2       1334.40       1306.43        20.87 o
  -6   6   2       2479.73       2321.80        35.90 o
  -5   6   2        512.66        600.69        24.21 o
  -4   6   2      10483.88      10387.40       284.58 o
  -3   6   2       4734.15       4770.31       386.49 o
  -2   6   2       6902.94       6884.78       126.90 o
  -1   6   2       4087.83       3921.98        62.50 o
   0   6   2       7365.28       7508.65       100.67 o
   1   6   2       4091.31       3969.11        62.81 o
   2   6   2       6927.24       6762.60       115.13 o
   3   6   2       4767.28       4980.61        87.50 o
   4   6   2      10511.03      10284.99       212.78 o
   5   6   2        513.68        571.63        12.30 o
   6   6   2       2472.46       2299.79        25.78 o
   7   6   2       1338.57       1295.34        19.31 o
   8   6   2        912.71        875.69        13.10 o
   9   6   2        546.49        539.69         9.48 o
  10   6   2       1797.83       1783.73        26.22 o
  11   6   2        131.89        128.40         6.43 o
  12   6   2        184.28        180.39         5.15 o
  13   6   2        504.80        517.11        13.04 o
 -12   7   2        408.12        428.79        24.97 o
 -11   7   2        235.13        213.16         9.91 o
 -10   7   2        762.43        739.30        18.87 o
  -9   7   2        293.18        282.68        14.42 o
  -8   7   2       1104.47       1093.11        20.81 o
  -7   7   2        308.25        318.05        16.05 o
  -6   7   2       1649.10       1694.88        24.69 o
  -5   7   2        138.41        105.95         4.25 o
  -4   7   2        459.34        448.08        15.43 o
  -3   7   2       1603.29       1713.15        52.26 o
  -2   7   2       4508.11       4554.79        92.00 o
  -1   7   2        377.20        447.28         8.67 o
   0   7   2       5542.73       5215.10        76.83 o
   1   7   2        374.78        453.47         8.05 o
   2   7   2       4492.54       4729.26        74.95 o
   3   7   2       1583.66       1554.39        38.52 o
   4   7   2        465.83        462.50         7.98 o
   5   7   2        140.40        105.64         5.69 o
   6   7   2       1626.34       1644.01        31.37 o
   7   7   2        302.45        310.04         7.84 o
   8   7   2       1098.43       1076.91        20.50 o
   9   7   2        289.87        279.99         9.81 o
  10   7   2        747.50        716.54        25.49 o
  11   7   2        236.71        222.60        13.28 o
  12   7   2        401.02        410.18        14.44 o
 -12   8   2        232.12        275.95         9.33 o
 -11   8   2        115.94        108.75         7.50 o
 -10   8   2       1494.09       1547.56        32.82 o
  -9   8   2        406.26        363.59        11.24 o
  -8   8   2        669.85        644.64        20.16 o
  -7   8   2         73.56         89.47        12.85 o
  -6   8   2       4535.55       4737.14        64.94 o
  -5   8   2       2555.65       2618.13        42.71 o
  -4   8   2       4199.69       4600.70        73.69 o
  -3   8   2        451.71        413.08         9.34 o
  -2   8   2       3648.58       3827.10        81.19 o
  -1   8   2       7111.36       6665.10        90.78 o
   0   8   2       4235.81       4576.43        72.71 o
   1   8   2       7131.24       6863.56        93.38 o
   2   8   2       3638.98       3916.00        63.58 o
   3   8   2        460.48        430.54         9.18 o
   4   8   2       4216.69       4471.89        56.13 o
   5   8   2       2540.17       2537.07        54.12 o
   6   8   2       4530.90       4599.32        61.92 o
   7   8   2         70.04         82.77         3.64 o
   8   8   2        675.02        637.15        15.71 o
   9   8   2        411.11        369.61        11.34 o
  10   8   2       1492.52       1470.47        44.52 o
  11   8   2        114.05        108.66        10.52 o
  12   8   2        235.79        264.81         9.20 o
 -12   9   2        517.82        548.79        14.64 o
 -11   9   2          0.09          1.04         5.94 o
 -10   9   2        122.90        124.56        11.42 o
  -9   9   2        164.44        204.96         7.03 o
  -8   9   2        684.08        676.02        13.08 o
  -7   9   2         78.00         69.15         5.36 o
  -6   9   2       2362.09       2341.29        27.96 o
  -5   9   2       1364.34       1538.20        22.64 o
  -4   9   2       1135.70       1222.61        27.47 o
  -3   9   2        535.51        515.76        13.26 o
  -2   9   2        494.93        570.90        11.19 o
  -1   9   2       2935.43       3115.81        61.54 o
   0   9   2       1774.57       1729.07        30.43 o
   1   9   2       2906.39       3001.70        42.71 o
   2   9   2        491.48        562.10        15.44 o
   3   9   2        542.05        527.09        20.48 o
   4   9   2       1139.47       1192.51        40.56 o
   5   9   2       1357.63       1447.59        36.97 o
   6   9   2       2369.51       2316.89        36.44 o
   7   9   2         79.33         72.32         3.60 o
   8   9   2        686.97        683.20        16.58 o
   9   9   2        169.21        212.15         8.79 o
  10   9   2        123.64        117.90         7.21 o
  11   9   2          0.08          9.45         5.99 o
  12   9   2        515.81        518.46        18.63 o
 -12  10   2        569.22        585.56        19.71 o
 -11  10   2         76.59         91.10         9.35 o
 -10  10   2        218.44        222.82         8.90 o
  -9  10   2        679.13        672.34        13.55 o
  -8  10   2       1356.92       1413.19        24.55 o
  -7  10   2         17.76         14.59         3.89 o
  -6  10   2       1281.01       1331.64        38.75 o
  -5  10   2       1356.52       1444.27        19.97 o
  -4  10   2        304.14        379.61         8.13 o
  -3  10   2       2760.70       2945.57        33.07 o
  -2  10   2       2867.48       3195.53        51.63 o
  -1  10   2       1316.03       1438.86        17.32 o
   0  10   2          2.64          0.97         2.42 o
   1  10   2       1310.54       1428.50        19.04 o
   2  10   2       2860.68       3282.38        40.32 o
   3  10   2       2763.62       2684.75        71.58 o
   4  10   2        304.01        348.75         8.87 o
   5  10   2       1354.18       1453.89        69.02 o
   6  10   2       1260.66       1390.72        60.67 o
   7  10   2         18.28         13.31         3.69 o
   8  10   2       1360.61       1431.54        43.24 o
   9  10   2        679.59        654.12        19.31 o
  10  10   2        214.20        209.93         7.07 o
  11  10   2         75.24         92.19         6.68 o
  12  10   2        568.14        594.41        19.95 o
 -11  11   2        874.12        793.63        41.29 o
 -10  11   2        334.55        309.84         9.65 o
  -9  11   2       1458.47       1484.93        25.58 o
  -8  11   2       2350.56       2344.00        62.44 o
  -7  11   2        886.71        877.10        23.62 o
  -6  11   2        225.28        212.20         6.05 o
  -5  11   2       1841.15       1911.75        32.60 o
  -4  11   2        150.34        140.12         4.88 o
  -3  11   2         22.12         37.75         2.63 o
  -2  11   2        547.30        540.01        10.55 o
  -1  11   2       5071.99       5355.25        71.16 o
   0  11   2         17.41         37.06         3.49 o
   1  11   2       5084.34       5406.26        96.51 o
   2  11   2        552.19        548.82         7.95 o
   3  11   2         21.98         40.08         6.05 o
   4  11   2        149.70        140.94         6.99 o
   5  11   2       1847.95       1924.58        45.56 o
   6  11   2        228.88        204.22         7.54 o
   7  11   2        885.26        877.83        14.02 o
   8  11   2       2365.65       2399.44        39.31 o
   9  11   2       1462.83       1504.25        31.87 o
  10  11   2        337.90        329.34        25.79 o
  11  11   2        866.46        790.91        25.61 o
 -11  12   2         75.50         72.99         8.20 o
 -10  12   2        360.02        359.77        11.66 o
  -9  12   2        590.92        541.39        19.05 o
  -8  12   2        286.42        242.06         9.37 o
  -7  12   2        155.10        136.09         8.21 o
  -6  12   2       1921.18       1888.38        31.53 o
  -5  12   2        378.65        397.13         9.09 o
  -4  12   2        596.33        658.35        21.16 o
  -3  12   2       1537.58       1577.35        22.21 o
  -2  12   2        506.50        599.94        13.60 o
  -1  12   2       1869.76       2191.44        27.97 o
   0  12   2       1911.81       2210.39        41.51 o
   1  12   2       1865.41       2267.07        36.01 o
   2  12   2        509.19        641.66        13.54 o
   3  12   2       1533.55       1536.12        91.64 o
   4  12   2        592.01        601.87        27.47 o
   5  12   2        382.46        392.16         9.33 o
   6  12   2       1897.74       1883.89        39.77 o
   7  12   2        158.98        136.65         4.99 o
   8  12   2        289.27        251.18         9.47 o
   9  12   2        594.30        545.33        25.47 o
  10  12   2        365.40        359.27        10.59 o
  11  12   2         74.81         72.28         8.08 o
 -10  13   2        423.34        418.30        11.27 o
  -9  13   2        184.54        190.47        16.03 o
  -8  13   2       1721.80       1789.54        37.06 o
  -7  13   2       1351.28       1373.01        23.84 o
  -6  13   2        543.93        583.62        15.32 o
  -5  13   2       1595.51       1684.23        21.82 o
  -4  13   2       2380.50       2259.38        34.55 o
  -3  13   2        461.57        513.91         9.57 o
  -2  13   2        254.64        316.59        10.93 o
  -1  13   2       1089.03       1251.67        20.92 o
   0  13   2         20.19         45.18         5.06 o
   1  13   2       1072.52       1227.47        20.59 o
   2  13   2        263.32        328.60         9.25 o
   3  13   2        458.45        506.31        11.72 o
   4  13   2       2383.95       2288.48        39.35 o
   5  13   2       1612.28       1683.84        36.70 o
   6  13   2        541.02        579.58        14.98 o
   7  13   2       1337.95       1352.38        20.24 o
   8  13   2       1742.69       1792.87        33.05 o
   9  13   2        184.91        205.70        11.30 o
  10  13   2        424.91        425.27        11.39 o
 -10  14   2        971.18        918.87        27.82 o
  -9  14   2        427.40        396.58        11.82 o
  -8  14   2        542.71        522.29        13.80 o
  -7  14   2        396.94        387.12         9.29 o
  -6  14   2        709.42        770.62        14.45 o
  -5  14   2       4738.65       5010.27        81.32 o
  -4  14   2        960.47       1059.63        19.59 o
  -3  14   2        912.23        916.79        15.11 o
  -2  14   2        438.79        456.17        11.88 o
  -1  14   2        488.05        499.84        10.10 o
   0  14   2         63.23         62.82         5.55 o
   1  14   2        486.69        516.79        12.76 o
   2  14   2        435.42        472.81        12.94 o
   3  14   2        939.45        950.28        18.70 o
   4  14   2        960.18       1068.76        33.63 o
   5  14   2       4722.66       4963.86       103.43 o
   6  14   2        714.70        789.81        15.11 o
   7  14   2        393.09        388.76        10.77 o
   8  14   2        543.81        524.97        12.15 o
   9  14   2        421.44        388.17        17.81 o
  10  14   2        961.95        912.66        19.76 o
  -9  15   2        476.88        461.27        11.90 o
  -8  15   2       1510.05       1516.69        31.47 o
  -7  15   2         92.24        112.86        10.15 o
  -6  15   2        136.21        130.34         5.62 o
  -5  15   2        277.39        298.38         8.00 o
  -4  15   2       1332.37       1352.98        31.15 o
  -3  15   2       1280.46       1337.75        28.04 o
  -2  15   2        140.95        143.10         5.43 o
  -1  15   2         82.23         88.33         4.77 o
   0  15   2         78.22         64.46         5.70 o
   1  15   2         81.99         81.59         6.34 o
   2  15   2        140.00        145.60         7.23 o
   3  15   2       1283.65       1313.49        28.12 o
   4  15   2       1328.43       1388.07        34.14 o
   5  15   2        278.72        280.48        10.23 o
   6  15   2        136.18        128.88         5.84 o
   7  15   2         90.94        120.84         5.92 o
   8  15   2       1509.92       1514.75        31.42 o
   9  15   2        475.42        476.53        17.41 o
  -9  16   2        107.78        100.47         7.85 o
  -8  16   2        620.43        630.27        21.42 o
  -7  16   2        412.81        394.93        15.28 o
  -6  16   2       1331.98       1356.23        23.23 o
  -5  16   2         96.50         89.66         6.83 o
  -4  16   2       1040.39       1023.94        24.33 o
  -3  16   2       1134.07       1073.32        28.52 o
  -2  16   2       1800.21       1679.56        30.56 o
  -1  16   2        118.35         79.31         8.78 o
   0  16   2        171.77        161.57         7.03 o
   1  16   2        117.37         78.81         5.88 o
   2  16   2       1803.83       1711.47        44.76 o
   3  16   2       1139.71       1029.07        18.48 o
   4  16   2       1038.46       1099.12        40.11 o
   5  16   2         97.46         98.05         7.41 o
   6  16   2       1339.76       1355.53        23.32 o
   7  16   2        419.31        385.38        11.24 o
   8  16   2        616.45        599.20        19.94 o
   9  16   2        106.50        108.83         8.23 o
  -8  17   2        209.66        206.33        10.47 o
  -7  17   2       2015.17       2071.58        41.38 o
  -6  17   2        284.10        291.93        10.35 o
  -5  17   2         79.69         92.27         4.91 o
  -4  17   2       1346.69       1519.16        79.48 o
  -3  17   2       1107.56       1060.08        24.78 o
  -2  17   2        718.68        795.74        14.74 o
  -1  17   2       1123.03       1064.58        22.78 o
   0  17   2          3.43         -0.10         5.19 o
   1  17   2       1124.04       1041.81        49.78 o
   2  17   2        719.26        789.76        26.34 o
   3  17   2       1106.79       1057.06        18.85 o
   4  17   2       1352.66       1434.30        31.82 o
   5  17   2         79.98         94.45         6.84 o
   6  17   2        281.43        292.52         9.69 o
   7  17   2       2033.28       2129.09        42.62 o
   8  17   2        211.45        200.93        10.39 o
  -7  18   2         50.67         42.85         4.76 o
  -6  18   2        402.05        395.40        12.21 o
  -5  18   2       1118.39       1202.18        20.54 o
  -4  18   2         55.31         59.02         5.24 o
  -3  18   2         66.84         71.76         6.15 o
  -2  18   2        166.01        188.28        20.71 o
  -1  18   2         38.12         46.11         5.11 o
   0  18   2        795.03        727.13        13.48 o
   1  18   2         36.95         34.65         8.27 o
   2  18   2        161.72        158.86         7.16 o
   3  18   2         68.04         80.16         6.13 o
   4  18   2         57.85         62.85         6.30 o
   5  18   2       1120.58       1198.80        25.24 o
   6  18   2        402.29        408.48        11.11 o
   7  18   2         51.33         48.55         5.04 o
  -6  19   2        193.29        211.97         7.12 o
  -5  19   2          8.51          7.99         4.66 o
  -4  19   2       1511.22       1455.12        29.59 o
  -3  19   2         30.33         16.38         4.85 o
  -2  19   2        150.00        209.20        50.73 o
  -1  19   2        103.62        130.50        19.27 o
   0  19   2        113.67         72.92         7.13 o
   1  19   2        101.46        107.00         5.97 o
   2  19   2        152.62        166.65         7.06 o
   3  19   2         29.97         28.01         5.60 o
   4  19   2       1511.05       1608.68        68.46 o
   5  19   2          7.98          6.87         4.16 o
   6  19   2        194.63        224.73         7.50 o
  -4  20   2        742.59        758.39        27.23 o
  -3  20   2        850.51        835.92        21.80 o
  -2  20   2       1264.76       1301.24        58.45 o
  -1  20   2        566.04        445.89        15.67 o
   0  20   2         23.18         22.29         4.26 o
   1  20   2        562.76        479.48        25.67 o
   2  20   2       1269.66       1402.98       113.86 o
   3  20   2        845.53        988.24       153.11 o
   4  20   2        745.19        766.24        30.78 o
  -2  21   2          3.39          5.40         5.45 o
  -1  21   2        200.73        162.79         8.19 o
   0  21   2         16.37          6.39         5.61 o
   1  21   2        202.84        246.68        11.30 o
   2  21   2          3.92         -6.56         6.56 o
   1   0   3         94.12         80.78         2.61 o
   2   0   3        152.56         64.64         3.46 o
   3   0   3      44042.13      40818.94       539.40 o
   4   0   3       1387.36       1476.37        21.52 o
   5   0   3        207.56        294.38        11.24 o
   6   0   3        762.50        734.35        14.78 o
   7   0   3        457.61        331.92         7.66 o
   8   0   3       1156.46       1105.92        19.12 o
   9   0   3         18.92         15.51         5.36 o
  10   0   3       3388.58       3434.92        67.80 o
  11   0   3        114.50        105.90         7.62 o
  12   0   3        223.57        228.42         9.31 o
  13   0   3        538.78        502.22        13.17 o
 -13   1   3        606.99        606.19        13.02 o
 -12   1   3         82.44         86.29         5.31 o
 -11   1   3          1.15         -0.87         4.45 o
 -10   1   3       1772.34       1709.61        25.52 o
  -9   1   3       1822.26       1818.87        24.21 o
  -8   1   3       1319.26       1377.99        19.86 o
  -7   1   3       3373.31       3413.32        43.72 o
  -6   1   3       7519.59       7894.27        96.32 o
  -5   1   3       2292.94       2170.83        32.41 o
  -4   1   3      12487.91      12387.15       166.48 o
  -3   1   3      10482.39       9581.92       149.40 o
  -2   1   3      23082.93      21025.40       322.31 o
  -1   1   3       1747.21       1535.12        30.71 o
   0   1   3       9888.25       9140.20       171.18 o
   1   1   3       1752.67       1556.50        35.96 o
   2   1   3      23081.36      20854.50       246.25 o
   3   1   3      10476.08       9540.19       143.07 o
   4   1   3      12492.17      12443.59       161.58 o
   5   1   3       2304.39       2177.25        28.60 o
   6   1   3       7527.51       7878.93        87.62 o
   7   1   3       3365.82       3406.38        36.78 o
   8   1   3       1324.07       1379.20        16.74 o
   9   1   3       1830.05       1807.08        24.12 o
  10   1   3       1753.32       1692.69        25.30 o
  11   1   3          1.49         -2.37         4.47 o
  12   1   3         82.06         87.57         5.32 o
  13   1   3        612.76        613.16        11.57 o
 -13   2   3         18.50         29.80         3.91 o
 -12   2   3       1088.52       1117.30        28.17 o
 -11   2   3       1549.59       1574.42        21.29 o
 -10   2   3        156.98        161.22         6.25 o
  -9   2   3        199.56        195.61         6.54 o
  -8   2   3       1927.51       1907.59        34.13 o
  -7   2   3        199.27        202.73         8.67 o
  -6   2   3       3946.48       4108.49        58.02 o
  -5   2   3       2005.41       2051.06        44.91 o
  -4   2   3       6823.40       6686.29       143.16 o
  -3   2   3      40092.06      37256.48       699.14 o
  -2   2   3      34095.34      30192.18       564.96 o
  -1   2   3       4155.96       3409.52        93.68 o
   0   2   3      22484.90      18766.39       496.82 o
   1   2   3       4155.73       3522.99        44.46 o
   2   2   3      34154.45      30264.99       322.36 o
   3   2   3      39966.79      38221.61       682.68 o
   4   2   3       6800.17       6647.46        80.78 o
   5   2   3       2003.34       2038.98        30.51 o
   6   2   3       3981.20       4184.76        47.85 o
   7   2   3        197.50        210.35         5.31 o
   8   2   3       1916.50       1919.08        32.72 o
   9   2   3        202.08        188.73         6.42 o
  10   2   3        156.93        162.46         7.50 o
  11   2   3       1545.04       1577.90        29.80 o
  12   2   3       1102.65       1139.35        32.85 o
  13   2   3         19.24         31.90         4.59 o
 -13   3   3         56.78         67.05         4.77 o
 -12   3   3        113.74        121.98         7.40 o
 -11   3   3        618.01        602.46         9.21 o
 -10   3   3        861.13        806.86        13.85 o
  -9   3   3         36.37         50.30         4.05 o
  -8   3   3       1182.43       1244.38        23.80 o
  -7   3   3         47.34         55.56         5.58 o
  -6   3   3       6932.80       7034.75        96.59 o
  -5   3   3       4871.05       4926.44        98.98 o
  -4   3   3      10094.22       9007.38       246.69 o
  -3   3   3        268.52        237.11         9.88 o
  -2   3   3       7765.85       6952.22       218.33 o
  -1   3   3       2044.63       1727.92        28.33 o
   0   3   3        605.64        599.50        10.49 o
   1   3   3       2059.93       1786.11        28.59 o
   2   3   3       7750.49       7525.88       102.68 o
   3   3   3        273.66        233.39         4.99 o
   4   3   3      10095.90       8947.80       107.76 o
   5   3   3       4860.61       4888.26        68.27 o
   6   3   3       6938.86       6968.40        91.02 o
   7   3   3         41.88         55.23         3.55 o
   8   3   3       1177.92       1240.26        16.42 o
   9   3   3         35.23         48.50         5.38 o
  10   3   3        861.03        778.24        15.55 o
  11   3   3        612.04        587.01        13.16 o
  12   3   3        112.77        128.29         6.64 o
  13   3   3         57.64         62.32         4.06 o
 -13   4   3        128.39        134.46         5.14 o
 -12   4   3         28.97         29.33         4.57 o
 -11   4   3        113.43        113.85         4.90 o
 -10   4   3        956.95        966.00        18.25 o
  -9   4   3        155.74        151.19         7.06 o
  -8   4   3       1000.44       1086.49        17.14 o
  -7   4   3       1199.20       1096.31        25.60 o
  -6   4   3        690.71        663.91        10.10 o
  -5   4   3       3496.20       3561.37        72.03 o
  -4   4   3        452.57        440.17        13.03 o
  -3   4   3       8685.39       7884.06       136.67 o
  -2   4   3       5756.51       5396.85       180.33 o
  -1   4   3        301.76        303.43         9.49 o
   0   4   3       1640.37       1091.17        14.94 o
   1   4   3        302.20        298.42         7.34 o
   2   4   3       5731.01       5449.84        73.51 o
   3   4   3       8721.73       7989.27       171.60 o
   4   4   3        451.72        434.70        13.71 o
   5   4   3       3519.38       3536.84        58.93 o
   6   4   3        684.65        643.27         9.52 o
   7   4   3       1203.68       1122.64        16.46 o
   8   4   3       1005.55       1063.47        16.12 o
   9   4   3        155.88        141.24         6.96 o
  10   4   3        956.85        986.79        18.73 o
  11   4   3        113.18        113.82         5.83 o
  12   4   3         29.25         31.12         6.75 o
  13   4   3        128.57        136.33         4.98 o
 -13   5   3         94.94         87.33         5.08 o
 -12   5   3         33.00         29.35         5.18 o
 -11   5   3        247.04        243.47         7.95 o
 -10   5   3        216.06        225.24         6.96 o
  -9   5   3        228.00        239.66         7.04 o
  -8   5   3        326.13        352.06         8.66 o
  -7   5   3       1847.41       1837.56        25.93 o
  -6   5   3         38.17         34.91         2.89 o
  -5   5   3       7230.79       7577.35       127.57 o
  -4   5   3       1183.19       1132.01        37.37 o
  -3   5   3         55.62         41.61         5.67 o
  -2   5   3       7105.29       6732.00       153.44 o
  -1   5   3       2820.89       2766.07        52.04 o
   0   5   3      10914.78      10275.86       122.62 o
   1   5   3       2807.87       2747.83        37.04 o
   2   5   3       7101.81       6943.11       122.82 o
   3   5   3         57.00         50.27         5.23 o
   4   5   3       1202.46       1140.80        21.77 o
   5   5   3       7257.17       7568.96       139.00 o
   6   5   3         41.94         36.75         2.70 o
   7   5   3       1849.30       1801.53        24.63 o
   8   5   3        321.08        349.58         9.17 o
   9   5   3        231.57        241.95         9.24 o
  10   5   3        220.28        243.09         7.06 o
  11   5   3        250.94        235.53         7.96 o
  12   5   3         35.77         35.61         5.30 o
  13   5   3         95.51         81.30         4.27 o
 -13   6   3        274.92        259.77        12.82 o
 -12   6   3        202.08        195.38         5.25 o
 -11   6   3        384.49        438.87         9.10 o
 -10   6   3       1420.15       1398.41        19.01 o
  -9   6   3         72.13         67.50         4.73 o
  -8   6   3         68.65         89.95         8.24 o
  -7   6   3        657.72        676.75        25.25 o
  -6   6   3       1655.80       1821.78        27.45 o
  -5   6   3       3284.97       3083.64        83.01 o
  -4   6   3       2607.42       2972.49       125.08 o
  -3   6   3       3760.42       3677.10       265.17 o
  -2   6   3       5398.68       5780.65       119.30 o
  -1   6   3       5249.25       5385.30        85.00 o
   0   6   3        302.25        358.97         6.64 o
   1   6   3       5251.98       5428.70        73.65 o
   2   6   3       5398.48       5776.63       105.03 o
   3   6   3       3770.08       3724.22        52.37 o
   4   6   3       2629.67       2914.52        54.30 o
   5   6   3       3286.65       3060.86        48.25 o
   6   6   3       1664.97       1788.28        19.62 o
   7   6   3        659.87        680.19        20.31 o
   8   6   3         72.14         85.86         5.88 o
   9   6   3         70.62         57.51         4.06 o
  10   6   3       1414.85       1368.22        20.86 o
  11   6   3        383.83        448.17        10.58 o
  12   6   3        204.87        201.31         5.90 o
  13   6   3        277.00        264.11        12.71 o
 -12   7   3        349.77        328.17        10.32 o
 -11   7   3        227.31        205.95         8.71 o
 -10   7   3         91.56        111.32         7.61 o
  -9   7   3        245.38        227.55         9.38 o
  -8   7   3        147.64        109.70         7.94 o
  -7   7   3       1808.58       1928.19        32.79 o
  -6   7   3        319.66        291.78         7.16 o
  -5   7   3       2071.28       2158.27        27.90 o
  -4   7   3       2349.18       2476.81        40.42 o
  -3   7   3       4915.45       4515.25       308.99 o
  -2   7   3       1612.83       1551.59        42.84 o
  -1   7   3       5091.43       5178.06        70.63 o
   0   7   3       2067.57       1912.77        42.21 o
   1   7   3       5128.70       5295.15        83.72 o
   2   7   3       1617.58       1597.27        37.52 o
   3   7   3       4890.51       4421.77       120.64 o
   4   7   3       2347.27       2393.12        43.77 o
   5   7   3       2076.41       2121.80        35.97 o
   6   7   3        323.79        307.38         5.49 o
   7   7   3       1799.72       1868.71        33.36 o
   8   7   3        144.74        106.52         5.83 o
   9   7   3        242.07        240.72         9.19 o
  10   7   3         92.01        113.78        11.34 o
  11   7   3        224.70        205.85        13.09 o
  12   7   3        342.37        318.19        10.21 o
 -12   8   3        417.29        441.84        12.08 o
 -11   8   3        728.78        629.56        20.17 o
 -10   8   3        967.03       1047.96        23.71 o
  -9   8   3        300.82        333.47        10.94 o
  -8   8   3          6.75          8.91         5.79 o
  -7   8   3       1498.35       1589.43        35.26 o
  -6   8   3         52.52         37.82         3.45 o
  -5   8   3       1311.69       1422.25        19.44 o
  -4   8   3       2223.61       2185.75        32.73 o
  -3   8   3       3159.61       3305.77        63.43 o
  -2   8   3       2530.90       2607.38        83.09 o
  -1   8   3       2485.98       2585.93        43.12 o
   0   8   3          0.34          3.80         4.97 o
   1   8   3       2504.44       2677.37        54.92 o
   2   8   3       2545.94       2631.84        44.06 o
   3   8   3       3153.98       3324.60        69.62 o
   4   8   3       2232.42       2095.43        27.73 o
   5   8   3       1323.92       1398.43        28.27 o
   6   8   3         52.19         40.91         3.26 o
   7   8   3       1490.32       1526.58        23.10 o
   8   8   3          6.07          4.53         5.47 o
   9   8   3        303.01        286.08        10.04 o
  10   8   3        973.37        945.88        58.63 o
  11   8   3        724.79        626.36        22.76 o
  12   8   3        417.74        431.48        11.88 o
 -12   9   3         40.69         50.52         5.70 o
 -11   9   3        395.34        389.89        11.65 o
 -10   9   3       1013.82       1007.95        32.73 o
  -9   9   3       1118.81       1143.26        25.05 o
  -8   9   3        811.51        756.61        21.44 o
  -7   9   3        190.97        219.66         7.26 o
  -6   9   3        983.63       1057.14        19.40 o
  -5   9   3         92.38         92.09         3.61 o
  -4   9   3         35.95         55.66         5.87 o
  -3   9   3       1470.92       1686.55        29.77 o
  -2   9   3       4044.72       4259.25        76.98 o
  -1   9   3       5363.54       5281.84        65.21 o
   0   9   3        186.86        129.20         5.52 o
   1   9   3       5366.46       5244.52        81.18 o
   2   9   3       4019.66       4271.15        62.66 o
   3   9   3       1488.25       1611.14        38.66 o
   4   9   3         36.25         53.25         4.46 o
   5   9   3         93.18         90.07         5.10 o
   6   9   3        985.00       1043.65        18.38 o
   7   9   3        184.07        212.39         5.21 o
   8   9   3        804.85        739.03        25.46 o
   9   9   3       1118.00       1120.78        26.05 o
  10   9   3       1019.93       1027.28        22.93 o
  11   9   3        394.31        382.12        11.45 o
  12   9   3         42.22         36.07         7.77 o
 -12  10   3          1.40          1.53         6.58 o
 -11  10   3        292.66        278.81        13.44 o
 -10  10   3        150.48        169.27        11.66 o
  -9  10   3        190.92        185.95         7.52 o
  -8  10   3         53.31         58.83         5.25 o
  -7  10   3        294.98        295.10        11.51 o
  -6  10   3        173.76        155.17         4.95 o
  -5  10   3       2049.54       2210.37        48.65 o
  -4  10   3       2318.71       2394.26        43.29 o
  -3  10   3         37.60         15.30         2.47 o
  -2  10   3       2402.33       2542.04        36.36 o
  -1  10   3       4278.32       4582.52        55.69 o
   0  10   3        928.44        827.35        10.04 o
   1  10   3       4282.21       4591.67        56.50 o
   2  10   3       2387.59       2556.11        55.31 o
   3  10   3         37.54         15.90         5.06 o
   4  10   3       2314.09       2487.93        48.36 o
   5  10   3       2055.59       2153.08        40.10 o
   6  10   3        170.18        148.63         6.49 o
   7  10   3        292.04        343.46        21.85 o
   8  10   3         50.98         73.53         9.62 o
   9  10   3        194.66        173.78         7.99 o
  10  10   3        148.19        159.04         6.33 o
  11  10   3        288.67        273.67        10.32 o
  12  10   3          1.35         -6.96         6.96 o
 -11  11   3         19.62         16.36         5.36 o
 -10  11   3        641.69        573.21        11.74 o
  -9  11   3        102.52        106.52         6.01 o
  -8  11   3        167.97        158.36         6.52 o
  -7  11   3       2834.07       2872.99        46.38 o
  -6  11   3       1273.21       1201.45        16.02 o
  -5  11   3       1049.58       1103.95        25.08 o
  -4  11   3       1156.07       1150.19        15.16 o
  -3  11   3        108.84        158.55         3.62 o
  -2  11   3       2902.96       2943.43        46.24 o
  -1  11   3       2203.38       2226.13        26.08 o
   0  11   3       1350.86       1355.07        16.50 o
   1  11   3       2201.87       2255.56        29.09 o
   2  11   3       2916.64       3009.30        52.22 o
   3  11   3        105.45        147.67         7.05 o
   4  11   3       1158.69       1163.29        30.85 o
   5  11   3       1047.60       1147.58        29.83 o
   6  11   3       1276.09       1080.20        33.49 o
   7  11   3       2866.56       2954.28        47.62 o
   8  11   3        165.09        161.18         7.36 o
   9  11   3        102.46        103.65         7.88 o
  10  11   3        642.99        588.58        14.85 o
  11  11   3         20.33         19.40         7.45 o
 -11  12   3        269.26        252.99        11.81 o
 -10  12   3        182.69        143.05        16.85 o
  -9  12   3        362.79        337.49        10.61 o
  -8  12   3        336.92        334.16        10.72 o
  -7  12   3       3171.44       3254.99        52.19 o
  -6  12   3       1046.14       1073.37        14.70 o
  -5  12   3       1531.82       1488.76        46.97 o
  -4  12   3         99.81        132.96         6.32 o
  -3  12   3        362.88        355.13         5.68 o
  -2  12   3        278.54        324.58         6.76 o
  -1  12   3        285.13        336.77         5.82 o
   0  12   3       1461.83       1597.41        33.85 o
   1  12   3        285.00        337.58         6.58 o
   2  12   3        279.43        314.51         6.97 o
   3  12   3        360.79        343.61         9.12 o
   4  12   3        100.12        122.48         7.17 o
   5  12   3       1531.72       1573.00        59.12 o
   6  12   3       1053.03       1086.79        28.50 o
   7  12   3       3166.28       3261.50        45.29 o
   8  12   3        335.19        309.45         8.40 o
   9  12   3        365.70        329.26        10.75 o
  10  12   3        177.45        142.66        23.20 o
  11  12   3        271.01        248.43        11.55 o
 -10  13   3        189.25        189.88         7.36 o
  -9  13   3       1880.24       1910.52        38.96 o
  -8  13   3        159.35        157.49         7.87 o
  -7  13   3       1519.05       1530.65        32.56 o
  -6  13   3       5449.63       5927.44        80.40 o
  -5  13   3         52.82         51.57         3.60 o
  -4  13   3        330.46        313.71         6.59 o
  -3  13   3        992.05       1121.35        38.29 o
  -2  13   3       1473.34       1509.37        22.81 o
  -1  13   3         58.21         64.51         3.93 o
   0  13   3         19.44          5.08         3.53 o
   1  13   3         59.50         66.43        13.26 o
   2  13   3       1468.36       1527.65        30.30 o
   3  13   3       1005.70       1171.23        24.95 o
   4  13   3        326.51        298.07         8.45 o
   5  13   3         54.35         57.11         4.96 o
   6  13   3       5455.06       5849.77       118.58 o
   7  13   3       1513.49       1537.55        25.97 o
   8  13   3        158.89        157.83         6.36 o
   9  13   3       1893.48       1874.71        89.36 o
  10  13   3        184.13        183.81         8.63 o
 -10  14   3        144.14        116.29        17.79 o
  -9  14   3         59.33         72.46         6.05 o
  -8  14   3        454.20        471.04        24.54 o
  -7  14   3       1617.45       1501.55        25.73 o
  -6  14   3       1339.04       1374.13        23.45 o
  -5  14   3       1656.68       1798.38        25.39 o
  -4  14   3       2911.46       3043.45        64.54 o
  -3  14   3        105.36        100.57         4.65 o
  -2  14   3        326.67        372.96         8.52 o
  -1  14   3       1378.08       1602.37        26.57 o
   0  14   3         87.65         98.81         6.07 o
   1  14   3       1373.05       1621.23        32.95 o
   2  14   3        333.67        387.62         9.19 o
   3  14   3        100.44         85.03         6.79 o
   4  14   3       2887.98       3093.21        86.61 o
   5  14   3       1669.84       1775.73        38.95 o
   6  14   3       1333.75       1349.13        30.72 o
   7  14   3       1623.21       1552.32        54.80 o
   8  14   3        448.89        460.78        10.77 o
   9  14   3         59.47         71.33         6.02 o
  10  14   3        143.43        114.35         5.95 o
  -9  15   3         55.83         57.97         5.40 o
  -8  15   3        859.32        870.24        19.56 o
  -7  15   3        789.81        794.29        14.95 o
  -6  15   3       1026.72       1061.94        17.50 o
  -5  15   3        965.48        979.36        17.67 o
  -4  15   3        219.74        234.49         7.64 o
  -3  15   3       1499.45       1688.84        62.25 o
  -2  15   3        280.22        278.98         7.19 o
  -1  15   3         66.94         68.87         5.77 o
   0  15   3        889.90        998.07        21.58 o
   1  15   3         65.37         74.77         5.63 o
   2  15   3        276.54        276.09         9.46 o
   3  15   3       1498.15       1609.63        33.63 o
   4  15   3        219.76        225.26        13.03 o
   5  15   3        968.21        980.34        23.91 o
   6  15   3       1028.57       1126.60        23.91 o
   7  15   3        787.48        775.43        14.68 o
   8  15   3        844.18        812.76        31.35 o
   9  15   3         56.52         61.65         7.94 o
  -8  16   3        319.41        312.48        13.49 o
  -7  16   3        127.18        131.41         9.21 o
  -6  16   3        678.80        699.10        19.75 o
  -5  16   3       3166.75       3288.88        65.72 o
  -4  16   3       1734.85       1795.21        31.06 o
  -3  16   3        181.14        181.61         8.06 o
  -2  16   3        971.46        954.00        17.11 o
  -1  16   3        582.11        618.32        14.57 o
   0  16   3         75.30         71.43         5.99 o
   1  16   3        575.89        620.89        38.87 o
   2  16   3        978.85       1002.77        31.84 o
   3  16   3        184.09        187.37         6.45 o
   4  16   3       1732.62       1763.58        36.62 o
   5  16   3       3169.64       3252.39        71.14 o
   6  16   3        682.73        721.28        17.55 o
   7  16   3        124.46        138.16         7.43 o
   8  16   3        321.35        320.86        13.31 o
   9  16   3        516.95        432.84        15.74 o
  -8  17   3        150.59        163.65         9.45 o
  -7  17   3        169.02        172.58         6.89 o
  -6  17   3        358.25        391.18        11.02 o
  -5  17   3        416.00        411.92         9.12 o
  -4  17   3        525.41        551.52        11.17 o
  -3  17   3        271.34        251.58         9.35 o
  -2  17   3          5.56         17.36         4.09 o
  -1  17   3        683.39        758.67        17.19 o
   0  17   3       1069.22       1014.98        17.82 o
   1  17   3        688.52        736.76        44.03 o
   2  17   3          5.87         19.96         8.42 o
   3  17   3        270.72        255.93         7.32 o
   4  17   3        524.36        580.78        18.97 o
   5  17   3        411.26        393.42        11.62 o
   6  17   3        358.85        390.02         8.81 o
   7  17   3        166.27        170.14         7.30 o
   8  17   3        150.92        159.30         9.56 o
  -7  18   3         11.79          8.91         4.34 o
  -6  18   3        220.40        214.46         7.59 o
  -5  18   3        430.44        393.63        10.99 o
  -4  18   3        308.51        302.80         8.84 o
  -3  18   3          8.03          1.66         4.15 o
  -2  18   3        726.48        832.27       108.74 o
  -1  18   3        476.33        493.17        23.60 o
   0  18   3        210.22        189.79        10.40 o
   1  18   3        479.61        458.44        11.78 o
   2  18   3        726.46        698.04        28.79 o
   3  18   3          7.87          3.44         5.29 o
   4  18   3        311.51        315.95        10.47 o
   5  18   3        429.50        393.98        15.91 o
   6  18   3        220.73        223.48         6.11 o
   7  18   3         11.51          8.36         4.76 o
  -6  19   3          8.52         10.55         4.27 o
  -5  19   3        464.63        428.38        11.09 o
  -4  19   3        327.68        308.92        10.73 o
  -3  19   3       1784.47       1849.82        36.22 o
  -2  19   3        904.84       1095.42       122.73 o
  -1  19   3        600.18        618.07        20.57 o
   0  19   3         74.38         78.03         7.55 o
   1  19   3        592.61        583.80        13.95 o
   2  19   3        911.73        956.86        20.79 o
   3  19   3       1790.28       2071.36       153.71 o
   4  19   3        333.38        346.01        18.42 o
   5  19   3        458.10        421.41        17.88 o
   6  19   3          9.02         20.65         4.67 o
  -4  20   3         65.92         68.05         6.94 o
  -3  20   3        133.50        124.61         5.38 o
  -2  20   3        976.37        986.41        29.53 o
  -1  20   3       1428.93       1319.39        38.08 o
   0  20   3         21.34         31.20         4.38 o
   1  20   3       1437.42       1407.82        64.87 o
   2  20   3        972.57       1120.67        89.58 o
   3  20   3        134.22        140.72        14.83 o
   4  20   3         65.21         84.13         5.03 o
  -2  21   3        895.53        761.05        23.08 o
  -1  21   3        122.45        103.05         6.95 o
   0  21   3         27.04         30.09         5.83 o
   1  21   3        124.56        140.48         8.41 o
   2  21   3        896.13       1438.23        42.29 o
   0   0   4        672.62        516.34        15.65 o
   1   0   4      46189.58      39470.96       738.46 o
   2   0   4         24.65         43.67         4.04 o
   3   0   4      24422.34      21532.15       330.14 o
   4   0   4      42972.76      42814.77       654.92 o
   5   0   4        882.18        585.59        12.68 o
   6   0   4        257.63        328.20         9.88 o
   7   0   4        420.77        418.43        11.17 o
   8   0   4        253.83        228.76         6.75 o
   9   0   4         27.56         16.55         4.65 o
  10   0   4       1373.47       1353.71        29.33 o
  11   0   4        366.45        358.01        11.66 o
  12   0   4        615.06        651.55        19.45 o
  13   0   4         46.17         55.53         6.11 o
 -13   1   4         10.32          7.59         4.22 o
 -12   1   4        583.07        588.61        12.85 o
 -11   1   4        674.55        650.49         9.69 o
 -10   1   4         90.35         78.52         5.53 o
  -9   1   4        413.11        431.61         9.03 o
  -8   1   4        565.22        496.16         9.34 o
  -7   1   4       2886.17       2926.74        37.62 o
  -6   1   4        976.24       1030.05        15.20 o
  -5   1   4       2185.28       1952.79        43.26 o
  -4   1   4       7235.46       7456.16       122.46 o
  -3   1   4      13941.87      13017.24       201.83 o
  -2   1   4      35187.35      32980.10       505.20 o
  -1   1   4       4007.82       3481.26        59.57 o
   0   1   4      18435.04      15672.17       239.46 o
   1   1   4       4004.98       3384.51        53.00 o
   2   1   4      35212.53      32084.30       422.83 o
   3   1   4      13943.82      13110.90       156.83 o
   4   1   4       7235.96       7490.12        93.77 o
   5   1   4       2198.58       1963.51        26.12 o
   6   1   4        986.37       1053.26        23.41 o
   7   1   4       2886.01       2927.82        40.64 o
   8   1   4        571.92        496.76         8.31 o
   9   1   4        423.76        448.42         9.22 o
  10   1   4         91.06         76.00         5.38 o
  11   1   4        673.63        652.03        10.78 o
  12   1   4        582.78        598.14        11.14 o
  13   1   4         10.20         13.84         5.14 o
 -13   2   4        110.14         99.63         5.21 o
 -12   2   4          2.01          2.44         4.69 o
 -11   2   4       1456.38       1450.39        22.49 o
 -10   2   4       3111.81       3330.49        46.78 o
  -9   2   4         56.26         66.48         5.07 o
  -8   2   4        965.49        952.41        17.01 o
  -7   2   4       7714.71       7542.94       104.50 o
  -6   2   4       3428.89       3372.85        43.20 o
  -5   2   4       2081.17       2238.52        39.17 o
  -4   2   4       2295.58       1949.45        33.94 o
  -3   2   4       1755.88       1373.85        31.35 o
  -2   2   4      16962.77      14877.39       229.05 o
  -1   2   4       8307.68       7732.29       135.40 o
   0   2   4      33143.11      28313.34       553.34 o
   1   2   4       8313.84       7773.45       113.32 o
   2   2   4      16923.14      15046.51       172.11 o
   3   2   4       1759.48       1401.10        20.29 o
   4   2   4       2304.12       1964.88        25.62 o
   5   2   4       2082.13       2173.83        28.58 o
   6   2   4       3440.68       3432.87        39.74 o
   7   2   4       7726.03       7611.68       100.48 o
   8   2   4        973.90        957.53        15.63 o
   9   2   4         56.70         68.11         6.46 o
  10   2   4       3132.04       3406.52        52.56 o
  11   2   4       1460.55       1426.24        21.85 o
  12   2   4          2.35          4.88         5.60 o
  13   2   4        107.11        101.94         5.87 o
 -13   3   4        323.82        358.26        11.40 o
 -12   3   4         61.13         63.34         5.08 o
 -11   3   4        801.56        802.86        12.30 o
 -10   3   4        209.11        186.92         5.95 o
  -9   3   4        865.40        908.39        14.46 o
  -8   3   4        365.39        339.64        10.53 o
  -7   3   4        695.98        693.03        13.00 o
  -6   3   4       1250.56       1314.93        20.79 o
  -5   3   4       7948.88       7523.31       201.61 o
  -4   3   4        377.74        468.99        19.10 o
  -3   3   4      11734.00      11306.55       263.44 o
  -2   3   4      29729.63      27538.52       732.52 o
  -1   3   4       1704.35       1626.21        65.53 o
   0   3   4        773.21        787.55        23.41 o
   1   3   4       1697.56       1666.61        23.64 o
   2   3   4      29688.52      28017.94       300.69 o
   3   3   4      11727.06      11293.22       217.39 o
   4   3   4        378.92        465.46         9.49 o
   5   3   4       7982.57       7461.32       102.38 o
   6   3   4       1255.23       1304.40        15.45 o
   7   3   4        691.37        714.18         9.68 o
   8   3   4        364.41        333.90         6.58 o
   9   3   4        860.78        876.20        17.92 o
  10   3   4        209.42        198.04         7.84 o
  11   3   4        806.19        837.52        20.46 o
  12   3   4         60.52         68.68         7.50 o
  13   3   4        323.24        369.04        11.63 o
 -13   4   4        133.06        128.73         5.03 o
 -12   4   4         39.85         47.51         4.74 o
 -11   4   4        452.06        418.93         7.96 o
 -10   4   4         68.02         65.58         4.21 o
  -9   4   4        499.72        531.47         9.64 o
  -8   4   4        958.18       1023.48        20.13 o
  -7   4   4        439.09        404.53         8.27 o
  -6   4   4       3540.90       3561.32        45.66 o
  -5   4   4       1456.76       1558.07        34.41 o
  -4   4   4       4938.58       4699.23       105.95 o
  -3   4   4       3963.43       3556.08        97.63 o
  -2   4   4       6504.05       6303.34       222.73 o
  -1   4   4      80192.97      71984.95      1724.81 o
   0   4   4      13373.27      12173.20       188.20 o
   1   4   4      80043.38      70679.39      1821.22 o
   2   4   4       6498.43       6465.03       110.80 o
   3   4   4       3948.75       3608.07        50.68 o
   4   4   4       4957.99       4751.26        84.96 o
   5   4   4       1459.05       1500.57        23.82 o
   6   4   4       3528.83       3525.42        40.67 o
   7   4   4        436.28        397.96         8.77 o
   8   4   4        953.87       1023.00        15.81 o
   9   4   4        503.06        539.53        16.06 o
  10   4   4         69.63         63.02         5.34 o
  11   4   4        446.22        418.62        10.55 o
  12   4   4         36.51         41.68         5.74 o
  13   4   4        132.60        125.29         4.89 o
 -13   5   4        102.30        113.89         9.81 o
 -12   5   4         17.75         12.82         4.96 o
 -11   5   4        277.69        269.56         8.12 o
 -10   5   4        757.14        758.10        13.03 o
  -9   5   4        944.79        962.34        12.99 o
  -8   5   4        170.28        190.08         5.73 o
  -7   5   4       2350.17       2347.45        28.72 o
  -6   5   4        869.63       1043.90        13.47 o
  -5   5   4       5239.98       5402.87        85.57 o
  -4   5   4        499.28        518.91        16.42 o
  -3   5   4       3159.11       2925.65       149.31 o
  -2   5   4       5254.41       4978.21        98.76 o
  -1   5   4       2812.88       2780.37        69.95 o
   0   5   4       2990.83       2273.35        31.40 o
   1   5   4       2818.38       2962.87        40.13 o
   2   5   4       5253.79       4979.03        97.18 o
   3   5   4       3140.66       3348.39        54.56 o
   4   5   4        492.93        496.41        12.11 o
   5   5   4       5247.52       5218.59        90.42 o
   6   5   4        876.49       1030.66        16.06 o
   7   5   4       2351.75       2381.30        31.49 o
   8   5   4        171.10        197.19         9.93 o
   9   5   4        935.32        944.74        22.98 o
  10   5   4        754.04        781.23        15.61 o
  11   5   4        280.04        282.36         8.66 o
  12   5   4         17.91         12.27         5.26 o
  13   5   4        104.74        128.11         9.33 o
 -12   6   4        228.19        235.04         6.33 o
 -11   6   4        409.61        348.97         8.05 o
 -10   6   4       1516.49       1505.02        22.69 o
  -9   6   4         65.92         58.05         3.81 o
  -8   6   4       3177.44       3245.38        39.55 o
  -7   6   4       6214.09       5816.47        77.13 o
  -6   6   4       2334.63       2210.75        29.79 o
  -5   6   4       3364.53       3840.84        53.31 o
  -4   6   4       2835.95       3185.88        55.25 o
  -3   6   4       1458.66       1357.18        94.42 o
  -2   6   4       8769.88       7934.30       228.51 o
  -1   6   4       1860.04       1859.90        33.41 o
   0   6   4       1557.22       1425.75        20.72 o
   1   6   4       1847.07       1925.99        44.33 o
   2   6   4       8785.32       8714.35       162.14 o
   3   6   4       1457.63       1376.33        24.76 o
   4   6   4       2834.37       3023.89        50.69 o
   5   6   4       3377.72       3690.83        41.17 o
   6   6   4       2323.70       2211.65        22.80 o
   7   6   4       6234.44       5893.23        71.83 o
   8   6   4       3191.62       3236.66        33.86 o
   9   6   4         66.52         57.92         4.08 o
  10   6   4       1511.18       1471.44        25.66 o
  11   6   4        406.90        336.19        10.05 o
  12   6   4        227.47        223.55         7.16 o
 -12   7   4         21.89         25.56         5.80 o
 -11   7   4        194.82        219.64         9.29 o
 -10   7   4        231.79        245.95        11.05 o
  -9   7   4        684.08        650.22        16.50 o
  -8   7   4        320.51        294.09         7.17 o
  -7   7   4        499.83        467.39         9.86 o
  -6   7   4        347.86        417.15        10.27 o
  -5   7   4        183.53        198.93         3.85 o
  -4   7   4       1764.22       1950.31        33.27 o
  -3   7   4       5556.61       5712.11       186.51 o
  -2   7   4       4219.94       4358.53       114.33 o
  -1   7   4         48.55         38.73         5.00 o
   0   7   4          1.44          5.17         5.67 o
   1   7   4         48.84         37.78         4.88 o
   2   7   4       4250.26       4550.72        76.18 o
   3   7   4       5527.55       5685.64       134.05 o
   4   7   4       1760.48       1899.89        35.09 o
   5   7   4        177.33        192.39         4.25 o
   6   7   4        342.69        420.00         7.30 o
   7   7   4        502.08        466.19         8.08 o
   8   7   4        318.48        283.52         8.73 o
   9   7   4        691.55        667.37        16.51 o
  10   7   4        231.50        244.90        13.99 o
  11   7   4        193.97        225.63        13.11 o
  12   7   4         19.53         16.10         5.69 o
 -12   8   4        431.96        427.18        11.75 o
 -11   8   4        794.10        770.92        18.48 o
 -10   8   4        496.90        517.37        14.21 o
  -9   8   4        300.99        289.26        10.30 o
  -8   8   4        162.09        135.72         7.72 o
  -7   8   4       1967.10       2064.94        44.51 o
  -6   8   4        919.02        877.47        15.70 o
  -5   8   4        743.09        823.92        11.59 o
  -4   8   4       1521.58       1534.27        23.44 o
  -3   8   4        278.36        321.98         7.04 o
  -2   8   4        796.45        700.53        15.13 o
  -1   8   4       2779.95       2811.46        51.11 o
   0   8   4        524.39        511.58        28.83 o
   1   8   4       2810.68       2875.70        59.05 o
   2   8   4        776.08        698.26        18.86 o
   3   8   4        278.12        315.52        19.25 o
   4   8   4       1533.19       1473.42        22.62 o
   5   8   4        739.39        839.86        30.40 o
   6   8   4        905.31        820.33        13.99 o
   7   8   4       1966.67       1968.39        37.12 o
   8   8   4        163.82        143.51        12.37 o
   9   8   4        300.51        297.79        14.58 o
  10   8   4        491.35        515.98        13.88 o
  11   8   4        795.85        744.70        25.50 o
  12   8   4        428.88        416.18        16.53 o
 -12   9   4        216.55        209.29         7.92 o
 -11   9   4        412.78        415.17        11.98 o
 -10   9   4        817.86        871.02        20.42 o
  -9   9   4         38.53         41.14         6.11 o
  -8   9   4        363.38        326.52        15.59 o
  -7   9   4       1341.51       1396.81        25.34 o
  -6   9   4       3037.01       3039.82        42.96 o
  -5   9   4        616.65        627.89         9.10 o
  -4   9   4        582.81        598.58        10.01 o
  -3   9   4       2395.66       2494.74        28.69 o
  -2   9   4       1798.42       1781.85        19.67 o
  -1   9   4        608.46        569.96         8.13 o
   0   9   4        655.13        825.96        28.15 o
   1   9   4        610.78        580.58        10.31 o
   2   9   4       1806.49       1805.76        30.67 o
   3   9   4       2389.36       2221.61        54.52 o
   4   9   4        584.49        583.00        11.12 o
   5   9   4        620.63        638.61        14.73 o
   6   9   4       3024.17       3061.48        67.60 o
   7   9   4       1343.05       1398.66        21.64 o
   8   9   4        360.75        324.78        10.34 o
   9   9   4         37.01         34.96         6.08 o
  10   9   4        816.39        813.10        29.45 o
  11   9   4        416.06        397.41        11.50 o
  12   9   4        217.33        193.32         7.55 o
 -11  10   4        443.25        396.39        11.46 o
 -10  10   4         80.73         82.21        10.18 o
  -9  10   4        398.92        395.00         9.66 o
  -8  10   4        553.06        565.19        11.98 o
  -7  10   4       2643.96       2661.53        44.99 o
  -6  10   4       2704.85       2725.43        34.43 o
  -5  10   4        176.58        174.23         6.54 o
  -4  10   4        513.97        506.57        17.46 o
  -3  10   4        908.31        888.95        15.89 o
  -2  10   4       3418.12       3705.09        74.72 o
  -1  10   4       2053.30       1985.89        25.11 o
   0  10   4       4368.67       4838.72        59.03 o
   1  10   4       2043.48       2002.08        25.86 o
   2  10   4       3443.07       3832.72        47.89 o
   3  10   4        898.88        882.40        29.45 o
   4  10   4        511.91        552.20        13.40 o
   5  10   4        174.66        171.68         5.14 o
   6  10   4       2716.14       2690.51        48.44 o
   7  10   4       2630.05       2650.15        42.80 o
   8  10   4        555.90        560.28        14.81 o
   9  10   4        396.47        394.99        16.81 o
  10  10   4         75.53         73.57         6.65 o
  11  10   4        436.38        390.35        15.77 o
 -11  11   4        136.07        130.19         9.48 o
 -10  11   4        222.43        201.28        12.47 o
  -9  11   4         61.53         75.97         5.37 o
  -8  11   4         19.71         15.76         4.90 o
  -7  11   4        217.97        244.02         9.26 o
  -6  11   4       2260.51       2350.93        35.46 o
  -5  11   4       4125.02       4367.11        48.96 o
  -4  11   4        536.68        596.40         9.69 o
  -3  11   4       1953.95       2069.76        24.06 o
  -2  11   4        411.60        496.05        11.29 o
  -1  11   4       2344.24       2398.28        30.22 o
   0  11   4         21.55         25.59         2.71 o
   1  11   4       2332.80       2377.16        33.66 o
   2  11   4        417.72        521.23        16.99 o
   3  11   4       1963.46       2029.37        30.55 o
   4  11   4        536.10        619.41        14.87 o
   5  11   4       4131.61       4247.30        82.96 o
   6  11   4       2271.23       2298.70        50.72 o
   7  11   4        218.67        234.63         7.00 o
   8  11   4         20.32         20.78         6.21 o
   9  11   4         60.96         70.10         6.80 o
  10  11   4        226.71        178.58        21.09 o
  11  11   4        138.25        132.46         9.64 o
 -11  12   4        566.02        553.06        18.99 o
 -10  12   4        703.70        658.70        15.64 o
  -9  12   4        290.58        290.69         9.76 o
  -8  12   4        215.40        230.95         8.95 o
  -7  12   4        188.83        188.23         8.07 o
  -6  12   4        103.71        106.81         6.47 o
  -5  12   4        241.43        262.35         6.74 o
  -4  12   4       2264.33       2379.73        32.16 o
  -3  12   4        839.23        900.38        12.88 o
  -2  12   4        873.77        922.35        14.40 o
  -1  12   4        453.82        466.96         7.22 o
   0  12   4       3779.90       3936.70        54.50 o
   1  12   4        458.86        485.28        10.55 o
   2  12   4        879.45        950.17        14.34 o
   3  12   4        833.84        885.48        17.37 o
   4  12   4       2266.47       2336.96        75.12 o
   5  12   4        235.56        261.09         8.04 o
   6  12   4        106.61        121.34         6.54 o
   7  12   4        185.62        214.85        12.97 o
   8  12   4        211.20        220.62         7.28 o
   9  12   4        291.88        299.01        10.07 o
  10  12   4        704.96        683.90        29.58 o
  11  12   4        573.28        523.37        18.15 o
 -10  13   4        263.77        215.38        12.89 o
  -9  13   4       2012.35       2035.22        92.11 o
  -8  13   4       2373.77       2449.05        49.21 o
  -7  13   4       2120.70       2266.49        37.32 o
  -6  13   4         87.55         70.70         3.81 o
  -5  13   4        723.74        724.00        13.80 o
  -4  13   4       4084.27       4219.29        60.87 o
  -3  13   4       1056.19       1133.58        16.88 o
  -2  13   4        606.02        644.04         9.88 o
  -1  13   4        382.23        393.10        12.39 o
   0  13   4        562.51        665.33        12.32 o
   1  13   4        381.73        410.00        17.04 o
   2  13   4        605.18        656.71        13.89 o
   3  13   4       1060.02       1168.30        25.18 o
   4  13   4       4076.97       4196.61        68.55 o
   5  13   4        721.11        701.54        17.86 o
   6  13   4         88.66         73.49         7.28 o
   7  13   4       2125.97       2316.54        37.83 o
   8  13   4       2374.55       2454.16        40.13 o
   9  13   4       2005.64       2060.44        41.76 o
  10  13   4        265.15        226.40         9.72 o
 -10  14   4        448.74        405.29        15.12 o
  -9  14   4        115.67        132.21         6.76 o
  -8  14   4       2858.48       2793.78        55.44 o
  -7  14   4        372.73        399.69         9.40 o
  -6  14   4       2959.89       2978.54        47.93 o
  -5  14   4       1195.73       1164.89        15.81 o
  -4  14   4        266.03        288.61         7.91 o
  -3  14   4        527.51        516.77        14.74 o
  -2  14   4         17.58         12.01         3.21 o
  -1  14   4        992.70       1024.17        22.00 o
   0  14   4        264.32        241.05         7.99 o
   1  14   4        988.32       1031.40        22.14 o
   2  14   4         18.12         12.60         3.95 o
   3  14   4        530.23        536.47        13.95 o
   4  14   4        270.65        296.57         9.52 o
   5  14   4       1212.05       1208.58        32.68 o
   6  14   4       2972.84       2995.25        62.68 o
   7  14   4        373.45        379.73         8.98 o
   8  14   4       2868.56       2791.14        55.48 o
   9  14   4        112.69        123.84        10.09 o
  10  14   4        450.54        378.64        14.53 o
  -9  15   4        525.04        503.99        12.50 o
  -8  15   4        288.05        295.60         9.42 o
  -7  15   4        316.46        334.51         8.33 o
  -6  15   4        596.71        602.70        14.91 o
  -5  15   4       2045.71       2105.16        29.94 o
  -4  15   4       1435.49       1529.17        25.12 o
  -3  15   4        707.92        714.38        17.83 o
  -2  15   4        589.02        677.92        12.81 o
  -1  15   4         17.84         24.05         3.88 o
   0  15   4        181.74        152.60         6.87 o
   1  15   4         18.10         19.16         5.11 o
   2  15   4        579.09        659.31        21.90 o
   3  15   4        699.61        708.33        17.28 o
   4  15   4       1426.57       1374.69        30.13 o
   5  15   4       2044.09       2129.05        45.89 o
   6  15   4        598.03        636.44        23.81 o
   7  15   4        314.47        325.20         8.14 o
   8  15   4        287.98        291.93        13.13 o
   9  15   4        517.11        497.79        17.83 o
  -8  16   4         70.45         63.59         5.52 o
  -7  16   4        300.63        269.66        11.99 o
  -6  16   4       2135.93       2227.07        44.80 o
  -5  16   4        697.54        706.96        20.38 o
  -4  16   4        271.43        304.45         7.86 o
  -3  16   4        173.03        258.66        58.54 o
  -2  16   4        474.51        496.98        10.39 o
  -1  16   4       1605.86       1726.55        28.51 o
   0  16   4        496.53        561.84        13.73 o
   1  16   4       1611.45       1713.28        61.58 o
   2  16   4        477.68        490.62        19.01 o
   3  16   4        174.72        205.40         8.66 o
   4  16   4        273.75        296.58        10.28 o
   5  16   4        705.12        716.25        18.83 o
   6  16   4       2139.76       2243.87        36.88 o
   7  16   4        297.96        275.47         9.55 o
   8  16   4         69.24         68.40         7.93 o
  -8  17   4        258.76        257.22        11.31 o
  -7  17   4        540.56        546.64        18.18 o
  -6  17   4          1.77          4.53         5.63 o
  -5  17   4       1454.27       1382.35        23.50 o
  -4  17   4         98.80         96.87         4.90 o
  -3  17   4        189.82        181.61        10.93 o
  -2  17   4       1034.14       1081.45        24.80 o
  -1  17   4        263.10        268.66        17.29 o
   0  17   4        780.41        892.67        19.71 o
   1  17   4        263.88        261.64        25.71 o
   2  17   4       1036.37       1116.98        34.80 o
   3  17   4        185.95        159.60         6.04 o
   4  17   4         96.93         93.81         6.96 o
   5  17   4       1466.82       1622.10       249.72 o
   6  17   4          1.39          8.04         4.03 o
   7  17   4        532.47        561.45        13.90 o
   8  17   4        256.49        274.17        12.14 o
  -7  18   4        217.73        198.34        10.08 o
  -6  18   4        662.78        598.79        14.14 o
  -5  18   4        178.11        184.67         7.50 o
  -4  18   4         97.16         99.87         4.71 o
  -3  18   4        727.76        665.27        12.69 o
  -2  18   4        174.35        152.04         6.95 o
  -1  18   4        711.48        807.73        25.63 o
   0  18   4        209.26        194.92        10.15 o
   1  18   4        708.18        757.87        34.32 o
   2  18   4        171.68        147.56         6.93 o
   3  18   4        720.29        657.55        15.73 o
   4  18   4         96.84        103.82         6.81 o
   5  18   4        175.60        168.82         6.93 o
   6  18   4        664.39        617.03        11.76 o
   7  18   4        220.02        202.98         7.27 o
  -6  19   4        126.94         97.13         5.12 o
  -5  19   4        300.55        292.30         8.68 o
  -4  19   4          3.60         23.99         7.08 o
  -3  19   4        992.83        960.97        16.73 o
  -2  19   4       1381.03       1531.70        31.03 o
  -1  19   4        158.38        150.58         9.05 o
   0  19   4       1334.11       1290.43        37.48 o
   1  19   4        162.48        156.64         9.78 o
   2  19   4       1385.09       1537.36        31.41 o
   3  19   4        993.57       1075.74        87.88 o
   4  19   4          3.81         17.51         5.22 o
   5  19   4        299.89        277.80        12.04 o
   6  19   4        129.72        100.04         8.05 o
  -4  20   4        217.58        200.43         9.46 o
  -3  20   4         30.66         32.42         6.68 o
  -2  20   4        373.58        338.70        13.13 o
  -1  20   4       1612.55       1542.47        43.85 o
   0  20   4       1049.08        951.51        29.09 o
   1  20   4       1604.92       1569.65        63.04 o
   2  20   4        376.26        374.94        26.83 o
   3  20   4         29.97         42.73         8.61 o
   4  20   4        219.48        218.35        17.18 o
  -1  21   4        260.32        231.54         9.66 o
   0  21   4       1082.52       1072.35        31.14 o
   1  21   4        257.92        303.05        11.78 o
   2  21   4         81.11        122.48        10.14 o
   1   0   5       2137.59       2021.81        55.64 o
   2   0   5      15170.56      13936.42       218.34 o
   3   0   5       4008.93       3968.16        76.72 o
   4   0   5         75.54         45.50         6.03 o
   5   0   5       1101.96       1027.82        51.67 o
   6   0   5       3720.06       3723.19        51.98 o
   7   0   5          0.38          6.59         4.45 o
   8   0   5       1808.76       1920.42        37.55 o
   9   0   5          1.80          1.70         4.49 o
  10   0   5        992.46       1023.37        23.27 o
  11   0   5        126.73        100.08         7.73 o
  12   0   5       1170.03       1225.89        33.00 o
  13   0   5         16.83         17.86         5.69 o
 -13   1   5        892.27        858.39        26.54 o
 -12   1   5         41.78         39.01         4.88 o
 -11   1   5        300.98        321.21         6.96 o
 -10   1   5        911.60        952.08        21.97 o
  -9   1   5        591.41        574.79        10.77 o
  -8   1   5       1715.52       1711.30        30.49 o
  -7   1   5       3043.83       2975.20        38.49 o
  -6   1   5        875.39        925.83        12.55 o
  -5   1   5       1138.40       1083.74        21.45 o
  -4   1   5      13026.57      12675.22       197.87 o
  -3   1   5       6765.65       6230.75       106.59 o
  -2   1   5       1773.98       1824.85        30.53 o
  -1   1   5      19573.15      17441.54       329.81 o
   0   1   5      10501.48       9446.85       177.23 o
   1   1   5      19563.39      17422.78       440.41 o
   2   1   5       1782.28       1727.99        29.07 o
   3   1   5       6761.61       6181.55        84.23 o
   4   1   5      13006.29      12719.03       249.14 o
   5   1   5       1115.58       1054.07        19.73 o
   6   1   5        872.54        916.83        14.03 o
   7   1   5       3026.10       2980.72        52.64 o
   8   1   5       1708.54       1700.84        21.39 o
   9   1   5        587.30        549.77         9.31 o
  10   1   5        915.66        951.13        18.11 o
  11   1   5        301.61        321.09         7.94 o
  12   1   5         42.82         39.51         4.96 o
  13   1   5        881.74        943.81        20.83 o
 -13   2   5        428.79        523.69        13.46 o
 -12   2   5        115.13        110.08         5.60 o
 -11   2   5       1214.71       1237.84        17.22 o
 -10   2   5       8873.82       8612.41       103.85 o
  -9   2   5       3106.60       3050.03        40.72 o
  -8   2   5        607.15        649.85        13.82 o
  -7   2   5       1177.09       1137.26        19.04 o
  -6   2   5       2845.68       2851.20        37.02 o
  -5   2   5        133.62        141.75         7.55 o
  -4   2   5      14198.86      13605.03       212.24 o
  -3   2   5      13624.33      12400.46       192.86 o
  -2   2   5       6190.34       5602.26        88.41 o
  -1   2   5       5988.71       5496.55       120.61 o
   0   2   5         37.69         97.98         4.90 o
   1   2   5       5944.80       5446.21       101.86 o
   2   2   5       6230.48       5769.64       105.06 o
   3   2   5      13608.19      12300.10       146.88 o
   4   2   5      14206.28      13443.81       161.84 o
   5   2   5        133.29        146.89         5.11 o
   6   2   5       2832.20       2868.60        33.99 o
   7   2   5       1177.43       1150.61        15.49 o
   8   2   5        601.25        654.24        13.51 o
   9   2   5       3109.92       3094.65        57.58 o
  10   2   5       8884.91       8578.66       133.51 o
  11   2   5       1217.29       1218.38        19.13 o
  12   2   5        116.54        114.62         6.62 o
  13   2   5        426.56        479.65        19.91 o
 -13   3   5        294.39        279.76         7.79 o
 -12   3   5        119.83        111.67         5.45 o
 -11   3   5        369.84        359.50         8.20 o
 -10   3   5        345.62        320.23         5.78 o
  -9   3   5        330.45        377.07         6.67 o
  -8   3   5        905.95        850.42        23.51 o
  -7   3   5       1511.96       1401.83        20.43 o
  -6   3   5        402.74        435.77         8.45 o
  -5   3   5       3466.42       3507.44        59.09 o
  -4   3   5      12501.21      12405.44       248.30 o
  -3   3   5         96.80        100.02         6.10 o
  -2   3   5       3663.10       3079.69        61.60 o
  -1   3   5       1667.78       1628.31        27.44 o
   0   3   5         25.52         63.07         5.17 o
   1   3   5       1662.77       1611.73        36.04 o
   2   3   5       3644.25       3243.83        61.22 o
   3   3   5         96.22        106.22         4.14 o
   4   3   5      12474.63      12256.41       147.00 o
   5   3   5       3470.27       3527.68        44.74 o
   6   3   5        405.88        435.28         6.83 o
   7   3   5       1515.14       1430.94        18.59 o
   8   3   5        913.63        879.43        13.38 o
   9   3   5        331.53        383.60         9.60 o
  10   3   5        340.39        309.99         7.95 o
  11   3   5        368.89        386.17        12.52 o
  12   3   5        117.81        115.36         8.07 o
  13   3   5        294.43        289.42         9.75 o
 -13   4   5        256.14        274.37         7.72 o
 -12   4   5        300.38        318.27         7.42 o
 -11   4   5        424.54        413.17         7.90 o
 -10   4   5        586.01        593.95         8.87 o
  -9   4   5        468.06        473.21         9.91 o
  -8   4   5        109.04        102.08         5.01 o
  -7   4   5       1769.28       1925.89        26.09 o
  -6   4   5       4616.69       4646.35        65.18 o
  -5   4   5       1249.55       1157.53        29.35 o
  -4   4   5       3709.47       3286.14       151.39 o
  -3   4   5       2818.82       2696.18        55.67 o
  -2   4   5        148.18        127.00         7.39 o
  -1   4   5       6926.12       6130.93       124.22 o
   0   4   5       9588.92       9171.24       245.24 o
   1   4   5       6919.52       6424.14       143.16 o
   2   4   5        144.57        134.61         6.67 o
   3   4   5       2823.77       2807.38        48.07 o
   4   4   5       3695.35       3271.17        40.98 o
   5   4   5       1248.93       1150.42        19.21 o
   6   4   5       4604.11       4598.57        45.41 o
   7   4   5       1770.54       1911.07        25.94 o
   8   4   5        107.56         96.48         7.72 o
   9   4   5        463.02        455.72        10.16 o
  10   4   5        586.34        582.16        12.80 o
  11   4   5        423.48        417.86        10.49 o
  12   4   5        301.75        322.56         8.89 o
  13   4   5        257.22        276.88         6.57 o
 -13   5   5        263.47        247.73        12.56 o
 -12   5   5          4.92          5.13         4.25 o
 -11   5   5        572.51        601.24        12.76 o
 -10   5   5        281.78        296.17         6.49 o
  -9   5   5       1975.39       1993.61        25.51 o
  -8   5   5       1277.43       1254.78        16.60 o
  -7   5   5        107.61        126.14         4.52 o
  -6   5   5       7721.45       8129.62        91.40 o
  -5   5   5       1294.63       1360.31        20.73 o
  -4   5   5        696.78        564.20        18.45 o
  -3   5   5       2261.16       2144.08        85.92 o
  -2   5   5       2769.08       2487.73        53.05 o
  -1   5   5        103.54         95.70         6.61 o
   0   5   5       4234.03       4563.91        72.04 o
   1   5   5         98.50         95.59         4.10 o
   2   5   5       2777.42       2398.84        40.51 o
   3   5   5       2278.41       2139.97        32.55 o
   4   5   5        693.37        563.54        11.35 o
   5   5   5       1297.28       1335.26        19.09 o
   6   5   5       7730.87       8035.97        82.74 o
   7   5   5        102.27        126.60         5.10 o
   8   5   5       1282.16       1238.94        15.62 o
   9   5   5       1960.98       1983.96        28.68 o
  10   5   5        286.94        305.67         8.77 o
  11   5   5        574.11        590.67        12.81 o
  12   5   5          4.51         11.57         5.08 o
  13   5   5        264.61        244.98        16.14 o
 -12   6   5         46.76         44.60         4.94 o
 -11   6   5        513.75        490.28         9.67 o
 -10   6   5       1006.39       1045.53        16.74 o
  -9   6   5         79.60         55.35         4.46 o
  -8   6   5       1622.84       1635.68        21.87 o
  -7   6   5       2282.84       2289.76        25.79 o
  -6   6   5         28.75         36.54         3.31 o
  -5   6   5       2277.35       2440.80        37.14 o
  -4   6   5        811.70        812.58        12.36 o
  -3   6   5       1581.31       1374.91        53.56 o
  -2   6   5       2038.77       1939.58        56.55 o
  -1   6   5       1040.99       1117.03        25.42 o
   0   6   5        118.09         99.67         4.93 o
   1   6   5       1037.02       1098.49        27.00 o
   2   6   5       2051.21       2020.37        55.42 o
   3   6   5       1577.76       1467.92        41.05 o
   4   6   5        826.39        791.41        13.76 o
   5   6   5       2298.18       2328.06        26.61 o
   6   6   5         29.71         41.70         2.47 o
   7   6   5       2281.74       2286.70        30.21 o
   8   6   5       1617.00       1604.35        22.92 o
   9   6   5         83.38         61.44         4.74 o
  10   6   5        993.31       1007.73        18.72 o
  11   6   5        514.56        492.08        11.15 o
  12   6   5         47.28         39.83         5.10 o
 -12   7   5        329.24        315.27        11.28 o
 -11   7   5       1933.49       2020.24        41.49 o
 -10   7   5       2115.98       1987.86        41.04 o
  -9   7   5       1097.32       1078.00        33.22 o
  -8   7   5        162.07        179.34         5.78 o
  -7   7   5        142.08        164.64         5.03 o
  -6   7   5       1024.16        959.57        20.72 o
  -5   7   5        393.12        425.76         7.19 o
  -4   7   5       2058.65       2036.54        23.28 o
  -3   7   5        325.68        302.40        12.77 o
  -2   7   5       1344.08       1314.21        30.05 o
  -1   7   5       2584.73       2425.49        40.38 o
   0   7   5          0.03          5.46         6.16 o
   1   7   5       2620.16       2478.26        54.06 o
   2   7   5       1349.05       1283.99        29.26 o
   3   7   5        334.23        346.20        24.25 o
   4   7   5       2036.18       1842.02        39.73 o
   5   7   5        397.68        417.54         6.82 o
   6   7   5       1015.56        923.69        16.83 o
   7   7   5        144.21        165.73         4.69 o
   8   7   5        161.33        168.40         7.21 o
   9   7   5       1102.95       1062.14        23.66 o
  10   7   5       2096.12       1869.15        38.57 o
  11   7   5       1932.34       1999.12        58.22 o
  12   7   5        333.05        313.86        14.56 o
 -12   8   5        383.31        395.30        11.20 o
 -11   8   5        741.42        740.81        17.96 o
 -10   8   5        295.76        307.41        10.72 o
  -9   8   5        618.84        606.38        24.18 o
  -8   8   5        163.82        149.99        14.10 o
  -7   8   5        324.73        407.30        13.16 o
  -6   8   5        835.57        863.71        13.22 o
  -5   8   5       1279.18       1374.35        17.02 o
  -4   8   5        249.74        279.21         5.67 o
  -3   8   5        170.80        158.77         7.27 o
  -2   8   5       1649.11       1992.89        59.94 o
  -1   8   5       5633.03       5307.88        84.69 o
   0   8   5      16844.54      16163.19       306.31 o
   1   8   5       5686.12       5573.01       105.60 o
   2   8   5       1657.20       2007.79        68.86 o
   3   8   5        167.91        125.68        12.89 o
   4   8   5        252.98        259.80         7.49 o
   5   8   5       1286.70       1380.97        30.39 o
   6   8   5        840.00        841.21        19.21 o
   7   8   5        322.30        387.63         6.76 o
   8   8   5        165.37        180.70         9.21 o
   9   8   5        604.68        598.60        15.35 o
  10   8   5        293.94        294.47        10.06 o
  11   8   5        738.52        719.29        24.84 o
  12   8   5        383.99        386.69        15.63 o
 -12   9   5        218.32        205.91         7.80 o
 -11   9   5        424.78        435.64        12.34 o
 -10   9   5         43.13         72.38         7.14 o
  -9   9   5        877.41        884.28        30.52 o
  -8   9   5       1539.23       1627.24        47.52 o
  -7   9   5       1212.84       1189.40        22.36 o
  -6   9   5        621.56        720.17        11.63 o
  -5   9   5       2503.44       2532.19        35.81 o
  -4   9   5        256.35        288.81         6.51 o
  -3   9   5        169.29        174.42         5.68 o
  -2   9   5       5039.60       4677.05        53.16 o
  -1   9   5       1715.43       1747.62        27.03 o
   0   9   5       7565.74       8044.95       151.38 o
   1   9   5       1734.95       1841.21        26.98 o
   2   9   5       5017.80       4673.22        64.63 o
   3   9   5        164.84        162.70        14.81 o
   4   9   5        251.84        270.37         8.78 o
   5   9   5       2515.47       2566.26        47.77 o
   6   9   5        614.50        706.54        15.65 o
   7   9   5       1226.47       1160.56        17.07 o
   8   9   5       1545.73       1593.35        27.08 o
   9   9   5        876.54        870.33        20.17 o
  10   9   5         41.68         69.16         6.63 o
  11   9   5        425.14        423.10        16.81 o
  12   9   5        214.88        196.26        10.64 o
 -11  10   5          6.90          3.77         5.51 o
 -10  10   5        948.83        930.88        30.25 o
  -9  10   5        237.61        254.55        11.09 o
  -8  10   5        675.30        675.43        16.50 o
  -7  10   5        341.31        342.38         9.67 o
  -6  10   5        528.13        537.47        11.52 o
  -5  10   5       1172.49       1115.01        15.33 o
  -4  10   5        382.36        400.20        12.45 o
  -3  10   5        495.10        639.52        12.48 o
  -2  10   5       1863.07       1965.87        22.58 o
  -1  10   5       1002.81       1052.38        14.06 o
   0  10   5         13.97         22.04         2.76 o
   1  10   5       1004.42       1060.02        14.23 o
   2  10   5       1877.99       1965.42        29.74 o
   3  10   5        487.52        623.51        19.30 o
   4  10   5        382.91        397.78         9.00 o
   5  10   5       1162.03       1083.86        15.93 o
   6  10   5        527.12        517.28        14.62 o
   7  10   5        340.89        361.97         8.50 o
   8  10   5        665.92        642.02        18.32 o
   9  10   5        238.98        252.25        13.39 o
  10  10   5        936.50        875.84        28.43 o
  11  10   5          5.57          1.76         7.68 o
 -11  11   5        223.03        225.48        11.67 o
 -10  11   5        315.53        292.00         9.80 o
  -9  11   5        119.13        124.15         5.99 o
  -8  11   5        287.30        292.03        11.55 o
  -7  11   5       2272.64       2240.94        81.15 o
  -6  11   5       1053.94       1003.92        22.05 o
  -5  11   5       2559.22       2635.45        47.92 o
  -4  11   5       1073.62       1233.66        19.97 o
  -3  11   5       2648.70       2776.05        35.69 o
  -2  11   5       1610.79       1930.63        24.69 o
  -1  11   5        169.99        197.24         5.14 o
   0  11   5       2654.36       3000.06        37.25 o
   1  11   5        172.90        199.87         4.50 o
   2  11   5       1607.21       1906.32        35.53 o
   3  11   5       2632.95       2714.63        83.05 o
   4  11   5       1079.54       1271.13        26.62 o
   5  11   5       2562.17       2524.92        38.90 o
   6  11   5       1043.20        897.28        41.17 o
   7  11   5       2270.40       2265.79        37.22 o
   8  11   5        289.93        297.74        10.24 o
   9  11   5        119.28        115.24         7.40 o
  10  11   5        309.73        290.99         9.77 o
  11  11   5        224.20        207.41        20.10 o
 -11  12   5        118.88        128.75         8.98 o
 -10  12   5        919.72        916.20        29.23 o
  -9  12   5        250.67        265.01        11.53 o
  -8  12   5        760.73        794.35        40.34 o
  -7  12   5         59.27         47.30         4.15 o
  -6  12   5         23.93         22.40         3.77 o
  -5  12   5       4709.98       5022.71        69.32 o
  -4  12   5        711.73        715.72        11.30 o
  -3  12   5        462.69        538.30        11.20 o
  -2  12   5        310.90        403.07         6.87 o
  -1  12   5       1099.50       1200.42        18.86 o
   0  12   5         34.91         47.27         3.19 o
   1  12   5       1102.59       1193.18        24.38 o
   2  12   5        310.83        404.94         9.10 o
   3  12   5        457.26        543.19        15.14 o
   4  12   5        722.33        702.43        19.38 o
   5  12   5       4712.58       5056.12        78.89 o
   6  12   5         24.25         29.16         5.57 o
   7  12   5         58.15         46.18         4.55 o
   8  12   5        759.29        786.90        15.26 o
   9  12   5        252.42        270.83        13.73 o
  10  12   5        924.78        904.19        20.22 o
  11  12   5        118.73        117.68         8.79 o
 -10  13   5        562.75        600.64        36.83 o
  -9  13   5        164.31        165.03         9.99 o
  -8  13   5        918.14        942.46        45.82 o
  -7  13   5        944.58        963.04        15.19 o
  -6  13   5        198.47        188.73         5.70 o
  -5  13   5        204.58        222.92         5.60 o
  -4  13   5        951.26        932.48        22.35 o
  -3  13   5        334.33        338.95         8.17 o
  -2  13   5         43.86         29.36         3.12 o
  -1  13   5        872.04        915.97        14.78 o
   0  13   5        364.47        344.28         7.54 o
   1  13   5        870.28        918.39        19.63 o
   2  13   5         43.81         32.19         3.73 o
   3  13   5        333.79        345.07        10.98 o
   4  13   5        938.47        918.95        29.71 o
   5  13   5        202.49        212.00         6.87 o
   6  13   5        196.42        175.29         8.83 o
   7  13   5        935.84        932.71        20.68 o
   8  13   5        914.53        962.27        17.70 o
   9  13   5        162.07        166.25        21.61 o
  10  13   5        554.63        580.11        14.06 o
 -10  14   5        138.10        145.23         9.04 o
  -9  14   5          7.45          6.11         5.12 o
  -8  14   5        561.40        560.86        20.15 o
  -7  14   5       3616.79       3821.64        60.73 o
  -6  14   5        740.00        709.09        11.93 o
  -5  14   5       4641.34       4773.32        58.31 o
  -4  14   5       1103.36       1169.92        15.77 o
  -3  14   5        106.42        128.38         5.59 o
  -2  14   5       1176.54       1277.36        18.72 o
  -1  14   5        883.11        883.01        15.62 o
   0  14   5        168.04        170.72         5.45 o
   1  14   5        883.71        876.28        22.68 o
   2  14   5       1184.04       1297.61        26.58 o
   3  14   5        106.09        122.90         7.38 o
   4  14   5       1088.95       1147.50        63.17 o
   5  14   5       4613.73       4770.05        95.88 o
   6  14   5        743.75        775.38        15.04 o
   7  14   5       3637.49       3824.89        61.06 o
   8  14   5        561.32        539.22        14.08 o
   9  14   5          6.96          6.77         7.80 o
  10  14   5        136.88        148.11         9.19 o
  -9  15   5        648.84        702.75        20.87 o
  -8  15   5         48.98         59.27         5.68 o
  -7  15   5        537.14        514.44        10.77 o
  -6  15   5        585.69        580.18        11.75 o
  -5  15   5         15.55         17.78         3.34 o
  -4  15   5       2087.93       2152.79        33.67 o
  -3  15   5       2513.62       2647.47        58.84 o
  -2  15   5        206.70        221.68         9.03 o
  -1  15   5       1091.71       1095.85        18.90 o
   0  15   5         48.64         23.36         5.29 o
   1  15   5       1099.31       1118.55        23.79 o
   2  15   5        202.80        203.72         7.43 o
   3  15   5       2499.38       2690.37        53.76 o
   4  15   5       2078.65       2039.11        33.84 o
   5  15   5         15.58         17.18         5.07 o
   6  15   5        585.49        590.59        16.01 o
   7  15   5        542.82        521.31        10.95 o
   8  15   5         47.93         55.53         8.04 o
   9  15   5        648.01        689.62        22.78 o
  -8  16   5        478.06        491.93        12.31 o
  -7  16   5        290.95        283.22         9.37 o
  -6  16   5        427.75        459.74        12.38 o
  -5  16   5       1152.83       1117.55        16.96 o
  -4  16   5       1461.84       1513.66        25.53 o
  -3  16   5        236.98        235.67        10.22 o
  -2  16   5          6.85         14.25         4.36 o
  -1  16   5        211.72        212.27         6.39 o
   0  16   5        294.52        315.26        10.37 o
   1  16   5        211.14        201.17        10.02 o
   2  16   5          6.71         12.70         4.92 o
   3  16   5        240.32        234.61         9.14 o
   4  16   5       1463.70       1523.88        26.05 o
   5  16   5       1162.87       1369.16       226.23 o
   6  16   5        429.31        477.73        10.41 o
   7  16   5        291.07        288.39         8.79 o
   8  16   5        479.17        497.07        12.65 o
  -8  17   5        117.43        106.79         7.83 o
  -7  17   5       1065.05        969.63        28.87 o
  -6  17   5        212.91        215.07         7.89 o
  -5  17   5         82.42         78.08         6.00 o
  -4  17   5         54.75         70.72         4.58 o
  -3  17   5         40.73         49.38         5.19 o
  -2  17   5        904.42        858.15        20.98 o
  -1  17   5        303.82        328.71        13.59 o
   0  17   5        300.81        219.64         7.87 o
   1  17   5        297.52        309.99        21.61 o
   2  17   5        901.13        878.83        28.72 o
   3  17   5         40.52         53.48         9.99 o
   4  17   5         54.17         62.35         5.08 o
   5  17   5         82.99         89.18        19.32 o
   6  17   5        212.98        220.23         6.57 o
   7  17   5       1068.09       1033.08        22.39 o
   8  17   5        114.71        100.13         8.33 o
  -7  18   5        875.72        907.25        27.53 o
  -6  18   5        112.95        108.45         5.87 o
  -5  18   5       1315.30       1256.70        44.52 o
  -4  18   5        204.63        223.61         6.28 o
  -3  18   5        508.90        464.97         9.58 o
  -2  18   5        317.36        314.52        13.74 o
  -1  18   5        986.80        949.64        29.23 o
   0  18   5        139.27        129.43         8.65 o
   1  18   5        986.47        946.79        62.96 o
   2  18   5        321.17        296.99        14.22 o
   3  18   5        514.12        504.87        12.94 o
   4  18   5        211.16        230.95        12.73 o
   5  18   5       1321.84       1382.99       134.08 o
   6  18   5        116.07        113.16         6.69 o
   7  18   5        869.28        908.65        19.61 o
  -5  19   5        432.60        371.35         9.85 o
  -4  19   5         39.98         32.33         6.83 o
  -3  19   5        455.43        401.84         8.39 o
  -2  19   5        830.22        851.65        26.32 o
  -1  19   5        170.68        122.79         8.38 o
   0  19   5          0.01          0.71         6.07 o
   1  19   5        172.01        121.01        15.53 o
   2  19   5        828.63        848.73        18.78 o
   3  19   5        449.34        429.71        11.33 o
   4  19   5         38.23         41.65         8.11 o
   5  19   5        434.13        401.76        10.08 o
   6  19   5         44.40         55.61         7.31 o
  -3  20   5        228.97        198.68         9.65 o
  -2  20   5        206.81        178.08         9.36 o
  -1  20   5        893.30        801.42        24.43 o
   0  20   5        761.34        687.56        21.23 o
   1  20   5        889.62        811.21        24.88 o
   2  20   5        206.09        198.29        15.86 o
   3  20   5        227.11        243.24        53.69 o
   4  20   5        159.59        161.55         6.17 o
   0  21   5        143.67        162.18         8.27 o
   1  21   5        253.68        257.58        10.73 o
   0   0   6      62301.39      55978.76      1479.55 o
   1   0   6      81221.38      67578.41      1785.86 o
   2   0   6       5277.70       4608.15        71.90 o
   3   0   6      18333.65      18655.04       404.06 o
   4   0   6       1179.89       1146.09        25.06 o
   5   0   6        444.51        461.96        13.43 o
   6   0   6        880.73       1016.14        16.10 o
   7   0   6         22.60         51.61         5.01 o
   8   0   6        110.91        168.63        10.59 o
   9   0   6        255.55        306.01         7.77 o
  10   0   6         49.79         52.16         6.98 o
  11   0   6        172.09        177.71        12.95 o
  12   0   6       1568.32       1636.58        27.80 o
  13   0   6        774.00        763.85        23.47 o
 -13   1   6        373.76        403.02        12.88 o
 -12   1   6        114.69         98.89         4.59 o
 -11   1   6        496.86        534.75         9.24 o
 -10   1   6       2285.36       2419.60        40.09 o
  -9   1   6        551.28        562.56         8.63 o
  -8   1   6       1253.46       1320.32        23.60 o
  -7   1   6       1871.78       1937.77        26.17 o
  -6   1   6       4112.55       4470.16        51.22 o
  -5   1   6       6338.24       6511.99       138.08 o
  -4   1   6       3089.65       2693.86        60.84 o
  -3   1   6       7528.76       7217.69       139.80 o
  -2   1   6        456.57        516.62        12.45 o
  -1   1   6      18043.91      15522.95       312.32 o
   1   1   6      17990.57      15196.98       287.24 o
   2   1   6        451.51        557.75        12.91 o
   3   1   6       7536.15       7041.65       125.48 o
   4   1   6       3090.74       2811.10        54.80 o
   5   1   6       6330.10       6340.50       110.20 o
   6   1   6       4101.02       4401.07        76.89 o
   7   1   6       1857.89       1935.24        32.33 o
   8   1   6       1252.11       1307.96        32.45 o
   9   1   6        546.77        561.31         8.62 o
  10   1   6       2278.51       2397.93        39.72 o
  11   1   6        501.78        533.84        10.53 o
  12   1   6        110.54         94.80         4.48 o
  13   1   6        375.55        424.45        13.85 o
 -13   2   6        110.52        107.65         5.73 o
 -12   2   6         54.58         52.29         5.03 o
 -11   2   6        178.78        172.06         6.97 o
 -10   2   6       1140.36       1227.82        18.84 o
  -9   2   6       3110.91       3206.25        38.29 o
  -8   2   6       2968.04       3026.16        39.64 o
  -7   2   6        241.66        334.90         7.12 o
  -6   2   6       2455.37       2425.81        30.18 o
  -5   2   6      19753.84      19518.72       333.00 o
  -4   2   6      10230.49      10067.05       187.49 o
  -3   2   6         18.06          9.91         6.99 o
  -2   2   6       1419.80       1227.34        50.79 o
  -1   2   6      29743.55      27999.09       616.87 o
   0   2   6       1313.83       1165.90        19.01 o
   1   2   6      29699.61      27816.35       453.41 o
   2   2   6       1421.58       1260.03        33.50 o
   3   2   6         17.68          9.09         3.85 o
   4   2   6      10229.19      10087.25       154.43 o
   5   2   6      19749.10      19072.58       256.79 o
   6   2   6       2454.45       2412.15        31.42 o
   7   2   6        240.91        337.69         7.20 o
   8   2   6       2942.54       2998.17        36.74 o
   9   2   6       3107.22       3228.70        51.70 o
  10   2   6       1145.98       1230.34        34.12 o
  11   2   6        177.17        163.53         8.20 o
  12   2   6         55.90         51.64         6.05 o
  13   2   6        107.05        108.52         5.85 o
 -13   3   6        181.35        201.30         6.73 o
 -12   3   6        503.82        504.95         9.83 o
 -11   3   6        189.01        186.40         4.97 o
 -10   3   6        176.50        162.29         6.72 o
  -9   3   6       2102.76       2222.23        26.39 o
  -8   3   6       1775.03       1806.97        25.22 o
  -7   3   6       2875.32       2765.67        36.90 o
  -6   3   6        127.42         93.08         4.72 o
  -5   3   6       1375.41       1374.24        29.72 o
  -4   3   6       1124.63        945.71        22.29 o
  -3   3   6       3244.84       3006.84        49.90 o
  -2   3   6       2572.99       2652.17        78.50 o
  -1   3   6      16800.78      14729.95       382.21 o
   0   3   6        734.31        662.57        23.06 o
   1   3   6      16830.23      15174.70       283.95 o
   2   3   6       2537.11       2665.15        47.95 o
   3   3   6       3212.67       2939.15        58.43 o
   4   3   6       1116.13        915.67        14.47 o
   5   3   6       1380.08       1343.16        21.09 o
   6   3   6        123.93         93.19         4.11 o
   7   3   6       2881.45       2784.55        38.54 o
   8   3   6       1777.66       1790.39        36.70 o
   9   3   6       2098.62       2256.29        32.20 o
  10   3   6        176.55        150.32        14.49 o
  11   3   6        190.49        187.67         9.12 o
  12   3   6        501.99        515.87        14.29 o
  13   3   6        178.17        183.13         8.07 o
 -13   4   6         98.28        104.45         5.94 o
 -12   4   6        687.72        719.29        15.17 o
 -11   4   6        116.23        123.42         4.38 o
 -10   4   6        791.64        728.29        11.13 o
  -9   4   6        120.61        127.19         6.03 o
  -8   4   6        907.48        916.36        16.93 o
  -7   4   6        153.77        124.69         4.16 o
  -6   4   6        331.46        330.80         6.85 o
  -5   4   6       2911.77       2826.21        52.67 o
  -4   4   6       4809.03       4896.43       141.56 o
  -3   4   6      13467.45      13304.30       335.28 o
  -2   4   6      25684.66      23399.11       441.94 o
  -1   4   6       2961.29       2400.26        96.45 o
   0   4   6       6073.62       5397.14       145.87 o
   1   4   6       2943.97       2384.25        87.65 o
   2   4   6      25701.52      24109.98       518.79 o
   3   4   6      13496.00      13575.91       247.43 o
   4   4   6       4793.56       4863.91        77.60 o
   5   4   6       2917.76       2813.45        30.59 o
   6   4   6        327.85        335.06         6.04 o
   7   4   6        150.19        120.69         4.36 o
   8   4   6        907.67        898.78        14.86 o
   9   4   6        122.38        127.97         7.51 o
  10   4   6        787.72        734.62        21.26 o
  11   4   6        117.77        132.88         6.88 o
  12   4   6        679.28        712.13        14.27 o
  13   4   6         98.36        104.88         5.49 o
 -13   5   6         78.83         87.10         9.22 o
 -12   5   6        436.40        471.42        11.00 o
 -11   5   6         10.46         18.21         4.75 o
 -10   5   6        870.39        903.46        13.16 o
  -9   5   6       2206.95       2242.63        31.93 o
  -8   5   6       1292.57       1313.43        19.45 o
  -7   5   6       5855.47       5653.87        59.01 o
  -6   5   6        448.14        490.65         6.38 o
  -5   5   6       2082.47       2025.84        22.12 o
  -4   5   6       2074.86       2142.29        62.29 o
  -3   5   6        146.68        152.70        13.63 o
  -2   5   6       2015.66       2012.79        65.04 o
  -1   5   6        354.33        334.38        14.70 o
   0   5   6       1208.51       1286.80        37.05 o
   1   5   6        348.76        340.62        13.00 o
   2   5   6       2006.18       2094.50        41.66 o
   3   5   6        140.19        157.89         5.77 o
   4   5   6       2089.61       2181.35        28.78 o
   5   5   6       2101.38       2035.02        21.10 o
   6   5   6        454.08        481.71         6.31 o
   7   5   6       5861.43       5649.83        64.45 o
   8   5   6       1290.45       1266.05        18.89 o
   9   5   6       2212.20       2209.81        36.52 o
  10   5   6        871.49        915.65        17.49 o
  11   5   6         10.07         11.04         5.46 o
  12   5   6        439.64        471.81        10.63 o
  13   5   6         78.05         78.42         8.93 o
 -12   6   6        199.70        165.07         6.20 o
 -11   6   6        355.25        329.66         8.79 o
 -10   6   6        436.13        476.95         8.89 o
  -9   6   6        269.14        283.30         8.94 o
  -8   6   6       2746.28       2700.02        32.49 o
  -7   6   6       3187.61       3194.17        32.51 o
  -6   6   6       4791.33       4805.65        49.76 o
  -5   6   6       2680.64       2804.39        45.20 o
  -4   6   6       4777.60       4992.66        61.01 o
  -3   6   6       4284.01       4070.96       243.69 o
  -2   6   6       2984.57       2869.83       112.49 o
  -1   6   6        523.79        516.46        14.72 o
   0   6   6       4394.10       4235.43        67.34 o
   1   6   6        531.71        522.21        14.14 o
   2   6   6       2978.72       2884.45        57.83 o
   3   6   6       4300.59       4001.85       101.72 o
   4   6   6       4776.67       4874.58        55.39 o
   5   6   6       2691.75       2716.28        30.62 o
   6   6   6       4806.16       4600.63        46.86 o
   7   6   6       3183.21       3154.74        37.02 o
   8   6   6       2736.90       2581.09        43.78 o
   9   6   6        264.45        267.17         7.78 o
  10   6   6        450.84        470.87        15.78 o
  11   6   6        355.34        323.55         8.85 o
  12   6   6        201.26        176.92         6.48 o
 -12   7   6         23.29         24.52         5.81 o
 -11   7   6       1234.42       1335.32        28.80 o
 -10   7   6        360.73        371.50        11.98 o
  -9   7   6        577.98        595.45        19.66 o
  -8   7   6        343.34        285.86         7.95 o
  -7   7   6        106.26        119.89         4.68 o
  -6   7   6        279.60        313.42        14.77 o
  -5   7   6        299.61        278.48         5.77 o
  -4   7   6        633.48        590.55         7.86 o
  -3   7   6       3174.08       3293.86        52.54 o
  -2   7   6       3354.37       3000.78        86.25 o
  -1   7   6        186.55        172.98         7.94 o
   0   7   6      12049.45      12819.48       317.34 o
   1   7   6        190.43        172.52         8.19 o
   3   7   6       3174.03       3341.47        96.25 o
   4   7   6        631.02        573.10        10.48 o
   5   7   6        301.26        287.66         5.94 o
   6   7   6        282.66        314.24        10.56 o
   7   7   6        103.78        118.28         4.05 o
   8   7   6        338.78        289.60         9.08 o
   9   7   6        574.65        579.07        15.11 o
  10   7   6        363.79        333.59        13.05 o
  11   7   6       1234.67       1296.32        39.78 o
  12   7   6         22.73         23.64         8.40 o
 -12   8   6        176.05        190.60        11.58 o
 -11   8   6        503.18        483.86        13.38 o
 -10   8   6        306.73        305.15        10.64 o
  -9   8   6        605.31        597.89        21.73 o
  -8   8   6        378.94        365.89         9.91 o
  -7   8   6        583.69        576.74        11.60 o
  -6   8   6        787.16        753.83        13.80 o
  -5   8   6        917.66        856.44        13.43 o
  -4   8   6        508.53        535.46         8.20 o
  -3   8   6        634.23        775.92        18.03 o
  -2   8   6       3488.05       3417.17        72.44 o
  -1   8   6      12986.65      12551.76       458.04 o
   0   8   6        723.68        747.73        44.86 o
   1   8   6      13055.02      12569.01       349.30 o
   2   8   6       3494.57       3681.38        99.91 o
   3   8   6        637.81        642.15        26.49 o
   4   8   6        500.11        499.76        13.36 o
   5   8   6        912.25        854.17        13.45 o
   6   8   6        788.86        743.42        14.44 o
   7   8   6        574.49        571.97         9.26 o
   8   8   6        374.24        352.48        10.77 o
   9   8   6        605.76        601.36        20.08 o
  10   8   6        306.92        288.78        10.12 o
  11   8   6        501.92        473.70        18.51 o
  12   8   6        176.65        170.40         7.45 o
 -12   9   6          2.09          3.03         5.06 o
 -11   9   6       1422.47       1476.54        31.07 o
 -10   9   6         26.74         28.81         6.47 o
  -9   9   6       3354.04       3454.09        68.20 o
  -8   9   6       2722.25       2564.55        72.14 o
  -7   9   6        691.13        703.11        14.96 o
  -6   9   6        215.61        216.89         7.73 o
  -5   9   6        664.81        704.16         9.90 o
  -4   9   6        293.28        287.71         6.64 o
  -3   9   6        479.09        504.42        11.08 o
  -2   9   6        798.60        748.72         9.94 o
  -1   9   6        864.19        881.98        16.31 o
   0   9   6       1408.21       1498.27        19.86 o
   1   9   6        858.24        977.38        14.06 o
   2   9   6        803.00        749.58        14.10 o
   3   9   6        476.61        510.52        15.48 o
   4   9   6        297.46        272.40         7.12 o
   5   9   6        663.11        697.80        13.94 o
   6   9   6        219.48        214.80         8.06 o
   7   9   6        697.01        706.03        12.37 o
   8   9   6       2692.42       2572.76        51.50 o
   9   9   6       3334.27       3216.10        63.56 o
  10   9   6         28.45         30.08         5.93 o
  11   9   6       1423.97       1408.23        41.86 o
  12   9   6          2.00          1.59         7.03 o
 -11  10   6         12.81          8.73         5.48 o
 -10  10   6        201.94        164.87         8.16 o
  -9  10   6        592.71        537.48        14.07 o
  -8  10   6        408.44        444.92        17.99 o
  -7  10   6        960.37        943.74        18.80 o
  -6  10   6       1589.68       1574.95        27.19 o
  -5  10   6       4965.41       5079.71        62.05 o
  -4  10   6        187.03        238.00         5.04 o
  -3  10   6       1911.10       2097.90        78.34 o
  -2  10   6        411.23        422.16         6.06 o
  -1  10   6        584.24        588.92         8.70 o
   0  10   6       5011.95       5405.35        64.97 o
   1  10   6        579.52        607.21        11.35 o
   2  10   6        415.16        438.36        10.50 o
   3  10   6       1923.48       2202.11        66.95 o
   4  10   6        180.22        232.36         6.88 o
   5  10   6       4987.29       5107.38        65.17 o
   6  10   6       1576.87       2292.77       595.39 o
   7  10   6        970.60        987.73        17.75 o
   8  10   6        410.92        451.30        12.78 o
   9  10   6        584.32        535.03        20.39 o
  10  10   6        200.68        168.13        11.30 o
  11  10   6         11.97         12.57         5.14 o
 -11  11   6         75.62         80.32         6.07 o
 -10  11   6        459.10        455.28        17.68 o
  -9  11   6        947.82        908.33        16.93 o
  -8  11   6        417.50        408.58        11.87 o
  -7  11   6        108.36         94.01         6.79 o
  -6  11   6        723.18        741.55        13.05 o
  -5  11   6        594.79        589.33         9.67 o
  -4  11   6        379.36        428.08         8.16 o
  -3  11   6        178.13        193.88         4.59 o
  -2  11   6       1154.34       1252.78        20.94 o
  -1  11   6       1099.28       1069.83        14.43 o
   0  11   6        613.79        662.39        11.90 o
   1  11   6       1107.25       1060.20        16.18 o
   2  11   6       1163.17       1335.85        22.05 o
   3  11   6        179.19        194.48         5.38 o
   4  11   6        378.54        422.34        13.85 o
   5  11   6        580.05        570.06        10.74 o
   6  11   6        725.47        728.43        46.67 o
   7  11   6        113.25        110.64         6.11 o
   8  11   6        417.43        411.95        12.32 o
   9  11   6        946.60        894.13        29.47 o
  10  11   6        454.13        452.41        12.32 o
  11  11   6         75.11         79.89        10.08 o
 -10  12   6        124.70        120.48         9.89 o
  -9  12   6        579.15        556.00        11.57 o
  -8  12   6        307.36        300.35        11.82 o
  -7  12   6         72.52         79.89         5.27 o
  -6  12   6         33.29         33.37         4.03 o
  -5  12   6        348.79        351.10         6.16 o
  -4  12   6         34.01         42.65         3.17 o
  -3  12   6       1400.46       1321.68        18.75 o
  -2  12   6       1067.63       1146.44        20.09 o
  -1  12   6       1947.23       2145.62        27.45 o
   0  12   6         15.91         17.37         2.95 o
   1  12   6       1953.81       2100.02        30.24 o
   2  12   6       1078.65       1152.31        18.92 o
   3  12   6       1399.40       1303.81        24.00 o
   4  12   6         36.40         40.68         7.59 o
   5  12   6        346.64        360.68         8.27 o
   6  12   6         31.46         35.43         5.54 o
   7  12   6         71.60         83.54         5.91 o
   8  12   6        310.39        317.36         8.49 o
   9  12   6        582.35        546.78        16.45 o
  10  12   6        126.00        103.52         6.45 o
 -10  13   6        499.04        465.80        17.09 o
  -9  13   6        945.39        928.96        21.15 o
  -8  13   6        960.92        974.73        21.92 o
  -7  13   6        461.77        475.82         9.00 o
  -6  13   6        987.82        921.22        14.69 o
  -5  13   6        302.59        310.80         6.62 o
  -4  13   6        223.99        233.63         4.82 o
  -3  13   6       2454.54       2530.22        31.79 o
  -2  13   6        828.19        805.90        18.24 o
  -1  13   6       1383.10       1450.85        19.32 o
   0  13   6       1722.99       1720.91        25.39 o
   1  13   6       1388.91       1441.04        29.18 o
   2  13   6        825.21        801.83        14.29 o
   3  13   6       2452.69       2644.23        51.97 o
   4  13   6        228.81        213.09        10.27 o
   5  13   6        301.69        315.21         8.39 o
   6  13   6        986.11        926.84        23.95 o
   7  13   6        457.28        484.10        12.51 o
   8  13   6        961.74        994.90        22.97 o
   9  13   6        942.47        934.11        20.91 o
  10  13   6        495.59        452.58        14.31 o
 -10  14   6        680.76        655.27        21.25 o
  -9  14   6       3571.00       3394.69        85.57 o
  -8  14   6        205.18        236.21        19.39 o
  -7  14   6        140.05        142.18         5.02 o
  -6  14   6        511.83        491.00         9.68 o
  -5  14   6       2420.69       2473.52        37.30 o
  -4  14   6       1333.68       1470.30        19.28 o
  -3  14   6       1247.90       1239.09        22.61 o
  -2  14   6       1622.23       1674.87        28.84 o
  -1  14   6        214.73        217.14         5.90 o
   0  14   6        776.41        715.40        13.20 o
   1  14   6        217.65        222.47         7.73 o
   2  14   6       1610.55       1671.49        27.76 o
   3  14   6       1250.77       1301.38        28.01 o
   4  14   6       1333.51       1430.56        24.63 o
   5  14   6       2426.20       2500.78        53.88 o
   6  14   6        511.54        508.02        14.61 o
   7  14   6        142.36        152.11         5.92 o
   8  14   6        207.61        239.38        12.44 o
   9  14   6       3559.60       3364.31        93.17 o
  -9  15   6        263.01        261.56         8.16 o
  -8  15   6        115.25        105.01         6.34 o
  -7  15   6        303.55        325.64         7.98 o
  -6  15   6        400.47        414.32         9.32 o
  -5  15   6        248.55        253.93         5.50 o
  -4  15   6       1167.69       1182.68        17.88 o
  -3  15   6         44.60         50.95         3.93 o
  -2  15   6         14.46         23.75         4.61 o
  -1  15   6       1076.32       1029.46        22.10 o
   0  15   6       1030.83       1055.65        20.61 o
   1  15   6       1079.73       1035.51        27.94 o
   2  15   6         13.51         21.73         4.99 o
   3  15   6         42.57         51.79         8.84 o
   4  15   6       1168.62       1160.86        20.65 o
   5  15   6        246.73        230.87         9.87 o
   6  15   6        403.76        425.47        12.50 o
   7  15   6        309.46        330.58        11.16 o
   8  15   6        112.90        109.12         9.16 o
   9  15   6        262.44        278.60        12.43 o
  -8  16   6        524.93        495.14        12.28 o
  -7  16   6         66.27         64.05         4.50 o
  -6  16   6       1502.18       1475.99        24.88 o
  -5  16   6       1135.23       1112.04        19.69 o
  -4  16   6        715.01        737.09        13.80 o
  -3  16   6        155.16        162.96         9.54 o
  -2  16   6        243.59        282.72         9.44 o
  -1  16   6        342.61        358.46        10.04 o
   0  16   6         60.71         56.75         5.56 o
   1  16   6        344.92        356.45        11.96 o
   2  16   6        244.59        267.75        14.93 o
   3  16   6        153.55        144.01        12.92 o
   4  16   6        718.22        744.81        14.44 o
   5  16   6       1139.59       1346.45       192.52 o
   6  16   6       1516.97       1537.35        31.04 o
   7  16   6         65.47         61.47         4.43 o
   8  16   6        519.87        503.16        12.73 o
  -7  17   6        239.92        198.81         9.24 o
  -6  17   6       1082.84        978.09        21.20 o
  -5  17   6        344.52        337.09        10.06 o
  -4  17   6        432.79        496.10        10.20 o
  -3  17   6        107.01        117.76         5.88 o
  -2  17   6         91.09         74.18         5.81 o
  -1  17   6         18.22         13.06         4.82 o
   0  17   6        392.19        354.15        14.18 o
   1  17   6         17.60          8.71         5.06 o
   2  17   6         92.20         74.78         9.32 o
   3  17   6        110.61        121.55        11.20 o
   4  17   6        430.59        504.21        10.80 o
   5  17   6        352.18        482.17       138.24 o
   6  17   6       1093.50       1040.42        21.63 o
   7  17   6        233.57        213.43         8.06 o
  -6  18   6       1135.77       1048.75        22.09 o
  -5  18   6        515.70        545.81        13.31 o
  -4  18   6       2190.12       2199.66        43.84 o
  -3  18   6        249.72        255.30         6.58 o
  -2  18   6        689.97        719.26        16.48 o
  -1  18   6        182.11        229.93        11.30 o
   0  18   6         50.77         60.70         7.45 o
   1  18   6        182.91        224.85        10.54 o
   2  18   6        693.05        776.84        25.68 o
   3  18   6        247.25        267.95        13.55 o
   4  18   6       2213.71       2534.23       212.72 o
   5  18   6        509.82        532.72        14.12 o
   6  18   6       1141.89       1092.15        19.18 o
  -5  19   6         35.90         37.13         4.56 o
  -4  19   6       1141.50       1049.16        22.20 o
  -3  19   6        375.67        356.89         9.79 o
  -2  19   6       1727.47       1763.99        50.11 o
  -1  19   6        633.01        607.03        19.93 o
   0  19   6       1190.07       1365.28        39.26 o
   1  19   6        633.53        584.38        23.19 o
   2  19   6       1725.01       1765.68        35.64 o
   3  19   6        373.75        379.56        15.47 o
   4  19   6       1134.23       1389.42       271.29 o
   5  19   6         35.84         41.80         5.88 o
  -3  20   6         10.45         18.85         6.07 o
  -2  20   6        722.59        665.69        21.05 o
  -1  20   6        851.43        760.17        23.33 o
   0  20   6       1110.68        999.34        29.24 o
   1  20   6        857.71        837.81        25.56 o
   2  20   6        716.58        720.43        54.28 o
   3  20   6         10.40         13.14         4.87 o
   4  20   6        463.46        502.18        17.29 o
   0  21   6         13.02          9.37         5.23 o
   1  21   6        280.29        260.40        10.58 o
   1   0   7       6934.33       6040.76       162.41 o
   2   0   7         87.99        117.28         4.60 o
   3   0   7        227.36        227.75         6.56 o
   4   0   7       1861.41       1840.48        51.63 o
   5   0   7        304.16        325.20        11.11 o
   6   0   7        228.62        222.29         7.16 o
   7   0   7        456.16        412.23         9.79 o
   8   0   7         16.82          7.81         5.10 o
   9   0   7       3029.89       3167.99        49.30 o
  10   0   7       5503.53       5723.39       110.48 o
  11   0   7        104.86         99.89         7.55 o
  12   0   7        634.76        652.39        18.23 o
  13   0   7        389.46        416.78        16.59 o
 -13   1   7        157.95        162.50         7.44 o
 -12   1   7        625.33        620.06        10.87 o
 -11   1   7         77.93         75.85         4.62 o
 -10   1   7       1987.41       2122.04        35.59 o
  -9   1   7       1491.37       1483.84        21.87 o
  -8   1   7        379.60        447.54         7.98 o
  -7   1   7        261.48        254.35         5.55 o
  -6   1   7       1029.34        996.75        15.37 o
  -5   1   7       2032.45       1822.91        30.06 o
  -4   1   7       4944.97       4896.45       100.03 o
  -3   1   7      13855.17      13219.24       177.77 o
  -2   1   7       5840.01       5290.03        72.44 o
  -1   1   7       3504.85       3230.14        67.87 o
   0   1   7       4635.47       4395.76        84.06 o
   1   1   7       3515.30       3261.70        64.62 o
   2   1   7       5856.77       5289.08        83.56 o
   3   1   7      13883.47      12939.93       239.74 o
   4   1   7       4933.83       4798.33        77.63 o
   5   1   7       2027.43       1817.65        27.92 o
   6   1   7       1030.81        987.31        13.01 o
   7   1   7        259.33        258.70         6.43 o
   8   1   7        385.62        454.42         9.62 o
   9   1   7       1510.76       1486.23        36.88 o
  10   1   7       1990.42       2092.39        35.08 o
  11   1   7         77.49         79.19         5.31 o
  12   1   7        618.21        609.30        14.10 o
  13   1   7        156.55        168.13         6.48 o
 -13   2   7         11.69         17.15         4.78 o
 -12   2   7          6.24          6.63         3.84 o
 -11   2   7        190.60        190.77         5.62 o
 -10   2   7        362.80        351.92         7.94 o
  -9   2   7        747.83        750.06        15.50 o
  -8   2   7        637.10        621.35        13.78 o
  -7   2   7       1055.91       1061.22        12.93 o
  -6   2   7       6658.46       6695.42        69.29 o
  -5   2   7       1736.30       1845.28        22.35 o
  -4   2   7      13875.23      13545.20       212.01 o
  -3   2   7       4604.15       4419.53        61.51 o
  -2   2   7       3836.05       3445.43       128.33 o
  -1   2   7       1332.83       1257.69        25.99 o
   0   2   7      10428.41       9829.06       215.54 o
   1   2   7       1321.75       1208.56        27.02 o
   2   2   7       3849.01       3382.41        88.39 o
   3   2   7       4571.18       4335.38        61.29 o
   4   2   7      13884.52      13692.72       184.57 o
   5   2   7       1726.84       1811.66        20.03 o
   6   2   7       6691.16       6678.19        74.82 o
   7   2   7       1058.04       1055.20        15.59 o
   8   2   7        630.78        615.84        13.48 o
   9   2   7        749.87        739.23        17.07 o
  10   2   7        361.39        336.51        10.92 o
  11   2   7        189.52        203.44         9.84 o
  12   2   7          6.06          5.70         5.33 o
  13   2   7         11.14         13.91         4.88 o
 -13   3   7        105.84        115.79         5.63 o
 -12   3   7         78.77         75.21         5.86 o
 -11   3   7        170.89        181.17         5.50 o
 -10   3   7        586.67        588.85         9.56 o
  -9   3   7        739.62        773.07        12.01 o
  -8   3   7       2034.44       2043.25        29.20 o
  -7   3   7        485.46        516.39         7.84 o
  -6   3   7        242.27        253.61         4.55 o
  -5   3   7       4887.50       4800.31        50.19 o
  -4   3   7        826.44        740.36        16.49 o
  -3   3   7       2868.62       2785.05        46.70 o
  -2   3   7       5647.89       5608.29       151.48 o
  -1   3   7       3629.72       3440.90        65.94 o
   0   3   7        393.96        485.76        12.46 o
   1   3   7       3626.95       3265.21        81.74 o
   2   3   7       5601.32       5415.65        85.95 o
   3   3   7       2869.82       2750.24        50.64 o
   4   3   7        826.93        723.54        12.89 o
   5   3   7       4863.76       4730.70        49.52 o
   6   3   7        238.84        256.64         5.04 o
   7   3   7        477.87        500.86         7.72 o
   8   3   7       2021.41       2025.04        30.59 o
   9   3   7        747.29        814.29        15.80 o
  10   3   7        582.80        595.92        15.84 o
  11   3   7        169.83        178.45         7.55 o
  12   3   7         81.27         73.80         5.97 o
  13   3   7        107.10        133.19         7.20 o
 -13   4   7          6.06          9.04         7.84 o
 -12   4   7        434.14        443.34        10.40 o
 -11   4   7        586.88        572.16         8.66 o
 -10   4   7        220.68        226.82         5.67 o
  -9   4   7        533.63        589.09        11.14 o
  -8   4   7        150.86        154.47         4.74 o
  -7   4   7        100.87        119.47         3.87 o
  -6   4   7       1016.33       1080.15        15.23 o
  -5   4   7        923.87        939.67        14.14 o
  -4   4   7       1039.31       1056.49        30.21 o
  -3   4   7       2368.48       2357.90        40.33 o
  -2   4   7        676.44        602.64        13.21 o
  -1   4   7       6539.32       6178.79       128.36 o
   0   4   7       4779.76       4391.35        93.23 o
   1   4   7       6514.55       5706.68       331.50 o
   2   4   7        677.47        595.19        11.61 o
   3   4   7       2355.75       2375.25        34.19 o
   4   4   7       1031.26       1014.25        14.91 o
   5   4   7        937.10        933.02        11.59 o
   6   4   7       1017.83       1063.99        17.74 o
   7   4   7        100.26        116.43         4.91 o
   8   4   7        152.59        152.42         5.69 o
   9   4   7        529.24        565.33        12.20 o
  10   4   7        226.77        239.05         9.67 o
  11   4   7        580.72        564.50        12.56 o
  12   4   7        430.67        458.43        10.57 o
  13   4   7          6.67          1.99         7.70 o
 -12   5   7        166.04        171.56         5.60 o
 -11   5   7        141.83        123.94         4.79 o
 -10   5   7        325.64        287.01         6.34 o
  -9   5   7        960.58        923.32        14.75 o
  -8   5   7       1902.89       1776.16        25.44 o
  -7   5   7        152.56        171.06         4.71 o
  -6   5   7        676.38        662.64         8.93 o
  -5   5   7       1312.94       1383.27        16.40 o
  -4   5   7       7813.12       7523.46       132.90 o
  -3   5   7       1361.79       1134.85        39.79 o
  -2   5   7       1877.39       1560.61        40.07 o
  -1   5   7       4824.20       4472.80       123.41 o
   0   5   7         49.03         17.82         6.31 o
   1   5   7       4809.29       4376.41       119.29 o
   2   5   7       1883.94       1603.93        48.46 o
   3   5   7       1372.31       1231.27        26.71 o
   4   5   7       7823.14       7306.29        98.51 o
   5   5   7       1333.84       1394.31        16.03 o
   6   5   7        671.94        639.85         8.84 o
   7   5   7        154.08        170.82         5.49 o
   8   5   7       1893.59       1764.78        25.05 o
   9   5   7        963.00        923.46        21.17 o
  10   5   7        329.17        297.68        12.16 o
  11   5   7        142.84        117.06         6.46 o
  12   5   7        165.36        179.86         6.70 o
 -12   6   7         16.44         21.08         4.68 o
 -11   6   7        682.23        702.58        13.93 o
 -10   6   7         60.03         65.09         4.75 o
  -9   6   7        499.85        525.08        11.57 o
  -8   6   7        267.33        254.55         7.38 o
  -7   6   7        591.52        624.66         9.01 o
  -6   6   7       1934.93       1918.68        26.32 o
  -5   6   7        170.69        214.24         4.92 o
  -4   6   7       5607.93       5842.36        80.15 o
  -3   6   7        209.90        172.84         8.11 o
  -2   6   7         11.08         31.09         5.82 o
  -1   6   7        469.98        507.81        20.41 o
   0   6   7       2526.70       2622.23        56.64 o
   1   6   7        462.85        500.41        13.93 o
   2   6   7          9.45         26.23         8.66 o
   3   6   7        203.06        175.05         9.45 o
   4   6   7       5642.87       5829.78        97.42 o
   5   6   7        167.22        203.51         4.42 o
   6   6   7       1947.74       1940.30        23.67 o
   7   6   7        599.00        621.75        10.01 o
   8   6   7        271.34        229.40        10.21 o
   9   6   7        490.11        485.93        10.80 o
  10   6   7         59.34         65.47         4.87 o
  11   6   7        678.71        697.23        13.98 o
  12   6   7         16.10         23.75         5.59 o
 -12   7   7        206.48        196.34         8.03 o
 -11   7   7        146.25        174.59         8.28 o
 -10   7   7        402.72        391.69        13.32 o
  -9   7   7         75.18         80.54         6.66 o
  -8   7   7        226.54        217.20         8.25 o
  -7   7   7        429.55        442.37         8.44 o
  -6   7   7       1157.47       1132.24        16.34 o
  -5   7   7       2128.07       2348.77        34.56 o
  -4   7   7        202.60        307.59        11.99 o
  -3   7   7        982.57       1151.27        26.72 o
  -2   7   7       1074.24       1191.74        52.12 o
  -1   7   7        325.30        365.08        12.72 o
   0   7   7        841.66        915.47        22.41 o
   1   7   7        325.76        375.60        29.27 o
   3   7   7        996.25       1052.51        36.78 o
   4   7   7        204.12        280.40        13.14 o
   5   7   7       2138.75       2289.34        63.45 o
   6   7   7       1173.16       1123.73        18.21 o
   7   7   7        432.86        441.30         9.09 o
   8   7   7        222.21        222.56        12.35 o
   9   7   7         77.05         76.98        10.67 o
  10   7   7        392.63        391.38        15.76 o
  11   7   7        144.86        167.50        11.75 o
  12   7   7        204.26        188.72        11.35 o
 -12   8   7         44.60         47.43         5.78 o
 -11   8   7         88.67         96.75         7.26 o
 -10   8   7       1644.20       1700.25        43.29 o
  -9   8   7        913.37        953.04        30.61 o
  -8   8   7        627.00        639.16        12.65 o
  -7   8   7       2288.82       2242.63        35.90 o
  -6   8   7       1393.92       1385.97        22.33 o
  -5   8   7        672.46        655.26        10.48 o
  -4   8   7        714.58        746.02        10.67 o
  -3   8   7       4415.46       4901.87        78.87 o
  -2   8   7       2559.55       2591.77        53.02 o
  -1   8   7       8248.83       8024.90       127.73 o
   0   8   7        578.17        577.49        10.86 o
   1   8   7       8234.56       8201.78       135.14 o
   2   8   7       2555.99       2588.75        42.08 o
   3   8   7       4414.80       4694.86       235.85 o
   4   8   7        719.22        706.47        22.96 o
   5   8   7        670.61        689.32        18.41 o
   6   8   7       1407.24       1328.90        26.34 o
   7   8   7       2288.25       2277.74        29.58 o
   8   8   7        628.79        621.90        12.64 o
   9   8   7        902.92        897.94        20.78 o
  10   8   7       1657.85       1574.27        33.12 o
  11   8   7         87.02         99.89         9.48 o
  12   8   7         45.65         41.60         7.92 o
 -11   9   7        137.88        123.29         7.27 o
 -10   9   7         53.22         57.29         6.92 o
  -9   9   7        126.03        137.05        10.90 o
  -8   9   7        759.16        750.98        24.77 o
  -7   9   7        878.72        851.09        19.11 o
  -6   9   7        615.34        751.68        15.23 o
  -5   9   7        713.74        783.08        20.75 o
  -4   9   7        957.99        969.90        15.68 o
  -3   9   7       1184.22       1332.09        29.39 o
  -2   9   7        747.45        835.74        12.63 o
  -1   9   7        915.56        898.68        20.56 o
   0   9   7        513.35        659.90         9.78 o
   1   9   7        911.28        939.34        15.52 o
   2   9   7        751.95        832.04        11.56 o
   3   9   7       1198.07       1352.23        27.23 o
   4   9   7        972.37        953.99        48.73 o
   5   9   7        714.59        768.14        19.87 o
   6   9   7        615.66        756.95        54.47 o
   7   9   7        864.29        851.13        14.35 o
   8   9   7        761.90        780.97        18.52 o
   9   9   7        125.73        156.68        11.37 o
  10   9   7         53.72         55.69         6.45 o
  12   9   7        115.42        107.83         8.68 o
 -11  10   7        212.23        206.57         8.21 o
 -10  10   7        283.68        262.38         9.67 o
  -9  10   7       1225.33       1191.92        66.10 o
  -8  10   7        325.54        302.82        13.83 o
  -7  10   7        709.03        789.93        18.15 o
  -6  10   7        529.42        515.99        12.53 o
  -5  10   7         23.05         27.61         3.92 o
  -4  10   7       2662.22       2741.49        34.96 o
  -3  10   7       1339.53       1296.12        19.83 o
  -2  10   7       2687.52       2709.71        32.55 o
  -1  10   7        816.73        844.67        14.12 o
   0  10   7        465.44        417.07         7.05 o
   1  10   7        818.93        867.84        12.07 o
   2  10   7       2680.33       2662.46        55.70 o
   3  10   7       1334.15       1301.42        23.11 o
   4  10   7       2670.08       2585.58        72.51 o
   5  10   7         23.17         26.10         4.20 o
   6  10   7        530.26        509.89        17.44 o
   7  10   7        712.54        785.61        14.78 o
   8  10   7        327.21        316.77        10.60 o
   9  10   7       1235.28       1194.76        37.28 o
  10  10   7        280.12        246.81        12.64 o
  11  10   7        214.09        185.99         7.51 o
 -11  11   7        236.46        275.22        10.05 o
 -10  11   7        107.60        122.03        10.38 o
  -9  11   7       1556.28       1532.57        26.87 o
  -8  11   7       2744.23       2607.02        52.09 o
  -7  11   7         26.54         24.49         5.63 o
  -6  11   7       2993.58       2985.69        42.75 o
  -5  11   7       1359.56       1414.35        19.07 o
  -4  11   7        408.12        402.67         8.42 o
  -3  11   7       3187.86       3369.78        43.83 o
  -2  11   7        428.71        461.68         7.73 o
  -1  11   7         39.48         67.17         3.93 o
   0  11   7       1974.80       2241.80        29.50 o
   1  11   7         38.96         66.82         3.60 o
   2  11   7        430.68        479.13         8.94 o
   3  11   7       3187.77       3383.03        66.99 o
   4  11   7        409.52        402.32        16.66 o
   5  11   7       1362.99       1372.52        23.57 o
   6  11   7       2991.21       2927.77        66.96 o
   7  11   7         24.52         26.21         4.50 o
   8  11   7       2743.33       2548.28        51.34 o
   9  11   7       1549.71       1528.08        45.81 o
  10  11   7        111.46        108.00        11.23 o
  11  11   7        234.58        248.16         6.82 o
 -10  12   7        209.32        190.59         7.80 o
  -9  12   7        302.90        289.80         7.72 o
  -8  12   7        657.83        677.13        13.44 o
  -7  12   7        372.12        376.18         9.19 o
  -6  12   7        109.22         89.85         4.47 o
  -5  12   7       4629.19       4766.95        53.73 o
  -4  12   7        413.01        391.96         7.09 o
  -3  12   7       1032.18       1170.95        16.90 o
  -2  12   7       2126.75       2257.56        34.05 o
  -1  12   7          8.16          7.19         2.92 o
   0  12   7        107.34        118.16         5.84 o
   1  12   7          7.16          6.67         3.20 o
   2  12   7       2136.12       2390.74        38.01 o
   3  12   7       1038.56       1207.01        20.46 o
   4  12   7        404.73        380.85        26.00 o
   5  12   7       4609.30       4837.07        75.55 o
   6  12   7        112.35         88.56         7.61 o
   7  12   7        376.18        401.08        11.47 o
   8  12   7        655.78        671.47        16.86 o
   9  12   7        303.18        283.12        11.97 o
  10  12   7        208.05        179.73         7.50 o
 -10  13   7        407.95        450.94        16.65 o
  -9  13   7        345.83        330.65         9.90 o
  -8  13   7        468.50        463.83        10.24 o
  -7  13   7        492.93        480.38        10.65 o
  -6  13   7        462.47        464.61         8.87 o
  -5  13   7        428.31        431.61         9.66 o
  -4  13   7        129.39        129.22         3.99 o
  -3  13   7       2112.40       2030.25        27.24 o
  -2  13   7       2237.18       2169.14        33.51 o
  -1  13   7        620.46        694.04        11.90 o
   0  13   7       1332.65       1226.04        18.85 o
   1  13   7        615.85        656.96        17.46 o
   2  13   7       2248.56       2205.46        32.11 o
   3  13   7       2123.44       2152.39        42.86 o
   4  13   7        130.53        143.45         7.81 o
   5  13   7        427.67        441.88        10.08 o
   6  13   7        454.82        449.04        22.56 o
   7  13   7        490.54        488.35        10.62 o
   8  13   7        464.87        472.56        13.14 o
   9  13   7        343.34        309.92        27.42 o
  10  13   7        402.22        402.33        22.72 o
  -9  14   7        997.89       1010.75        35.36 o
  -8  14   7        106.05        122.21         6.82 o
  -7  14   7        417.17        409.60        10.90 o
  -6  14   7       2757.27       2833.97        39.66 o
  -5  14   7        426.94        460.86        12.22 o
  -4  14   7       1920.50       2012.64        25.62 o
  -3  14   7       3586.18       3623.56        44.60 o
  -2  14   7        672.75        707.96        17.95 o
  -1  14   7        371.18        364.28         7.73 o
   0  14   7       3433.71       3436.36        79.29 o
   1  14   7        371.74        370.40        10.25 o
   2  14   7        666.38        692.26        47.92 o
   3  14   7       3559.41       3565.95        70.04 o
   4  14   7       1918.67       2001.46        41.19 o
   5  14   7        425.96        488.50        10.83 o
   6  14   7       2753.12       2850.35        61.41 o
   7  14   7        418.42        419.84         9.55 o
   8  14   7        101.57        115.72        10.02 o
   9  14   7       1006.34        941.08        75.18 o
  -9  15   7        161.60        145.98        13.26 o
  -8  15   7        830.57        806.75        31.00 o
  -7  15   7         75.85         73.12         4.09 o
  -6  15   7       1741.58       1738.54        29.04 o
  -5  15   7       1999.46       1978.60        28.41 o
  -4  15   7       1878.46       1931.60        24.60 o
  -3  15   7       1797.96       1819.46        26.11 o
  -2  15   7         84.42        125.14         6.36 o
  -1  15   7       1333.97       1294.78        26.97 o
   0  15   7        351.65        312.97         7.50 o
   1  15   7       1321.13       1378.83        68.75 o
   2  15   7         80.95        112.13         6.05 o
   3  15   7       1806.38       1840.45        38.05 o
   4  15   7       1872.87       1910.36        31.90 o
   5  15   7       1994.12       2080.49       143.48 o
   6  15   7       1758.61       1769.29        38.44 o
   7  15   7         72.33         72.40         4.83 o
   8  15   7        837.12        788.67        18.16 o
   9  15   7        159.21        128.18         9.26 o
  -8  16   7        242.81        229.76         7.70 o
  -7  16   7       1267.01       1236.74        27.98 o
  -6  16   7        226.25        234.91         6.90 o
  -5  16   7       1127.70       1165.36        20.41 o
  -4  16   7        250.94        288.70         6.43 o
  -3  16   7        368.23        429.55        12.31 o
  -2  16   7        782.88        826.76        18.59 o
  -1  16   7       1345.94       1422.55        29.37 o
   0  16   7       6577.48       6523.11       124.31 o
   1  16   7       1338.78       1468.68        54.95 o
   2  16   7        779.07        804.71        36.20 o
   3  16   7        368.01        451.88        18.71 o
   4  16   7        250.56        288.32         7.92 o
   5  16   7       1128.52       1371.38       225.35 o
   6  16   7        228.50        242.97         7.76 o
   7  16   7       1254.70       1233.83        21.27 o
   8  16   7        238.10        232.60         8.11 o
  -7  17   7        239.74        191.01         6.66 o
  -6  17   7        733.45        694.79        15.90 o
  -5  17   7       1034.76        972.12        21.25 o
  -4  17   7        237.15        245.50         8.40 o
  -3  17   7        395.97        393.91        10.33 o
  -2  17   7        139.11        139.96         8.47 o
  -1  17   7       1007.85       1048.94        22.42 o
   0  17   7         66.43         61.32         7.44 o
   1  17   7       1015.13       1098.37        23.41 o
   2  17   7        137.73        117.69         6.17 o
   3  17   7        393.97        391.93        19.58 o
   4  17   7        239.95        241.86         9.41 o
   5  17   7       1046.29       1416.50       383.00 o
   6  17   7        733.37        721.37        13.60 o
   7  17   7        236.68        205.55         9.59 o
  -6  18   7        247.15        257.61         9.06 o
  -5  18   7        223.56        226.70         7.55 o
  -4  18   7        456.42        441.87        11.48 o
  -3  18   7        971.06       1040.86        31.74 o
  -2  18   7        113.73        111.22         5.97 o
  -1  18   7         36.79         26.10         6.68 o
   0  18   7         92.23         74.76         7.23 o
   1  18   7         38.56         27.65         4.82 o
   2  18   7        116.02        124.82        10.43 o
   3  18   7        985.05       1016.48        33.60 o
   4  18   7        452.96        487.36        53.23 o
   5  18   7        226.18        221.04         8.31 o
   6  18   7        237.87        266.09         6.62 o
  -5  19   7        126.28        135.98         5.73 o
  -4  19   7        638.06        608.91        14.07 o
  -3  19   7        353.04        309.54         8.94 o
  -2  19   7         56.96         50.71         7.16 o
  -1  19   7        196.72        173.75         9.49 o
   0  19   7        183.60        181.12         9.14 o
   1  19   7        197.65        160.97         8.26 o
   2  19   7         55.56         50.31         5.36 o
   3  19   7        356.93        321.88        13.95 o
   4  19   7        629.89        856.16       200.14 o
   5  19   7        125.50        151.75         6.03 o
  -4  20   7        294.30        256.05        10.31 o
  -3  20   7        289.51        277.89        11.16 o
  -2  20   7         99.74         98.29         7.19 o
  -1  20   7        173.83        178.80         8.81 o
   0  20   7       1766.66       1684.32        47.11 o
   1  20   7        171.68        197.95         9.35 o
   2  20   7        102.38        102.54         7.92 o
   3  20   7        291.69        275.24        11.83 o
   4  20   7        293.20        338.67        12.40 o
   0   0   8      38102.91      35697.20       945.16 o
   1   0   8      18971.79      16621.83       441.86 o
   2   0   8       2576.81       2476.85        63.48 o
   3   0   8        238.29        189.01         6.11 o
   4   0   8         12.96         16.18         4.52 o
   5   0   8        304.22        348.33         8.79 o
   6   0   8        984.11        840.95        16.63 o
   7   0   8          1.97         -0.62         4.64 o
   8   0   8       1017.59        981.62        21.64 o
   9   0   8      10174.76      11059.07       253.59 o
  10   0   8       3285.27       3036.93        49.43 o
  11   0   8         48.56         52.61         6.89 o
  12   0   8        125.62        140.44         6.00 o
 -13   1   8       1114.96       1146.42        23.90 o
 -12   1   8        150.68        161.28         5.10 o
 -11   1   8       1074.25       1093.68        17.27 o
 -10   1   8       1029.09       1042.41        19.38 o
  -9   1   8        633.56        644.43        12.98 o
  -8   1   8        418.54        426.15         8.63 o
  -7   1   8        299.59        324.46         6.17 o
  -6   1   8        665.04        763.77         9.91 o
  -5   1   8       7873.12       7796.73        87.22 o
  -4   1   8      17442.40      16945.26       228.14 o
  -3   1   8        449.11        417.13         8.60 o
  -2   1   8        614.86        722.90        14.60 o
  -1   1   8       6339.34       5961.72        94.33 o
   0   1   8       8792.39       7851.46       148.46 o
   1   1   8       6326.51       5816.02       118.14 o
   2   1   8        598.68        680.94        17.24 o
   3   1   8        458.44        422.49         8.63 o
   4   1   8      17439.01      16616.19       284.51 o
   5   1   8       7873.56       7818.72        80.60 o
   6   1   8        666.76        763.22        19.13 o
   7   1   8        301.29        352.85         8.42 o
   8   1   8        421.55        399.13        12.79 o
   9   1   8        633.83        661.64        13.70 o
  10   1   8       1038.47       1029.81        16.60 o
  11   1   8       1070.94       1060.12        31.45 o
  12   1   8        149.20        166.56         5.82 o
  13   1   8       1115.58       1165.49        25.12 o
 -13   2   8        316.04        307.57         7.99 o
 -12   2   8        386.15        414.86         8.52 o
 -11   2   8        219.09        208.07         5.81 o
 -10   2   8       1681.84       1880.72        31.96 o
  -9   2   8        353.87        336.87         8.16 o
  -8   2   8        434.72        432.46         7.84 o
  -7   2   8       3224.08       3193.65        37.43 o
  -6   2   8       6898.38       7046.28        73.23 o
  -5   2   8       1889.66       1917.96        25.91 o
  -4   2   8       6246.72       5916.92        95.56 o
  -3   2   8       4656.82       4283.03        74.16 o
  -2   2   8        583.82        476.18        17.31 o
  -1   2   8       7302.80       6612.46       124.23 o
   0   2   8       1739.56       1785.05        39.09 o
   1   2   8       7285.11       6483.94       163.01 o
   2   2   8        585.14        461.52        13.01 o
   3   2   8       4652.04       4234.15        58.74 o
   4   2   8       6247.58       5955.93        82.33 o
   5   2   8       1888.79       1921.13        31.50 o
   6   2   8       6906.44       7038.05        79.46 o
   7   2   8       3213.97       3189.04        38.76 o
   8   2   8        432.65        431.52         8.74 o
   9   2   8        365.08        362.90         7.92 o
  10   2   8       1689.77       1944.59        64.19 o
  11   2   8        219.64        211.43         9.74 o
  12   2   8        389.79        443.61        13.07 o
  13   2   8        316.12        305.28         8.11 o
 -13   3   8        586.73        634.99        29.61 o
 -12   3   8        368.79        381.06         8.07 o
 -11   3   8        861.20        864.80        12.90 o
 -10   3   8        179.90        195.19         5.40 o
  -9   3   8       1095.36       1181.26        16.83 o
  -8   3   8       2359.93       2327.73        31.41 o
  -7   3   8        984.26        930.90        13.27 o
  -6   3   8       2819.58       3073.10        33.34 o
  -5   3   8       7785.50       8019.93        88.89 o
  -4   3   8       1514.21       1427.52        30.57 o
  -3   3   8      15104.63      15144.92       248.44 o
  -2   3   8      13952.74      13538.09       438.05 o
  -1   3   8       2317.54       2198.25        43.68 o
   0   3   8      12294.33      12098.28       229.35 o
   1   3   8       2313.58       2074.81        46.24 o
   2   3   8      13936.71      13186.53       204.10 o
   3   3   8      15134.15      14917.62       274.36 o
   4   3   8       1488.80       1374.37        29.61 o
   5   3   8       7762.95       7788.64       101.18 o
   6   3   8       2826.78       3095.31        36.50 o
   7   3   8        982.62        939.32        16.33 o
   8   3   8       2357.58       2304.21        39.70 o
   9   3   8       1103.26       1182.07        21.33 o
  10   3   8        180.80        208.98        11.63 o
  11   3   8        867.87        875.25        17.72 o
  12   3   8        369.01        386.62         9.82 o
  13   3   8        594.89        666.70        22.99 o
 -12   4   8        690.53        731.53        14.50 o
 -11   4   8       1066.96       1097.08        15.35 o
 -10   4   8       1451.98       1469.76        19.71 o
  -9   4   8          7.62         13.47         4.07 o
  -8   4   8        466.57        457.63         7.91 o
  -7   4   8        109.34        120.91         4.00 o
  -6   4   8         63.72         84.71         3.40 o
  -5   4   8        161.88        238.03         4.55 o
  -4   4   8       3590.22       3794.15        83.27 o
  -3   4   8       8320.56       8174.65       341.59 o
  -2   4   8       3378.24       3158.39        67.51 o
  -1   4   8        393.32        507.37        13.96 o
   0   4   8      11885.67      12208.57       230.76 o
   1   4   8        387.03        488.32        16.73 o
   2   4   8       3367.70       3063.62        87.36 o
   3   4   8       8323.78       8118.80       151.47 o
   4   4   8       3565.46       3648.86        45.65 o
   5   4   8        162.90        232.49         5.37 o
   6   4   8         60.90         79.14         4.41 o
   7   4   8        106.36        119.54         4.30 o
   8   4   8        468.48        459.61        11.24 o
   9   4   8          7.97         14.50         5.08 o
  10   4   8       1441.33       1508.82        43.34 o
  11   4   8       1066.49       1102.06        20.34 o
  12   4   8        688.33        721.60        14.26 o
 -12   5   8        342.74        343.04         8.80 o
 -11   5   8        246.77        251.66         5.95 o
 -10   5   8        285.33        310.97         7.30 o
  -9   5   8        418.66        462.42         8.94 o
  -8   5   8        530.04        597.41         9.73 o
  -7   5   8       2302.30       2242.70        25.54 o
  -6   5   8       2302.51       2307.07        24.92 o
  -5   5   8       3893.28       4125.95        46.05 o
  -4   5   8       1052.87       1071.12        16.75 o
  -3   5   8       9036.30       8288.06       460.70 o
  -2   5   8         82.77        124.21        12.02 o
  -1   5   8        501.33        437.02        12.95 o
   0   5   8       1081.67        903.17        34.52 o
   1   5   8        496.62        434.06        17.70 o
   2   5   8         85.53        116.90         6.01 o
   3   5   8       9049.91       8560.72       166.62 o
   4   5   8       1045.57       1017.40        17.69 o
   5   5   8       3882.99       4029.61        50.67 o
   6   5   8       2315.02       2290.27        33.30 o
   7   5   8       2309.93       2212.35        35.93 o
   8   5   8        527.49        569.04        10.54 o
   9   5   8        419.39        453.01        10.69 o
  10   5   8        284.04        306.97        19.32 o
  11   5   8        249.37        263.80         8.18 o
  12   5   8        340.03        352.17         8.86 o
 -12   6   8         81.91         86.98         5.40 o
 -11   6   8        259.16        257.08         6.52 o
 -10   6   8        209.21        211.96         6.14 o
  -9   6   8        153.53        173.97         9.32 o
  -8   6   8       1067.16       1038.23        18.35 o
  -7   6   8        761.86        733.97        12.57 o
  -6   6   8         55.15         31.98         3.06 o
  -5   6   8       4183.46       4570.10        73.48 o
  -4   6   8       3927.75       4129.74        83.89 o
  -3   6   8       7288.56       7163.88       295.47 o
  -2   6   8       1568.93       1359.04        49.08 o
  -1   6   8        584.41        664.58        24.49 o
   0   6   8      19884.98      18135.01       484.13 o
   1   6   8        578.08        686.88        23.10 o
   2   6   8       1577.02       1364.78        45.39 o
   3   6   8       7336.82       6906.90       454.91 o
   4   6   8       3928.61       3895.55        66.41 o
   5   6   8       4213.33       4375.57        49.95 o
   6   6   8         54.95         28.04         3.33 o
   7   6   8        766.37        713.61        10.57 o
   8   6   8       1063.85        993.87        30.34 o
   9   6   8        154.81        167.82         8.09 o
  10   6   8        209.25        199.34         6.12 o
  11   6   8        260.78        271.01         8.46 o
  12   6   8         82.02         88.66         9.95 o
 -12   7   8        169.12        178.11         7.57 o
 -11   7   8         56.43         50.26         6.60 o
 -10   7   8        153.09        170.99         6.76 o
  -9   7   8        915.76       1003.35        36.29 o
  -8   7   8         24.45         37.05         5.38 o
  -7   7   8         74.38         70.16         4.30 o
  -6   7   8        563.20        605.48        10.11 o
  -5   7   8       4435.99       4402.24        63.88 o
  -4   7   8        880.25        860.14        11.99 o
  -3   7   8       1963.38       2068.45        24.19 o
  -2   7   8       1347.14       1194.63        18.48 o
  -1   7   8       1231.37       1169.22        27.59 o
   0   7   8      14625.23      13963.40       351.83 o
   1   7   8       1242.36       1147.48        26.53 o
   2   7   8       1361.39       1220.10        35.21 o
   3   7   8       1985.41       1958.46        41.48 o
   4   7   8        885.38        830.91        19.68 o
   5   7   8       4440.02       4375.37        81.84 o
   6   7   8        568.48        587.96        10.73 o
   7   7   8         73.18         64.82         4.92 o
   8   7   8         25.21         28.50         4.89 o
   9   7   8        902.71        973.43        22.12 o
  10   7   8        153.10        161.03        17.21 o
  11   7   8         56.48         53.11         9.27 o
  12   7   8        166.20        151.51        10.36 o
 -12   8   8        801.19        848.19        18.90 o
 -11   8   8        492.83        552.70        14.39 o
 -10   8   8         85.50         82.18         6.98 o
  -9   8   8       3125.09       3194.20        89.30 o
  -8   8   8        236.28        246.89         7.09 o
  -7   8   8        268.00        261.91         6.45 o
  -6   8   8        199.95        240.91         8.73 o
  -5   8   8          5.74          6.08         3.81 o
  -4   8   8        897.06        931.49        12.09 o
  -3   8   8        189.36        209.28         5.91 o
  -2   8   8        441.01        463.80         8.88 o
  -1   8   8          2.60         11.77         2.50 o
   0   8   8       5982.75       6409.16        76.79 o
   1   8   8          2.36         11.50         2.30 o
   2   8   8        430.74        434.92         6.85 o
   3   8   8        188.90        210.86         6.31 o
   4   8   8        875.41        888.29        22.62 o
   5   8   8          5.78          7.99         3.44 o
   6   8   8        198.20        226.51         7.97 o
   7   8   8        270.69        262.55         8.50 o
   8   8   8        234.77        233.09         7.32 o
   9   8   8       3131.72       2997.24        59.56 o
  10   8   8         82.71         89.69         9.06 o
  11   8   8        489.17        518.58        19.30 o
 -11   9   8        507.96        485.72        13.03 o
 -10   9   8         35.47         36.71         6.63 o
  -9   9   8        649.29        665.37        23.36 o
  -8   9   8       3026.26       3168.11        62.28 o
  -7   9   8        258.44        234.35        10.25 o
  -6   9   8        829.04        824.73        20.07 o
  -5   9   8        434.58        458.65         8.82 o
  -4   9   8       1200.33       1286.26        16.19 o
  -3   9   8       3354.64       3467.12        56.55 o
  -2   9   8       2283.15       2290.64        31.33 o
  -1   9   8       1856.23       1858.33        26.35 o
   0   9   8        115.27         86.81         2.78 o
   1   9   8       1863.25       1894.97        21.87 o
   2   9   8       2259.71       2245.61        28.18 o
   3   9   8       3344.51       3425.36        65.62 o
   4   9   8       1200.15       1232.17        84.34 o
   5   9   8        442.87        451.30        15.62 o
   6   9   8        829.83        836.08        23.34 o
   7   9   8        258.07        231.51         9.11 o
   8   9   8       3035.18       3150.03        62.34 o
   9   9   8        648.99        660.28        23.55 o
  10   9   8         35.90         45.74         9.32 o
  11   9   8        515.27        472.10        17.19 o
 -11  10   8        233.71        257.87         8.92 o
 -10  10   8        645.68        631.47        15.97 o
  -9  10   8        962.95       1016.79        32.35 o
  -8  10   8       1912.31       1811.81        52.36 o
  -7  10   8       1816.82       1741.35        35.85 o
  -6  10   8        211.00        200.05         5.58 o
  -5  10   8        264.73        297.03         6.93 o
  -4  10   8       1988.77       2215.10        26.84 o
  -3  10   8       1657.75       1659.20        44.29 o
  -2  10   8        193.09        209.47         5.64 o
  -1  10   8       1638.76       1589.97        29.95 o
   0  10   8        170.31        150.46         3.66 o
   1  10   8       1639.82       1624.49        19.05 o
   2  10   8        192.74        212.95         5.07 o
   3  10   8       1658.77       1603.67        23.83 o
   4  10   8       1999.10       2009.56        56.80 o
   5  10   8        262.74        298.88         9.06 o
   6  10   8        207.89        185.26        13.97 o
   7  10   8       1816.67       1743.62        29.22 o
   8  10   8       1923.12       1881.95        38.87 o
   9  10   8        959.97        955.29        31.25 o
  10  10   8        652.71        606.58        21.47 o
  11  10   8        236.94        250.88         8.42 o
 -11  11   8         19.28         20.07         5.10 o
 -10  11   8        261.00        257.39         9.19 o
  -9  11   8        366.03        352.32        10.61 o
  -8  11   8         35.22         25.89         5.89 o
  -7  11   8        114.35        116.18         6.97 o
  -6  11   8       3639.74       3754.06        63.11 o
  -5  11   8        341.31        341.48         7.62 o
  -4  11   8        426.57        435.48         7.44 o
  -3  11   8        380.02        427.15        10.36 o
  -2  11   8        375.26        364.81         6.80 o
  -1  11   8         45.34         54.26         3.45 o
   0  11   8         82.89         96.70         3.26 o
   1  11   8         50.03         57.45         3.58 o
   2  11   8        378.73        360.16        10.59 o
   3  11   8        383.77        422.07         8.31 o
   4  11   8        425.22        426.63        14.14 o
   5  11   8        334.74        326.86         8.19 o
   6  11   8       3654.46       3779.24        95.18 o
   7  11   8        112.50        107.15         6.23 o
   8  11   8         34.63         29.16         6.58 o
   9  11   8        364.44        375.84        16.11 o
  10  11   8        262.40        249.84        13.39 o
  11  11   8         20.15         22.88         5.14 o
 -10  12   8        383.91        339.98        14.29 o
  -9  12   8        791.80        739.05        20.01 o
  -8  12   8        373.44        379.30         9.07 o
  -7  12   8       1960.96       1989.23        33.09 o
  -6  12   8        771.75        818.13        13.29 o
  -5  12   8       3241.11       3196.34        40.60 o
  -4  12   8       1856.53       1972.41        25.64 o
  -3  12   8        139.45        157.74         4.10 o
  -2  12   8        951.25        981.72        14.53 o
  -1  12   8       1283.76       1246.85        18.87 o
   0  12   8          0.12          0.24         2.91 o
   1  12   8       1299.27       1249.30        21.78 o
   2  12   8        953.45        975.66        22.41 o
   3  12   8        139.70        165.14         5.34 o
   4  12   8       1860.06       1982.10       109.26 o
   5  12   8       3221.68       3273.53        51.99 o
   6  12   8        770.49        807.06        21.58 o
   7  12   8       1968.91       2045.57        41.01 o
   8  12   8        368.15        369.10        11.61 o
   9  12   8        792.12        746.57        34.31 o
  10  12   8        385.11        310.48        10.98 o
 -10  13   8        223.63        238.88        11.41 o
  -9  13   8         56.46         49.73         5.48 o
  -8  13   8        230.80        236.33         7.04 o
  -7  13   8        415.03        385.90        11.48 o
  -6  13   8        134.81        139.17         5.02 o
  -5  13   8       1173.57       1185.47        18.02 o
  -4  13   8       1534.16       1510.71        18.53 o
  -3  13   8        941.13        987.19        12.78 o
  -2  13   8       3477.97       3647.59        54.25 o
  -1  13   8       2666.90       2659.64        38.10 o
   0  13   8       3438.87       3663.96        51.41 o
   1  13   8       2676.45       2721.76        38.80 o
   2  13   8       3484.06       3738.28        54.38 o
   3  13   8        937.67        965.13        29.15 o
   4  13   8       1541.62       1451.68        26.93 o
   5  13   8       1182.85       1235.83        21.81 o
   6  13   8        133.87        138.28         6.60 o
   7  13   8        417.80        397.04         8.45 o
   8  13   8        229.16        229.16        16.18 o
   9  13   8         54.51         45.09         4.64 o
  10  13   8        221.97        210.03        12.77 o
  -9  14   8        395.71        420.51        25.38 o
  -8  14   8        360.68        384.89         8.86 o
  -7  14   8        290.44        257.10         7.38 o
  -6  14   8         98.28        102.89         4.69 o
  -5  14   8       1308.18       1308.87        22.64 o
  -4  14   8       4006.08       4247.58        51.91 o
  -3  14   8        737.66        742.28        11.40 o
  -2  14   8        731.49        734.91        15.12 o
  -1  14   8        279.46        298.63         8.21 o
   0  14   8          0.06          3.08         3.56 o
   1  14   8        282.08        306.84         9.22 o
   2  14   8        730.29        708.70        19.29 o
   3  14   8        738.24        743.68        23.88 o
   4  14   8       4001.32       4221.71        85.12 o
   5  14   8       1301.27       1355.24        28.78 o
   6  14   8         98.59        114.15         6.03 o
   7  14   8        289.46        269.59         7.37 o
   8  14   8        358.05        380.00        15.66 o
   9  14   8        396.95        400.27        13.95 o
  -9  15   8        518.98        535.48        18.16 o
  -8  15   8         49.10         54.65         5.35 o
  -7  15   8        269.70        286.28         7.54 o
  -6  15   8       2042.69       2158.30        30.69 o
  -5  15   8        896.84        889.89        14.17 o
  -4  15   8       1519.62       1526.76        22.42 o
  -3  15   8       2779.92       2886.26        40.11 o
  -2  15   8        440.87        436.95        21.21 o
  -1  15   8       3251.95       3375.29        65.61 o
   0  15   8         91.52         88.89         4.62 o
   1  15   8       3254.30       3364.97       132.79 o
   2  15   8        436.87        422.56        19.87 o
   3  15   8       2803.46       2921.17        58.17 o
   4  15   8       1513.71       1499.05        25.68 o
   5  15   8        906.49        980.09        36.99 o
   6  15   8       2042.39       2247.81        47.25 o
   7  15   8        271.42        283.10         7.46 o
   8  15   8         49.88         46.11         5.95 o
   9  15   8        518.79        511.83        17.98 o
  -8  16   8        182.89        143.13         6.25 o
  -7  16   8        471.21        474.17        13.90 o
  -6  16   8        176.52        185.78         5.93 o
  -5  16   8         44.61         42.59         3.94 o
  -4  16   8       2842.75       2804.01        45.25 o
  -3  16   8        456.25        457.34         9.51 o
  -2  16   8        905.95        918.62        27.81 o
  -1  16   8        583.00        609.98        14.40 o
   0  16   8       1158.47       1165.26        34.56 o
   1  16   8        580.95        580.05        29.92 o
   2  16   8        914.78        900.09        68.86 o
   3  16   8        453.08        473.12        19.05 o
   4  16   8       2844.80       2769.75        44.81 o
   5  16   8         45.86         41.09         5.69 o
   6  16   8        175.56        189.87         6.35 o
   7  16   8        472.57        466.95         9.76 o
   8  16   8        181.11        151.46         6.79 o
  -7  17   8         59.25         51.94         6.83 o
  -6  17   8        165.39        167.74         6.58 o
  -5  17   8        117.49        118.01        13.22 o
  -4  17   8         59.76         61.43         5.63 o
  -3  17   8        763.84        709.82        23.41 o
  -2  17   8       1285.10       1282.96        26.84 o
  -1  17   8         75.63         57.69         5.15 o
   0  17   8       1315.82       1331.04        38.82 o
   1  17   8         76.71         50.31         5.37 o
   2  17   8       1298.77       1230.89        67.23 o
   3  17   8        762.01        749.58        17.51 o
   4  17   8         58.85         68.22         5.88 o
   5  17   8        116.97        120.81         7.30 o
   6  17   8        165.59        177.07         5.83 o
   7  17   8         59.39         61.81         5.67 o
  -6  18   8        409.06        339.85         9.07 o
  -5  18   8          2.89          2.82         4.56 o
  -4  18   8        291.82        293.66         8.80 o
  -3  18   8        371.56        341.27        13.81 o
  -2  18   8        139.69        134.78         6.32 o
  -1  18   8       1499.37       1321.12        38.64 o
   0  18   8        169.44        147.43         8.92 o
   1  18   8       1498.55       1323.76        34.10 o
   2  18   8        137.13        143.57        10.55 o
   3  18   8        373.90        347.76        10.16 o
   4  18   8        287.60        300.80         9.44 o
   5  18   8          2.32          2.96         3.95 o
   6  18   8        410.26        374.65        11.86 o
  -5  19   8        534.49        466.33        11.18 o
  -4  19   8        243.39        231.60         7.40 o
  -3  19   8        359.33        333.39        13.16 o
  -2  19   8        821.15        791.26        28.74 o
  -1  19   8        355.62        369.63        13.72 o
   0  19   8        339.85        325.69        12.54 o
   1  19   8        351.47        331.00        12.18 o
   2  19   8        819.92        783.83        25.17 o
   3  19   8        356.48        379.98        19.42 o
   4  19   8        244.39        304.53        76.99 o
   5  19   8        531.30        508.21        12.00 o
  -3  20   8        124.42        121.22         7.53 o
  -2  20   8        174.87        148.28         8.13 o
  -1  20   8        314.75        325.78        12.04 o
   0  20   8         10.74          3.50         5.13 o
   1  20   8        310.99        341.80        12.71 o
   2  20   8        178.10        152.42         8.77 o
   3  20   8        125.41        148.44        33.37 o
   1   0   9      39164.91      36348.67       962.70 o
   2   0   9        446.08        624.40        15.02 o
   3   0   9        478.81        483.73        10.39 o
   4   0   9       2112.15       2060.43        34.73 o
   5   0   9        379.30        426.58         7.59 o
   6   0   9        234.59        266.35         8.17 o
   7   0   9       3154.80       3344.67       141.53 o
   8   0   9       1410.22       1350.97        24.65 o
   9   0   9       3095.96       3104.09        62.99 o
  10   0   9         12.09          7.69         5.28 o
  11   0   9          3.07         22.12         8.42 o
  12   0   9        296.65        294.84         7.88 o
 -13   1   9        216.86        255.56        13.64 o
 -12   1   9        327.86        353.03        10.31 o
 -11   1   9        340.39        354.34         8.84 o
 -10   1   9        198.73        202.96         7.50 o
  -9   1   9       1647.05       1821.74        27.59 o
  -8   1   9        246.69        212.66         6.31 o
  -7   1   9        718.28        775.09        12.48 o
  -6   1   9       2523.23       2508.30        27.44 o
  -5   1   9       2093.06       2160.88        27.57 o
  -4   1   9       1819.66       1773.37        36.74 o
  -3   1   9       5526.15       5395.78        90.97 o
  -2   1   9       3434.43       3320.33        54.26 o
  -1   1   9        866.95        842.25        16.71 o
   0   1   9       3285.79       3242.87        63.00 o
   1   1   9        870.05        826.88        49.45 o
   2   1   9       3442.97       3328.48        67.22 o
   3   1   9       5502.53       5364.00        74.77 o
   4   1   9       1831.80       1792.44        27.44 o
   5   1   9       2076.11       2162.68        23.96 o
   6   1   9       2523.21       2462.97        32.76 o
   7   1   9        718.31        766.65        12.39 o
   8   1   9        251.90        224.45         7.60 o
   9   1   9       1653.76       1797.79        34.91 o
  10   1   9        197.43        204.80         7.39 o
  11   1   9        339.52        355.34         9.29 o
  12   1   9        330.17        371.67        10.72 o
  13   1   9        215.08        254.38        13.75 o
 -13   2   9        269.43        258.88        13.66 o
 -12   2   9        431.91        472.17        24.39 o
 -11   2   9        609.48        687.09        11.98 o
 -10   2   9       4515.44       4635.84        63.75 o
  -9   2   9       2575.42       2580.19        56.36 o
  -8   2   9       2794.69       2810.74        37.17 o
  -7   2   9        536.99        494.94         7.62 o
  -6   2   9       2419.48       2386.15        26.49 o
  -5   2   9       3223.45       3280.17        35.07 o
  -4   2   9       1207.17       1194.68        23.48 o
  -3   2   9       2387.74       2210.07        38.26 o
  -2   2   9       6731.91       6461.39       126.41 o
  -1   2   9       1681.96       1594.08        42.29 o
   0   2   9        891.54        949.99        19.69 o
   1   2   9       1663.52       1612.83        31.94 o
   2   2   9       6725.89       6218.83       160.56 o
   3   2   9       2389.92       2209.60        36.32 o
   4   2   9       1211.04       1161.89        19.00 o
   5   2   9       3229.39       3271.36        35.12 o
   6   2   9       2433.77       2419.93        30.88 o
   7   2   9        530.22        492.09         9.76 o
   8   2   9       2798.86       2847.96        55.69 o
   9   2   9       2580.92       2613.57        40.14 o
  10   2   9       4519.11       4673.88        74.42 o
  11   2   9        614.50        720.80        25.03 o
  12   2   9        432.10        505.04        14.09 o
  13   2   9        265.11        263.75        13.82 o
 -12   3   9        670.81        703.31        13.10 o
 -11   3   9        277.56        285.15         7.24 o
 -10   3   9          5.50         12.49         4.40 o
  -9   3   9          8.78          9.33         3.97 o
  -8   3   9       1483.09       1391.59        20.33 o
  -7   3   9        802.67        861.48        11.40 o
  -6   3   9       2636.22       2412.35        26.82 o
  -5   3   9       2848.53       2816.12        30.44 o
  -4   3   9        705.50        864.52        23.07 o
  -3   3   9       1474.82       1458.83        35.21 o
  -2   3   9        858.93        966.63        19.10 o
  -1   3   9        707.63        582.77        15.02 o
   0   3   9       3566.42       3879.54        75.62 o
   1   3   9        703.45        564.93        18.54 o
   2   3   9        859.19        947.40        17.23 o
   3   3   9       1469.92       1439.23        25.95 o
   4   3   9        699.40        840.58        12.72 o
   5   3   9       2849.99       2800.07        33.06 o
   6   3   9       2623.43       2394.45        28.90 o
   7   3   9        807.76        840.39        12.82 o
   8   3   9       1496.67       1397.97        24.14 o
   9   3   9          8.80          8.82         5.20 o
  10   3   9          5.88         14.67         5.52 o
  11   3   9        274.95        267.07         8.46 o
  12   3   9        680.20        707.35        14.21 o
 -12   4   9         85.39         94.20         4.82 o
 -11   4   9        285.53        270.96         7.00 o
 -10   4   9       1257.76       1259.26        19.24 o
  -9   4   9       3795.65       3801.58        52.46 o
  -8   4   9        365.80        462.82        10.61 o
  -7   4   9        431.75        412.43         6.84 o
  -6   4   9       1043.60       1074.48        13.30 o
  -5   4   9         45.08         53.46         2.44 o
  -4   4   9       5432.25       5505.62        86.77 o
  -3   4   9       3542.41       3458.25       199.71 o
  -2   4   9       5208.91       5106.72       106.54 o
  -1   4   9       7952.40       7735.21       148.30 o
   0   4   9         38.02         84.44         6.39 o
   1   4   9       7949.11       7783.67       148.44 o
   2   4   9       5207.72       4969.87        98.05 o
   3   4   9       3564.07       3508.27       110.84 o
   4   4   9       5446.38       5202.65        94.39 o
   5   4   9         45.45         52.97         3.72 o
   6   4   9       1042.47       1065.60        18.18 o
   7   4   9        432.06        405.99         7.22 o
   8   4   9        363.08        470.91        10.09 o
   9   4   9       3793.85       3876.62        62.09 o
  10   4   9       1257.47       1225.21        27.03 o
  11   4   9        286.37        264.51         9.13 o
  12   4   9         84.49         95.75         7.42 o
 -12   5   9        299.55        294.81        22.54 o
 -11   5   9        401.26        429.59         7.81 o
 -10   5   9        516.08        563.60        11.75 o
  -9   5   9        164.40        148.65         6.05 o
  -8   5   9        146.65        139.70         5.31 o
  -7   5   9         92.43         82.10         4.18 o
  -6   5   9       1730.04       1802.25        28.30 o
  -5   5   9        777.64        708.62         9.32 o
  -4   5   9       1010.03       1139.69        17.74 o
  -3   5   9       2458.20       2354.37        54.33 o
  -2   5   9        217.37        192.17         8.03 o
  -1   5   9       4438.96       4435.09       175.92 o
   0   5   9         63.80         64.39         6.40 o
   1   5   9       4473.15       4601.91        95.38 o
   2   5   9        215.61        184.04         7.61 o
   3   5   9       2458.26       2288.18        85.77 o
   4   5   9       1002.97       1076.17        17.61 o
   5   5   9        773.81        685.55        10.81 o
   6   5   9       1727.52       1771.90        21.86 o
   7   5   9         91.44         87.51         4.55 o
   8   5   9        148.39        141.74         5.62 o
   9   5   9        157.24        132.98         7.63 o
  10   5   9        518.44        570.49        15.00 o
  11   5   9        403.29        432.42        10.44 o
  12   5   9        303.36        297.71        10.34 o
 -12   6   9        170.93        190.77        11.92 o
 -11   6   9        103.94        103.74         4.86 o
 -10   6   9        237.77        193.68         6.71 o
  -9   6   9        950.92       1007.41        18.25 o
  -8   6   9        230.18        206.17         5.97 o
  -7   6   9       2549.37       2588.68        35.59 o
  -6   6   9        590.26        644.37        13.47 o
  -5   6   9       1667.76       1588.95        21.89 o
  -4   6   9        239.48        249.58        12.13 o
  -3   6   9        375.29        382.21        18.96 o
  -2   6   9        577.23        560.82        22.79 o
  -1   6   9        256.43        231.53        13.60 o
   0   6   9       8706.39       7909.86       214.62 o
   1   6   9        257.60        240.42        11.88 o
   3   6   9        373.88        309.90        19.15 o
   4   6   9        246.20        246.68         9.01 o
   5   6   9       1666.84       1591.46        19.61 o
   6   6   9        596.96        657.21         9.73 o
   7   6   9       2550.32       2588.07        31.24 o
   8   6   9        231.51        196.87         7.46 o
   9   6   9        952.85        965.17        27.98 o
  10   6   9        243.89        196.45        11.11 o
  11   6   9        103.52        109.63         6.10 o
  12   6   9        172.60        184.54        11.30 o
 -12   7   9         41.44         38.44         7.02 o
 -11   7   9        677.16        774.34        18.35 o
 -10   7   9        727.15        786.92        18.92 o
  -9   7   9        288.04        269.49         9.52 o
  -8   7   9        955.94        906.38        20.43 o
  -7   7   9        171.14        157.74         5.44 o
  -6   7   9        601.94        607.06        10.89 o
  -5   7   9        153.16        173.87         5.40 o
  -4   7   9        321.78        345.51         6.37 o
  -3   7   9        308.22        405.26        18.51 o
  -2   7   9       2785.04       3130.82        68.17 o
  -1   7   9       3310.46       3340.83        47.61 o
   0   7   9       7823.69       6994.80       169.50 o
   1   7   9       3304.11       3287.00        64.41 o
   2   7   9       2782.37       3110.16        48.67 o
   3   7   9        313.05        380.11         9.31 o
   4   7   9        320.71        351.29         6.88 o
   5   7   9        155.68        165.28        10.68 o
   6   7   9        599.64        590.64        10.81 o
   7   7   9        173.02        160.15         5.74 o
   8   7   9        958.34        879.62        19.00 o
   9   7   9        290.28        284.61        13.05 o
  10   7   9        731.19        733.18        30.76 o
  11   7   9        670.95        733.81        25.09 o
  12   7   9         40.54         41.60         5.89 o
 -12   8   9        921.44       1015.71        31.52 o
 -11   8   9        135.52        144.18         7.60 o
 -10   8   9         62.84         74.20         7.04 o
  -9   8   9        292.59        260.97        13.60 o
  -8   8   9         47.88         63.02         9.20 o
  -7   8   9        472.43        514.82        10.57 o
  -6   8   9        138.54        130.51         4.85 o
  -5   8   9       1125.18       1129.26        19.74 o
  -4   8   9        670.78        684.61        17.44 o
  -3   8   9         57.84         80.29         2.98 o
  -2   8   9        731.00        695.22        12.24 o
  -1   8   9       2646.12       2908.39        38.24 o
   0   8   9        879.46        877.27        10.83 o
   1   8   9       2640.63       2912.61        30.36 o
   2   8   9        730.78        695.88         9.97 o
   3   8   9         60.58         83.88         3.16 o
   4   8   9        672.47        660.51        16.69 o
   5   8   9       1118.69       1074.82        21.81 o
   6   8   9        142.55        129.35         6.50 o
   7   8   9        473.51        493.07        12.91 o
   8   8   9         48.12         64.84         6.38 o
   9   8   9        292.12        270.50        17.92 o
  10   8   9         64.11         63.83         6.61 o
  11   8   9        136.70        147.33        10.56 o
  12   8   9        916.95        931.83        29.55 o
 -11   9   9          7.57          3.02         5.60 o
 -10   9   9        137.35        160.80         8.21 o
  -9   9   9        251.61        273.76        13.77 o
  -8   9   9        182.46        175.93         7.62 o
  -7   9   9         46.39         50.16         8.51 o
  -6   9   9          3.24          4.63         5.69 o
  -5   9   9       1091.42        993.55        17.71 o
  -4   9   9       1781.18       1726.28        23.35 o
  -3   9   9        271.55        286.47         6.17 o
  -2   9   9        534.27        442.79         7.75 o
  -1   9   9        835.49        815.98        14.06 o
   0   9   9         20.67         18.15         2.32 o
   1   9   9        837.06        835.30         9.74 o
   2   9   9        529.85        439.30         7.04 o
   3   9   9        270.92        266.74         6.07 o
   4   9   9       1794.69       1619.19        46.38 o
   5   9   9       1094.84        986.39        23.01 o
   6   9   9          2.77          7.96         4.47 o
   7   9   9         46.26         54.18         9.63 o
   8   9   9        184.09        185.15        11.07 o
   9   9   9        259.81        254.39        13.79 o
  10   9   9        135.08        144.01        10.68 o
  11   9   9          7.28          5.68         7.12 o
 -11  10   9         31.73         33.15         5.60 o
 -10  10   9        243.02        238.31         9.01 o
  -9  10   9        526.57        532.08        20.03 o
  -8  10   9        462.41        428.99        16.49 o
  -7  10   9       1220.31       1182.79        35.88 o
  -6  10   9       1344.95       1294.05        28.81 o
  -5  10   9       1576.65       1537.99        23.31 o
  -4  10   9        698.37        678.76        13.91 o
  -3  10   9        116.46        129.13         5.37 o
  -2  10   9       1745.15       1778.90        25.69 o
  -1  10   9         29.06         51.04         3.62 o
   0  10   9       1159.48       1011.40        11.84 o
   1  10   9         29.91         48.13         2.68 o
   2  10   9       1744.17       1772.03        26.91 o
   3  10   9        113.48        120.19         4.35 o
   4  10   9        703.96        630.78        30.86 o
   5  10   9       1558.65       1568.78        31.03 o
   6  10   9       1346.67       1552.62       196.71 o
   7  10   9       1230.25       1186.32        26.22 o
   8  10   9        462.80        419.09        12.41 o
   9  10   9        522.66        517.50        19.66 o
  10  10   9        240.44        213.35        12.19 o
  11  10   9         30.23         25.25         4.98 o
 -11  11   9        110.11        110.16         8.40 o
 -10  11   9        262.62        226.84         8.62 o
  -9  11   9         26.10         44.56         9.03 o
  -8  11   9        338.05        340.65        10.53 o
  -7  11   9        581.58        582.09        41.77 o
  -6  11   9        567.75        625.50        12.29 o
  -5  11   9         40.38         42.35         3.98 o
  -4  11   9        919.62        946.82        15.32 o
  -3  11   9        166.19        191.50         4.03 o
  -2  11   9        582.33        633.59        10.89 o
  -1  11   9        227.16        249.52         7.40 o
   0  11   9        320.68        383.46         5.99 o
   1  11   9        223.42        251.89         5.86 o
   2  11   9        595.37        673.71        11.38 o
   3  11   9        172.14        202.19         6.31 o
   4  11   9        916.15        946.62        18.67 o
   5  11   9         38.80         40.23         4.41 o
   6  11   9        577.53        635.19        17.33 o
   7  11   9        568.37        561.60        13.75 o
   8  11   9        338.29        332.86        10.91 o
   9  11   9         25.87         26.80         8.79 o
  10  11   9        262.69        204.20         6.74 o
  11  11   9        111.02        117.21         9.12 o
 -10  12   9        469.59        470.23        17.38 o
  -9  12   9        295.33        303.92         6.73 o
  -8  12   9        392.52        397.93        12.41 o
  -7  12   9        260.22        269.69        10.68 o
  -6  12   9        430.63        405.12         8.04 o
  -5  12   9       1582.77       1566.33        27.08 o
  -4  12   9        901.08        866.74        14.39 o
  -3  12   9       2073.71       2015.54        23.96 o
  -2  12   9        509.12        541.03         8.68 o
  -1  12   9        387.93        433.56         8.29 o
   0  12   9       1981.19       2095.33        26.04 o
   1  12   9        378.11        425.31        14.34 o
   2  12   9        501.44        535.31         9.94 o
   3  12   9       2077.02       1964.76        41.69 o
   4  12   9        904.79        922.82        36.29 o
   5  12   9       1577.20       1516.52        22.77 o
   6  12   9        434.24        420.37        10.67 o
   7  12   9        261.96        264.07         6.83 o
   8  12   9        392.68        378.65        10.85 o
   9  12   9        292.40        299.47         7.04 o
  10  12   9        470.74        449.01         9.69 o
 -10  13   9        464.00        513.21        17.86 o
  -9  13   9        425.89        404.87         8.87 o
  -8  13   9       1028.13       1089.14        23.57 o
  -7  13   9        307.16        283.78        10.19 o
  -6  13   9        838.23        917.35        14.69 o
  -5  13   9       1880.47       1883.33        29.72 o
  -4  13   9        719.97        834.02        14.16 o
  -3  13   9        299.46        257.01         6.68 o
  -2  13   9       1815.98       1787.10        33.56 o
  -1  13   9        434.45        492.60        10.48 o
   0  13   9         20.15         31.50         3.73 o
   1  13   9        428.80        475.25         9.01 o
   2  13   9       1817.13       1855.14        36.90 o
   3  13   9        300.22        271.96         7.39 o
   4  13   9        713.05        790.57        16.92 o
   5  13   9       1877.58       1904.64        54.81 o
   6  13   9        845.22        942.22        23.24 o
   7  13   9        310.03        274.91         6.58 o
   8  13   9       1033.21       1000.61        72.79 o
   9  13   9        427.88        393.17        12.13 o
  10  13   9        468.75        468.03        33.81 o
  -9  14   9        424.39        415.33        29.41 o
  -8  14   9         12.94         18.69         4.21 o
  -7  14   9        567.97        584.16        11.92 o
  -6  14   9       3035.26       3132.04        43.50 o
  -5  14   9        154.42        186.25         6.41 o
  -4  14   9        995.56        993.94        15.46 o
  -3  14   9        359.64        374.83         6.53 o
  -2  14   9        438.85        437.17         8.85 o
  -1  14   9        206.26        158.89         6.19 o
   0  14   9         91.78         89.28         4.44 o
   1  14   9        203.03        164.71         6.58 o
   2  14   9        438.02        413.48        14.82 o
   3  14   9        361.23        381.62         8.79 o
   4  14   9       1003.74       1021.55        23.18 o
   5  14   9        155.42        202.94         8.10 o
   6  14   9       3037.61       3199.16        68.28 o
   7  14   9        563.31        590.60        12.25 o
   8  14   9         12.62         15.71         4.64 o
   9  14   9        419.60        389.98        11.40 o
  -8  15   9        182.91        156.34         5.62 o
  -7  15   9        540.60        515.74        12.65 o
  -6  15   9       3760.70       3759.49        68.19 o
  -5  15   9        888.97        950.46        17.20 o
  -4  15   9        265.58        288.65        11.06 o
  -3  15   9        597.46        670.18        11.24 o
  -2  15   9       3108.13       3226.87        63.34 o
  -1  15   9        835.26        870.87        19.05 o
   0  15   9       3042.85       2893.55        56.44 o
   1  15   9        835.12        870.42        60.58 o
   2  15   9       3096.28       3205.47       195.47 o
   3  15   9        598.30        666.94        16.67 o
   4  15   9        270.54        287.88        10.61 o
   5  15   9        891.64       1012.04        27.21 o
   6  15   9       3753.47       3662.60        77.09 o
   7  15   9        530.92        507.48        10.59 o
   8  15   9        181.98        151.02         7.21 o
  -8  16   9         84.96         95.49         6.74 o
  -7  16   9         15.47         18.65         3.84 o
  -6  16   9        172.68        169.47         6.67 o
  -5  16   9        402.46        426.27         8.09 o
  -4  16   9        519.87        535.35        11.06 o
  -3  16   9        171.30        171.11         7.31 o
  -2  16   9        819.08        750.26        17.10 o
  -1  16   9        362.47        357.88        17.99 o
   0  16   9        457.71        537.97        17.36 o
   1  16   9        362.54        357.36        10.20 o
   2  16   9        824.98        773.93        27.75 o
   3  16   9        168.77        177.17        12.64 o
   4  16   9        518.99        520.43        11.12 o
   5  16   9        406.98        418.27        12.57 o
   6  16   9        175.73        183.33         8.00 o
   7  16   9         16.39         12.05         8.33 o
   8  16   9         84.37         91.06         5.91 o
  -7  17   9        267.75        254.58        11.04 o
  -6  17   9         77.99         75.61         6.85 o
  -5  17   9        135.22        143.67         6.43 o
  -4  17   9       2248.41       2264.01        48.91 o
  -3  17   9        291.33        309.93         9.87 o
  -2  17   9        534.84        563.93        13.63 o
  -1  17   9        654.16        706.21        16.14 o
   0  17   9       1254.82       1364.11        39.58 o
   1  17   9        648.32        724.04        18.86 o
   2  17   9        539.19        542.76        23.93 o
   3  17   9        292.26        322.96        15.32 o
   4  17   9       2245.42       2265.66        46.66 o
   5  17   9        130.88        145.99         9.67 o
   6  17   9         75.18         70.67         4.38 o
   7  17   9        266.38        250.23        11.13 o
  -6  18   9         16.19         28.13         4.21 o
  -5  18   9        310.48        332.48         9.10 o
  -4  18   9        427.61        367.28         9.90 o
  -3  18   9        108.65         88.32         7.69 o
  -2  18   9        708.98        658.13        26.81 o
  -1  18   9        327.25        305.88        12.59 o
   0  18   9          0.35          1.87         5.90 o
   1  18   9        335.79        287.17        11.48 o
   2  18   9        708.55        676.96        22.82 o
   3  18   9        105.92         93.93         6.07 o
   4  18   9        428.86        428.06        33.43 o
   5  18   9        309.56        374.88        29.80 o
   6  18   9         15.83         27.73         4.01 o
  -5  19   9        184.69        190.09        14.14 o
  -4  19   9        938.22        879.26        18.75 o
  -3  19   9       1141.58       1228.53        35.91 o
  -2  19   9       3423.01       3496.89        67.40 o
  -1  19   9        188.55        163.31         8.85 o
   0  19   9        293.79        241.24        10.13 o
   1  19   9        185.36        165.65         8.29 o
   2  19   9       3417.80       3437.13       138.53 o
   3  19   9       1142.59       1284.39        97.31 o
   4  19   9        940.32       1249.37       299.32 o
   5  19   9        179.96        186.57        10.03 o
  -3  20   9        236.70        196.50         8.91 o
  -2  20   9        781.04        795.37        23.88 o
  -1  20   9        473.11        431.31        14.66 o
   0  20   9       1070.56        889.57        26.12 o
   1  20   9        469.61        445.61        15.34 o
   3  20   9        235.82        292.96        12.31 o
   0   0  10       3789.78       3248.53        89.78 o
   1   0  10        261.19        202.59        11.28 o
   2   0  10       6751.67       6750.17       173.83 o
   3   0  10       1737.89       1472.67        31.39 o
   4   0  10         60.58         69.47         3.59 o
   5   0  10        984.80        966.84        15.43 o
   6   0  10       1396.97       1482.09        26.65 o
   7   0  10         25.41         22.90         6.56 o
   8   0  10       2308.93       2531.16       114.00 o
   9   0  10       2453.62       2482.04        42.52 o
  10   0  10       1361.17       1524.63        26.52 o
  11   0  10         59.20         77.13         5.59 o
  12   0  10        406.14        417.75        11.43 o
 -12   1  10       1598.64       1672.90        24.50 o
 -11   1  10       1588.96       1636.93        24.24 o
 -10   1  10        996.22        976.24        16.12 o
  -9   1  10       1061.47       1049.14        17.57 o
  -8   1  10        123.32        145.17         5.63 o
  -7   1  10         34.60         25.77         4.05 o
  -6   1  10       7952.22       8239.59        92.78 o
  -5   1  10       2280.28       2402.77        32.01 o
  -4   1  10        549.60        522.62        10.44 o
  -3   1  10       5079.82       5156.56        83.50 o
  -2   1  10      11566.25      10834.36       285.93 o
  -1   1  10       4426.54       4503.99        70.93 o
   0   1  10      31024.44      29266.76       547.70 o
   1   1  10       4425.16       4456.20       120.84 o
   2   1  10      11545.04      10676.23       242.66 o
   3   1  10       5068.70       5162.32       118.60 o
   4   1  10        555.43        525.55         9.14 o
   5   1  10       2281.90       2435.75        26.76 o
   6   1  10       7956.91       8366.98       101.37 o
   7   1  10         31.37         24.25         4.09 o
   8   1  10        124.11        143.92         5.65 o
   9   1  10       1060.47       1053.28        20.60 o
  10   1  10        998.39        997.33        18.59 o
  11   1  10       1596.60       1664.87        49.45 o
  12   1  10       1596.43       1733.99        29.28 o
 -12   2  10        848.42        884.59        14.33 o
 -11   2  10        521.75        535.44        11.57 o
 -10   2  10       1032.45       1126.30        17.70 o
  -9   2  10       7289.83       7477.61       116.81 o
  -8   2  10        689.70        660.45        16.37 o
  -7   2  10       2666.64       2726.18        30.31 o
  -6   2  10       2919.15       3057.84        33.30 o
  -5   2  10       1889.85       1691.32        19.19 o
  -4   2  10       5455.49       5589.86        69.20 o
  -3   2  10        295.16        294.43         9.46 o
  -2   2  10       9857.10       9030.22       262.94 o
  -1   2  10       2313.49       2422.70        39.32 o
   0   2  10          5.74          4.02         3.60 o
   1   2  10       2318.48       2467.14        39.63 o
   2   2  10       9876.72       9158.19       406.06 o
   3   2  10        296.79        286.50         8.27 o
   4   2  10       5444.63       5552.19        62.34 o
   5   2  10       1889.79       1709.48        23.99 o
   6   2  10       2910.83       3037.50        36.02 o
   7   2  10       2639.54       2644.11        47.38 o
   8   2  10        693.89        640.40        12.42 o
   9   2  10       7320.90       7621.75       119.07 o
  10   2  10       1039.00       1131.54        20.86 o
  11   2  10        531.68        544.12        14.74 o
  12   2  10        847.21        897.57        16.73 o
 -12   3  10        699.71        764.56        16.53 o
 -11   3  10       1152.42       1165.13        20.79 o
 -10   3  10        321.89        342.97        10.72 o
  -9   3  10        186.74        192.34         5.85 o
  -8   3  10        157.42        161.61         4.80 o
  -7   3  10       1576.18       1644.60        20.56 o
  -6   3  10        974.55        914.21        13.89 o
  -5   3  10        347.56        347.05         5.69 o
  -4   3  10        116.97         85.89         3.19 o
  -3   3  10        408.67        444.84        11.99 o
  -2   3  10         83.48        127.67         6.72 o
  -1   3  10       7276.57       7330.61       140.84 o
   0   3  10        377.09        443.96        12.56 o
   1   3  10       7269.74       7229.84       138.60 o
   2   3  10         84.96        129.17        11.13 o
   3   3  10        407.47        420.41        23.60 o
   4   3  10        115.02         89.84         3.88 o
   5   3  10        351.19        341.31         6.16 o
   6   3  10        996.06        941.89        30.88 o
   7   3  10       1582.32       1650.73        27.54 o
   8   3  10        159.46        164.32         6.18 o
   9   3  10        182.49        190.18         7.26 o
  10   3  10        317.80        330.80         9.21 o
  11   3  10       1160.42       1183.71        26.82 o
  12   3  10        706.03        777.08        15.26 o
 -12   4  10        909.10        953.13        17.43 o
 -11   4  10         71.19         56.48         4.72 o
 -10   4  10        772.43        792.06        22.91 o
  -9   4  10        404.81        411.71         9.55 o
  -8   4  10        678.56        646.92        10.31 o
  -7   4  10         23.44         22.29         3.32 o
  -6   4  10       1657.37       1667.90        20.16 o
  -5   4  10       2699.33       2840.94        35.77 o
  -4   4  10        109.90        170.58         3.48 o
  -3   4  10        663.47        600.59        35.34 o
  -2   4  10        871.51        863.90        56.53 o
  -1   4  10       4783.03       4766.18       128.52 o
   0   4  10       1463.84       1406.51        30.52 o
   1   4  10       4800.07       4830.50        93.96 o
   2   4  10        868.80        883.74        64.46 o
   3   4  10        666.15        590.45        28.07 o
   4   4  10        108.16        168.40         3.94 o
   5   4  10       2686.05       2743.37        35.44 o
   6   4  10       1659.70       1654.09        29.09 o
   7   4  10         23.67         28.40         4.01 o
   8   4  10        683.10        643.70        12.36 o
   9   4  10        396.76        396.54         9.91 o
  10   4  10        764.89        772.42        17.84 o
  11   4  10         71.93         62.00         5.97 o
  12   4  10        898.88        921.54        17.71 o
 -12   5  10        117.36        145.25        13.04 o
 -11   5  10        192.97        172.66         5.12 o
 -10   5  10       1360.01       1454.06        24.97 o
  -9   5  10        278.81        261.66         7.56 o
  -8   5  10        557.62        562.53        10.61 o
  -7   5  10       1148.61       1121.66        15.64 o
  -6   5  10       2940.78       2996.48        38.13 o
  -5   5  10        118.12        148.21         3.79 o
  -4   5  10       3755.97       3916.95        38.46 o
  -3   5  10       2537.39       2682.91        45.91 o
  -2   5  10       1496.22       1449.58        31.91 o
  -1   5  10       2827.37       2741.74        56.09 o
   0   5  10        463.54        449.02        13.46 o
   1   5  10       2826.40       2721.56        55.23 o
   2   5  10       1497.94       1344.55        62.31 o
   3   5  10       2543.43       2624.75        70.39 o
   4   5  10       3742.12       3796.26        39.72 o
   5   5  10        114.31        134.14         4.48 o
   6   5  10       2934.67       3008.12        50.34 o
   7   5  10       1140.20       1081.40        18.01 o
   8   5  10        555.32        568.28        14.26 o
   9   5  10        277.54        266.27         9.69 o
  10   5  10       1365.62       1428.94        40.17 o
  11   5  10        188.45        170.86         9.02 o
  12   5  10        119.27        140.50         6.30 o
 -12   6  10        176.80        191.95        11.58 o
 -11   6  10         54.05         55.75         4.59 o
 -10   6  10        425.72        431.95         9.88 o
  -9   6  10        568.95        472.17        14.31 o
  -8   6  10        229.32        227.69         6.64 o
  -7   6  10        939.81        975.42        18.20 o
  -6   6  10       4328.14       4575.77        51.75 o
  -5   6  10       5180.42       5389.73        59.71 o
  -4   6  10       8267.59       8753.38       103.98 o
  -3   6  10        799.33        785.20        10.07 o
  -2   6  10        302.11        358.05         8.18 o
  -1   6  10       3591.33       3651.20        61.33 o
   0   6  10       1966.43       2129.70        98.17 o
   1   6  10       3595.35       3633.40        72.70 o
   2   6  10        306.78        369.04         7.47 o
   3   6  10        800.99        760.44        12.89 o
   4   6  10       8291.96       8395.63       150.42 o
   5   6  10       5203.60       5224.11        59.35 o
   6   6  10       4316.74       4402.99        50.87 o
   7   6  10        946.13        958.41        14.88 o
   8   6  10        223.67        213.03         6.09 o
   9   6  10        558.46        450.17        26.64 o
  10   6  10        427.13        417.48         9.96 o
  11   6  10         51.93         50.26         7.02 o
  12   6  10        175.19        170.34        13.34 o
 -11   7  10       1069.50       1108.19        33.67 o
 -10   7  10        842.82        875.87        28.49 o
  -9   7  10        975.79       1001.84        27.49 o
  -8   7  10       1888.93       1956.92        32.64 o
  -7   7  10       1061.18        970.10        15.61 o
  -6   7  10         33.48         29.81         3.40 o
  -5   7  10        244.47        287.40         5.76 o
  -4   7  10        591.72        633.64        14.83 o
  -3   7  10       1315.93       1293.08        19.31 o
  -2   7  10        294.07        324.64         5.87 o
  -1   7  10       3268.65       3144.12        51.94 o
   0   7  10        809.88        685.80        10.82 o
   1   7  10       3255.22       3257.31        46.86 o
   2   7  10        294.27        323.82         6.08 o
   3   7  10       1307.34       1225.03        17.47 o
   4   7  10        608.81        644.68        13.90 o
   5   7  10        244.05        274.99         8.09 o
   6   7  10         32.12         22.50         5.23 o
   7   7  10       1068.98        956.56        18.20 o
   8   7  10       1891.10       1922.92        35.33 o
   9   7  10        978.30        976.53        22.25 o
  10   7  10        836.44        844.55        19.81 o
  11   7  10       1058.33       1024.20        32.20 o
  12   7  10        117.07        146.36        10.28 o
 -11   8  10        657.03        619.85        27.38 o
 -10   8  10         67.06         67.89         6.99 o
  -9   8  10         22.95         21.75         8.42 o
  -8   8  10        416.08        376.72        16.24 o
  -7   8  10         35.60         42.00         4.42 o
  -6   8  10        729.74        707.63        11.67 o
  -5   8  10        934.03       1041.77        21.32 o
  -4   8  10       1035.54       1002.69        15.55 o
  -3   8  10       2209.77       2320.22        27.35 o
  -2   8  10        469.35        434.43         8.62 o
  -1   8  10       1775.74       1830.11        20.00 o
   0   8  10       1166.91       1184.50        12.44 o
   1   8  10       1767.25       1835.16        18.35 o
   2   8  10        464.38        434.76         6.98 o
   3   8  10       2199.47       2285.88        28.22 o
   4   8  10       1036.46        968.18        28.71 o
   5   8  10        937.92       1000.33        47.95 o
   6   8  10        732.17        696.60        20.06 o
   7   8  10         35.37         31.01         9.43 o
   8   8  10        418.08        360.55        11.57 o
   9   8  10         22.10         27.28         6.12 o
  10   8  10         65.67         62.52         6.41 o
  11   8  10        654.57        606.16        15.28 o
 -11   9  10        342.74        343.11        17.01 o
 -10   9  10        579.98        568.71        14.83 o
  -9   9  10        161.58        149.37        10.96 o
  -8   9  10        621.83        581.40        19.97 o
  -7   9  10        253.25        255.78        16.27 o
  -6   9  10        494.91        519.19        13.74 o
  -5   9  10        609.00        554.61        10.09 o
  -4   9  10       1009.74        978.89        14.44 o
  -3   9  10       2278.72       2311.68        32.75 o
  -2   9  10       1719.31       1778.39        35.49 o
  -1   9  10        604.18        574.61         8.19 o
   0   9  10       2723.26       2860.59        62.13 o
   1   9  10        606.98        582.81         6.80 o
   2   9  10       1710.99       1753.32        22.65 o
   3   9  10       2261.64       2320.58        29.42 o
   4   9  10       1009.07        935.82        20.06 o
   5   9  10        602.56        533.47        10.65 o
   6   9  10        487.06        489.37        13.37 o
   7   9  10        252.85        233.68         9.49 o
   8   9  10        624.28        562.41        18.99 o
   9   9  10        162.60        154.62        11.61 o
  10   9  10        578.64        540.65        19.94 o
  11   9  10        340.16        306.08        13.13 o
 -11  10  10        343.16        356.50        10.27 o
 -10  10  10       1965.21       1991.23        40.58 o
  -9  10  10        939.20        896.56        29.03 o
  -8  10  10       3319.97       3228.83        75.37 o
  -7  10  10       1482.29       1470.94        43.32 o
  -6  10  10        773.24        781.60        16.28 o
  -5  10  10        744.13        764.87        12.96 o
  -4  10  10       1418.52       1483.24        22.25 o
  -3  10  10       1751.78       1748.64        25.51 o
  -2  10  10       1647.02       1664.84        20.36 o
  -1  10  10        751.49        803.43        12.11 o
   0  10  10        418.41        451.90         6.63 o
   1  10  10        749.71        813.07        10.45 o
   2  10  10       1653.99       1701.16        22.20 o
   3  10  10       1760.21       1709.08        25.31 o
   4  10  10       1408.96       1486.73        26.25 o
   5  10  10        750.70        762.24        23.67 o
   6  10  10        754.23        775.66        26.18 o
   7  10  10       1488.01       1486.34        44.61 o
   8  10  10       3322.02       3333.92       144.77 o
   9  10  10        927.80        928.87        30.28 o
  10  10  10       1982.80       1803.04        37.35 o
  11  10  10        339.06        320.07         7.80 o
 -10  11  10        610.25        573.71        11.54 o
  -9  11  10        167.90        159.23        10.95 o
  -8  11  10        223.91        237.51        11.73 o
  -7  11  10         61.80         50.15         5.96 o
  -6  11  10        761.58        738.92        20.61 o
  -5  11  10       1483.66       1493.58        22.85 o
  -4  11  10        905.34        888.67        16.03 o
  -3  11  10       2079.41       2157.95        27.67 o
  -2  11  10       1708.53       1749.07        25.58 o
  -1  11  10         41.90         49.00         3.40 o
   0  11  10          0.30          3.22         2.51 o
   1  11  10         40.21         42.39         3.49 o
   2  11  10       1708.82       1786.35        26.23 o
   3  11  10       2078.18       2147.27        31.36 o
   4  11  10        907.49        857.88        17.52 o
   5  11  10       1479.62       1475.24        20.39 o
   6  11  10        750.97        755.25        15.77 o
   7  11  10         61.21         51.08        10.19 o
   8  11  10        230.21        233.84         9.78 o
   9  11  10        167.18        157.08         6.42 o
  10  11  10        612.13        569.86        20.00 o
 -10  12  10        358.53        323.55        13.74 o
  -9  12  10        185.18        206.07         6.23 o
  -8  12  10         67.78         84.15         5.12 o
  -7  12  10         38.61         47.66         4.84 o
  -6  12  10        399.71        364.56         8.67 o
  -5  12  10       2977.73       3043.10        42.22 o
  -4  12  10        626.62        640.85        11.58 o
  -3  12  10        326.31        363.23        11.48 o
  -2  12  10       1975.41       1965.71        28.53 o
  -1  12  10        552.27        552.79        10.03 o
   0  12  10       1007.00       1057.14        13.33 o
   1  12  10        565.54        580.98        10.31 o
   2  12  10       1971.53       1996.29        31.42 o
   3  12  10        335.64        390.96        13.83 o
   4  12  10        616.46        623.69        11.85 o
   5  12  10       2977.12       3010.83        48.09 o
   6  12  10        397.53        367.30        10.08 o
   7  12  10         38.47         39.52         5.58 o
   8  12  10         70.21         82.26         6.84 o
   9  12  10        187.70        184.68         6.62 o
  10  12  10        360.93        301.21         9.50 o
  -9  13  10       1165.29       1224.88        25.03 o
  -8  13  10       1742.97       1693.79        28.39 o
  -7  13  10       1394.48       1401.56        30.34 o
  -6  13  10         17.83         18.17         3.80 o
  -5  13  10        604.35        615.64        12.31 o
  -4  13  10        215.44        195.45         6.31 o
  -3  13  10       2204.00       2217.83        28.79 o
  -2  13  10        906.70        939.68        15.26 o
  -1  13  10        228.70        220.32         5.10 o
   0  13  10         37.25         59.79         3.42 o
   1  13  10        233.92        243.00         6.06 o
   2  13  10        901.94        945.57        20.51 o
   3  13  10       2221.25       2218.47        32.41 o
   4  13  10        216.42        198.07         8.88 o
   5  13  10        597.68        608.95        26.44 o
   6  13  10         17.62         16.62         4.58 o
   7  13  10       1413.41       1442.44        22.82 o
   8  13  10       1739.75       1613.36        78.30 o
   9  13  10       1158.76       1121.03        23.55 o
  -9  14  10        390.45        395.38        21.35 o
  -8  14  10         23.12         18.38         4.14 o
  -7  14  10        165.08        152.37         6.70 o
  -6  14  10       1710.46       1753.49        29.12 o
  -5  14  10       6660.83       6705.74       100.08 o
  -4  14  10       1925.11       1906.60        27.34 o
  -3  14  10       1837.96       1926.44        27.55 o
  -2  14  10       1391.19       1411.93        23.97 o
  -1  14  10       1378.45       1356.01        24.52 o
   0  14  10         30.08         33.75         4.49 o
   1  14  10       1375.41       1359.42        21.77 o
   2  14  10       1396.97       1416.41        29.32 o
   3  14  10       1851.83       1916.16        31.66 o
   4  14  10       1928.23       1838.74        38.29 o
   5  14  10       6640.53       6810.29       269.58 o
   6  14  10       1709.97       1775.46        58.29 o
   7  14  10        164.24        153.02         5.67 o
   8  14  10         22.50         18.24         4.65 o
   9  14  10        390.85        387.00        12.43 o
  -8  15  10         19.81         15.24         3.77 o
  -7  15  10        636.38        643.78        12.49 o
  -6  15  10        916.44        970.05        16.43 o
  -5  15  10        516.88        509.73        17.50 o
  -4  15  10       1789.17       1801.23        25.96 o
  -3  15  10        991.72        947.78        14.80 o
  -2  15  10        502.92        522.91        13.34 o
  -1  15  10       1263.46       1308.54        27.16 o
   0  15  10       1944.57       1878.96        37.52 o
   1  15  10       1257.59       1342.74        27.94 o
   2  15  10        492.51        518.24        13.04 o
   3  15  10        995.42        923.01        41.01 o
   4  15  10       1781.66       1742.57        29.44 o
   5  15  10        522.44        451.06        13.74 o
   6  15  10        920.39        981.34        22.99 o
   7  15  10        638.16        640.58        12.36 o
   8  15  10         21.35         14.90         5.23 o
  -8  16  10       1336.13       1334.62        38.38 o
  -7  16  10         67.17         60.14         4.28 o
  -6  16  10       2482.57       2478.07        39.91 o
  -5  16  10         13.26         13.35         3.60 o
  -4  16  10        264.78        281.39         6.39 o
  -3  16  10       1027.20       1075.19        18.99 o
  -2  16  10       2697.87       2769.22        77.13 o
  -1  16  10       1771.55       1708.96        34.58 o
   0  16  10          0.18          4.07         4.30 o
   1  16  10       1769.48       1704.64        34.59 o
   2  16  10       2698.74       2724.98       106.69 o
   3  16  10       1033.53       1049.32        33.58 o
   4  16  10        268.45        278.92         7.66 o
   5  16  10         13.26         13.76         4.88 o
   6  16  10       2488.98       2554.92        54.73 o
   7  16  10         67.85         57.17         6.07 o
   8  16  10       1330.73       1391.71        40.61 o
  -7  17  10        107.94        125.31         7.97 o
  -6  17  10        186.23        157.77         6.13 o
  -5  17  10        958.20        873.17        18.98 o
  -4  17  10        255.84        246.50         8.08 o
  -3  17  10        189.10        191.11         7.29 o
  -2  17  10        620.01        594.70        14.14 o
  -1  17  10         19.36         20.25         4.64 o
   0  17  10        202.06        223.57        10.42 o
   1  17  10         18.98         16.66         4.86 o
   2  17  10        624.55        586.11        13.98 o
   3  17  10        189.97        181.91        11.85 o
   4  17  10        255.97        250.74         8.57 o
   5  17  10        964.30        898.54        38.01 o
   6  17  10        184.60        154.98         7.74 o
   7  17  10        104.23        122.25         8.75 o
  -6  18  10        383.97        401.28        14.50 o
  -5  18  10        461.44        394.87        10.11 o
  -4  18  10         47.68         47.47         4.80 o
  -3  18  10        466.10        419.83        10.83 o
  -2  18  10        172.35        169.81         6.70 o
  -1  18  10        277.59        245.91         7.67 o
   0  18  10       1705.49       1628.92        46.20 o
   1  18  10        277.07        236.17        10.12 o
   2  18  10        173.01        160.09         6.40 o
   3  18  10        473.43        438.78        11.54 o
   4  18  10         47.17         56.59         5.75 o
   5  18  10        457.41        436.98        29.82 o
  -4  19  10        323.21        311.19         8.98 o
  -3  19  10       1015.23        983.11        29.39 o
  -2  19  10        369.24        342.78         9.16 o
  -1  19  10        524.60        580.19        18.61 o
   0  19  10        780.67        764.77        23.38 o
   1  19  10        524.51        539.56        17.18 o
   2  19  10        361.41        360.12        16.36 o
   3  19  10       1010.25        983.03        35.55 o
   4  19  10        324.52        471.18       141.82 o
  -2  20  10        373.42        354.15        12.58 o
  -1  20  10        648.29        531.67        16.91 o
   0  20  10         89.84         69.65         5.94 o
   2  20  10        382.69        431.85        14.71 o
   1   0  11       3768.21       3534.29        69.14 o
   2   0  11        128.38        111.51         6.60 o
   3   0  11        163.26        115.45        10.09 o
   4   0  11        446.89        552.60         8.69 o
   5   0  11       1476.07       1481.94        22.38 o
   6   0  11        104.89        143.56         5.45 o
   7   0  11       1655.87       1673.88        42.79 o
   8   0  11          0.04          0.86         7.30 o
   9   0  11         90.29         97.27        10.78 o
  10   0  11         97.23         96.20         6.32 o
  11   0  11       1767.14       1731.11        29.32 o
  12   0  11         15.19         14.20         7.13 o
 -12   1  11         60.84         45.76         5.04 o
 -11   1  11        688.97        776.67        14.96 o
 -10   1  11        479.51        481.29         9.72 o
  -9   1  11        370.95        354.81         9.29 o
  -8   1  11       2950.06       2925.85        42.14 o
  -7   1  11        823.42        727.70        14.00 o
  -6   1  11        973.26       1037.67        19.29 o
  -5   1  11       4821.67       4971.48        62.44 o
  -4   1  11       1039.10       1101.47        14.28 o
  -3   1  11        101.81        130.45         7.06 o
  -2   1  11      13789.38      13367.17       409.26 o
  -1   1  11       3737.66       3787.36        60.19 o
   0   1  11        138.14        172.99         5.96 o
   1   1  11       3703.72       3717.72        72.48 o
   2   1  11      13760.97      13206.15       356.72 o
   3   1  11        103.28        125.66         6.57 o
   4   1  11       1028.87       1073.43        14.09 o
   5   1  11       4821.52       5043.84        57.45 o
   6   1  11        994.04       1076.81        15.19 o
   7   1  11        831.79        732.65        12.11 o
   8   1  11       2948.14       2940.62        48.21 o
   9   1  11        363.78        342.93        11.81 o
  10   1  11        478.33        481.62        13.85 o
  11   1  11        690.39        766.54        26.22 o
  12   1  11         58.83         43.58         6.21 o
 -12   2  11        490.63        502.13        10.90 o
 -11   2  11        184.41        199.87         7.43 o
 -10   2  11        896.60        975.48        24.58 o
  -9   2  11       2044.22       1996.76        28.84 o
  -8   2  11       1046.94        965.37        32.25 o
  -7   2  11       2051.52       2203.17        25.02 o
  -6   2  11       1010.23       1014.48        12.76 o
  -5   2  11        872.76        957.15        11.87 o
  -4   2  11        752.69        730.06        10.30 o
  -3   2  11      14592.39      14675.24       319.64 o
  -2   2  11       9838.71       9396.34       317.63 o
  -1   2  11       1110.38        976.61        25.74 o
   0   2  11       8665.94       8347.54       159.41 o
   1   2  11       1113.93        998.58        22.46 o
   2   2  11       9807.57       9287.71       471.44 o
   3   2  11      14593.45      14597.20       344.04 o
   4   2  11        744.49        724.50         9.35 o
   5   2  11        859.69        957.34        14.52 o
   6   2  11        995.37        997.32        15.61 o
   7   2  11       2057.13       2241.81        36.48 o
   8   2  11       1056.20        999.07        21.91 o
   9   2  11       2059.05       2001.12        33.68 o
  10   2  11        888.91        944.81        18.09 o
  11   2  11        183.51        195.67         9.39 o
  12   2  11        498.54        532.83        13.98 o
 -12   3  11         48.34         67.02         5.27 o
 -11   3  11        700.84        731.85        14.32 o
 -10   3  11         74.58         72.82         6.69 o
  -9   3  11        195.91        194.62        12.08 o
  -8   3  11       1488.50       1556.27        18.36 o
  -7   3  11       2946.30       2865.58        29.53 o
  -6   3  11       1235.93       1208.78        14.80 o
  -5   3  11        110.17        106.67         3.85 o
  -4   3  11       1471.12       1566.23        16.49 o
  -3   3  11       2262.10       2161.22        89.84 o
  -2   3  11       2326.40       2430.05        49.19 o
  -1   3  11        952.75       1084.64        24.79 o
   0   3  11       4644.40       4836.80        94.46 o
   1   3  11        966.81       1073.74        24.16 o
   2   3  11       2305.95       2301.67        59.03 o
   3   3  11       2278.94       2161.37        45.89 o
   4   3  11       1480.98       1562.00        19.61 o
   5   3  11        108.92        103.14         3.81 o
   6   3  11       1239.29       1200.83        19.95 o
   7   3  11       2956.78       2894.07        46.39 o
   8   3  11       1486.56       1554.01        33.13 o
   9   3  11        196.73        181.98         7.20 o
  10   3  11         74.18         66.42         6.06 o
  11   3  11        701.90        683.44        17.69 o
  12   3  11         48.57         74.18        11.31 o
 -12   4  11        122.02        137.74         5.91 o
 -11   4  11        345.34        325.75        10.58 o
 -10   4  11        397.27        398.75        17.99 o
  -9   4  11        488.42        500.52        10.79 o
  -8   4  11        272.35        290.56         6.97 o
  -7   4  11        271.71        253.15         5.88 o
  -6   4  11        974.86       1054.82        15.29 o
  -5   4  11        233.26        201.72         4.31 o
  -4   4  11          9.48         16.82         2.28 o
  -3   4  11       2041.37       2003.96        23.63 o
  -2   4  11       3138.36       3243.08        87.08 o
  -1   4  11       2174.82       2126.72        44.61 o
   0   4  11         59.92         29.63         6.20 o
   1   4  11       2155.04       2127.51        44.08 o
   2   4  11       3134.90       3067.34       117.25 o
   3   4  11       2042.39       1934.03        27.75 o
   4   4  11          9.28         14.14         2.59 o
   5   4  11        234.90        203.84         4.87 o
   6   4  11        979.07       1039.04        15.54 o
   7   4  11        266.40        233.87         7.69 o
   8   4  11        270.00        292.46         7.95 o
   9   4  11        491.81        514.83        11.59 o
  10   4  11        397.34        383.93        15.20 o
  11   4  11        346.66        318.40        15.28 o
  12   4  11        121.46        139.62        15.47 o
 -12   5  11         35.10         33.32         4.87 o
 -11   5  11         67.80         55.31         4.66 o
 -10   5  11        914.32        895.99        16.62 o
  -9   5  11        468.55        455.53        10.17 o
  -8   5  11        495.95        470.95        12.38 o
  -7   5  11         91.99         70.36         4.21 o
  -6   5  11       3179.22       3174.95        68.47 o
  -5   5  11        670.78        809.27        19.47 o
  -4   5  11       1982.98       2202.33        22.69 o
  -3   5  11       6082.81       6217.84        56.59 o
  -2   5  11      20724.03      21220.68       231.26 o
  -1   5  11       2161.00       2328.99        48.76 o
   0   5  11        775.75        656.37        32.93 o
   1   5  11       2163.50       2313.81        48.01 o
   2   5  11      20804.11      21561.03       285.83 o
   3   5  11       6065.86       6073.33        82.08 o
   4   5  11       1998.68       2138.92        27.28 o
   5   5  11        664.04        756.52        11.65 o
   6   5  11       3157.91       3159.94        50.11 o
   7   5  11         92.48         66.72         4.02 o
   8   5  11        504.86        472.73        10.44 o
   9   5  11        465.59        450.29        10.70 o
  10   5  11        914.88        879.33        16.69 o
  11   5  11         68.78         57.30         5.95 o
  12   5  11         34.25         38.64         6.31 o
 -12   6  11        289.92        284.94        13.44 o
 -11   6  11        651.24        671.76        13.48 o
 -10   6  11          5.22          6.65         4.57 o
  -9   6  11       1456.93       1456.85        33.31 o
  -8   6  11        111.22        131.46         6.44 o
  -7   6  11        786.93        839.58        13.16 o
  -6   6  11        265.85        255.07         6.59 o
  -5   6  11       2443.94       2722.78        35.09 o
  -4   6  11       1640.37       1752.27        24.80 o
  -3   6  11       3380.70       3810.45        44.19 o
  -2   6  11       5693.31       5888.46        65.57 o
  -1   6  11         18.67         22.73         2.79 o
   0   6  11        291.35        333.88         5.27 o
   1   6  11         18.15         22.14         2.14 o
   2   6  11       5694.15       5846.22        70.99 o
   3   6  11       3384.42       3719.18        97.66 o
   4   6  11       1655.23       1764.01        43.34 o
   5   6  11       2444.07       2641.46        54.04 o
   6   6  11        267.37        267.68         6.46 o
   7   6  11        781.84        794.42        13.01 o
   8   6  11        113.43        128.07         5.19 o
   9   6  11       1468.12       1420.71        43.07 o
  10   6  11          4.69          5.79         7.52 o
  11   6  11        650.03        664.27        13.69 o
  12   6  11        290.60        272.07        13.08 o
 -11   7  11        166.63        166.66        10.21 o
 -10   7  11       1586.33       1559.13        45.97 o
  -9   7  11        196.61        206.68         7.00 o
  -8   7  11        747.30        775.71        14.95 o
  -7   7  11        465.58        538.38         9.90 o
  -6   7  11        260.28        305.19         6.00 o
  -5   7  11        671.79        744.65        11.78 o
  -4   7  11        808.15        833.36        14.83 o
  -3   7  11        204.95        189.92         5.02 o
  -2   7  11        182.58        165.33         3.47 o
  -1   7  11        514.89        630.06         9.63 o
   0   7  11        169.45        243.86         3.98 o
   1   7  11        517.32        619.32         7.14 o
   2   7  11        189.54        165.78         3.93 o
   3   7  11        204.80        188.57         4.98 o
   4   7  11        806.55        809.44        12.29 o
   5   7  11        659.96        712.01        34.56 o
   6   7  11        254.92        288.68         8.61 o
   7   7  11        462.57        519.17        12.75 o
   8   7  11        751.10        740.35        19.48 o
   9   7  11        197.32        196.57        12.33 o
  10   7  11       1570.68       1390.18        55.01 o
  11   7  11        163.08        154.11         7.88 o
  12   7  11        220.35        237.41        12.16 o
 -11   8  11         20.00         32.05         5.85 o
 -10   8  11         18.00         14.05         8.24 o
  -9   8  11        222.75        224.55        12.53 o
  -8   8  11        653.37        750.77        25.12 o
  -7   8  11        241.15        255.05         8.57 o
  -6   8  11        542.75        547.38        10.39 o
  -5   8  11        113.41        116.28         4.92 o
  -4   8  11       1691.10       1729.32        25.53 o
  -3   8  11        266.65        277.45         5.54 o
  -2   8  11        306.72        283.45         4.76 o
  -1   8  11         32.46         34.07         2.45 o
   0   8  11        358.02        344.71         4.94 o
   1   8  11         34.77         36.44         2.17 o
   2   8  11        299.10        284.56         5.49 o
   3   8  11        269.98        272.25         5.45 o
   4   8  11       1688.12       1693.51        41.73 o
   5   8  11        113.47        125.03         9.12 o
   6   8  11        543.62        513.69        13.62 o
   7   8  11        247.83        248.54        16.55 o
   8   8  11        651.84        693.08        17.22 o
   9   8  11        222.49        235.62        12.94 o
  10   8  11         17.42         10.13         8.22 o
  11   8  11         22.17         30.99         5.75 o
 -11   9  11         99.71        116.34         6.69 o
 -10   9  11        662.79        658.21        16.36 o
  -9   9  11         59.31         78.64         9.76 o
  -8   9  11        476.56        445.15        17.43 o
  -7   9  11        158.15        132.58         6.75 o
  -6   9  11        167.30        145.97         7.71 o
  -5   9  11         83.28         76.98         4.76 o
  -4   9  11       1345.26       1482.49        20.58 o
  -3   9  11         63.18         46.42         3.82 o
  -2   9  11       2895.42       2915.22        57.82 o
  -1   9  11       4623.11       5012.41        59.92 o
   0   9  11        160.91        188.55         3.48 o
   1   9  11       4640.75       5097.02        48.81 o
   2   9  11       2890.38       2944.08        36.81 o
   3   9  11         65.20         46.26         2.98 o
   4   9  11       1355.14       1448.96        24.25 o
   5   9  11         82.20         67.59         6.50 o
   6   9  11        167.07        140.99         7.91 o
   7   9  11        158.60        137.44        11.87 o
   8   9  11        483.15        453.73        13.09 o
   9   9  11         58.69         88.23        10.44 o
  10   9  11        667.04        598.63        21.35 o
  11   9  11         99.66         79.31         8.12 o
 -11  10  11        117.41        135.77         8.64 o
 -10  10  11        483.93        506.86        13.44 o
  -9  10  11        560.00        519.73        19.42 o
  -8  10  11        611.10        538.37        13.75 o
  -7  10  11        435.32        411.41        15.96 o
  -6  10  11        435.98        454.13        14.79 o
  -5  10  11        120.21        132.01         5.08 o
  -4  10  11         42.10         54.61         7.43 o
  -3  10  11       1299.52       1323.03        22.81 o
  -2  10  11       2398.32       2240.44        26.76 o
  -1  10  11          0.55          2.35         2.66 o
   0  10  11        129.58        119.65         3.39 o
   1  10  11          0.60          3.34         2.69 o
   2  10  11       2373.45       2243.80        28.72 o
   3  10  11       1304.54       1341.20        18.11 o
   4  10  11         39.95         48.35         3.75 o
   5  10  11        123.71        134.79         4.60 o
   6  10  11        445.55        456.11        17.22 o
   7  10  11        438.64        408.47        17.61 o
   8  10  11        616.04        562.17        12.35 o
   9  10  11        554.97        535.21        11.61 o
  10  10  11        479.16        437.54        18.12 o
  11  10  11        116.53        126.36         9.76 o
 -10  11  11        137.36        128.71         5.44 o
  -9  11  11        645.60        696.20        23.55 o
  -8  11  11        772.53        745.25        24.25 o
  -7  11  11         34.10         29.70         5.67 o
  -6  11  11         23.06         21.09         5.70 o
  -5  11  11       2515.37       2556.66        37.02 o
  -4  11  11        212.91        201.11         5.51 o
  -3  11  11        356.09        432.10         9.38 o
  -2  11  11        559.61        531.31         8.74 o
  -1  11  11        455.99        468.21         8.70 o
   0  11  11       1966.89       1941.99        22.81 o
   1  11  11        454.10        452.19         8.58 o
   2  11  11        556.24        525.87         9.58 o
   3  11  11        357.84        446.99        14.28 o
   4  11  11        216.58        200.10         5.73 o
   5  11  11       2537.06       2530.59        37.05 o
   6  11  11         23.03         19.69         5.27 o
   7  11  11         37.15         33.00         6.75 o
   8  11  11        774.20        775.19        15.33 o
   9  11  11        650.79        637.21        13.02 o
  10  11  11        138.70        121.48         6.97 o
 -10  12  11        515.31        535.41        10.62 o
  -9  12  11         62.55         59.21         5.73 o
  -8  12  11        905.07        868.08        16.02 o
  -7  12  11        577.83        591.01        13.20 o
  -6  12  11       1101.56       1119.45        18.96 o
  -5  12  11       1352.86       1335.50        19.83 o
  -4  12  11        144.37        151.78         7.17 o
  -3  12  11        121.40        122.25         4.72 o
  -2  12  11       1238.62       1364.07        26.07 o
  -1  12  11        465.60        472.26        10.04 o
   0  12  11        185.79        226.61         4.63 o
   1  12  11        469.04        480.09         9.04 o
   2  12  11       1244.65       1397.88        21.29 o
   3  12  11        122.57        131.96         5.06 o
   4  12  11        148.27        151.22         7.64 o
   5  12  11       1350.10       1345.38        37.69 o
   6  12  11       1099.59       1126.66        22.50 o
   7  12  11        578.95        588.45        13.30 o
   8  12  11        912.52        841.07        20.37 o
   9  12  11         63.18         54.99         4.90 o
  10  12  11        524.93        524.58        13.28 o
  -9  13  11        101.08        100.59         5.91 o
  -8  13  11        513.22        461.23        18.96 o
  -7  13  11         92.25         95.35         5.25 o
  -6  13  11        367.75        381.28         7.69 o
  -5  13  11       1223.81       1328.82        19.82 o
  -4  13  11       1371.74       1433.96        24.37 o
  -3  13  11        910.27        927.61        15.07 o
  -2  13  11       7638.29       7636.81       104.23 o
  -1  13  11        318.08        344.07         7.48 o
   0  13  11        469.36        462.10         8.79 o
   1  13  11        319.00        329.74         7.27 o
   2  13  11       7628.72       7749.20       123.50 o
   3  13  11        907.23        874.32        14.79 o
   4  13  11       1353.31       1405.34        30.26 o
   5  13  11       1218.19       1336.42        28.23 o
   6  13  11        370.18        387.79         9.98 o
   7  13  11         90.90         99.99         6.00 o
   8  13  11        505.70        437.43        12.67 o
   9  13  11         97.46         86.04         5.03 o
  -9  14  11        153.90        176.54         9.89 o
  -8  14  11        387.17        428.67         9.26 o
  -7  14  11        178.12        151.95         5.76 o
  -6  14  11       1571.86       1461.72        25.31 o
  -5  14  11       1718.70       1684.28        24.45 o
  -4  14  11       3765.74       3717.75        51.18 o
  -3  14  11        225.09        207.69         5.47 o
  -2  14  11       3269.90       3280.26        52.16 o
  -1  14  11        271.60        275.35         6.10 o
   0  14  11        279.24        309.22         8.82 o
   1  14  11        278.96        275.50        11.18 o
   2  14  11       3253.18       3352.19        65.35 o
   3  14  11        224.19        210.54        10.53 o
   4  14  11       3743.66       3735.92        73.42 o
   5  14  11       1718.80       1691.38        57.40 o
   6  14  11       1576.16       1492.26        34.95 o
   7  14  11        180.88        158.69         8.08 o
   8  14  11        379.36        397.69        11.11 o
  -8  15  11        696.57        656.18        12.26 o
  -7  15  11        127.59        119.18         5.96 o
  -6  15  11        343.94        351.83         7.12 o
  -5  15  11        233.35        231.53         6.72 o
  -4  15  11        125.14        129.27         4.72 o
  -3  15  11         98.80         77.88         4.11 o
  -2  15  11        334.22        344.82         9.89 o
  -1  15  11        122.30        124.47         6.13 o
   0  15  11        938.56       1004.87        21.37 o
   1  15  11        123.54        119.95         6.10 o
   2  15  11        337.30        331.19        11.88 o
   3  15  11         97.09         74.88         9.34 o
   4  15  11        124.78        117.74         6.10 o
   5  15  11        233.32        225.87         9.61 o
   6  15  11        344.20        381.83         9.01 o
   7  15  11        127.10        114.65         7.19 o
   8  15  11        685.39        638.02        15.23 o
  -7  16  11        171.79        173.24         5.45 o
  -6  16  11         61.77         81.61         3.87 o
  -5  16  11        565.16        551.30        16.84 o
  -4  16  11        224.40        233.85         5.79 o
  -3  16  11        334.63        368.91         8.55 o
  -2  16  11       1021.16       1006.68        30.86 o
  -1  16  11       4509.52       4472.55        85.94 o
   0  16  11        106.76         82.54         5.41 o
   1  16  11       4534.51       4449.87       136.62 o
   2  16  11       1013.95        976.01        39.90 o
   3  16  11        336.95        358.65        16.12 o
   4  16  11        223.00        223.64         6.86 o
   5  16  11        570.60        541.24        22.91 o
   6  16  11         63.05         82.93        11.40 o
   7  16  11        172.61        181.61         7.56 o
  -6  17  11        746.32        734.55        26.25 o
  -5  17  11        357.69        348.91         9.43 o
  -4  17  11         91.69         94.11         5.53 o
  -3  17  11        191.90        207.38         7.50 o
  -2  17  11       1141.37       1199.24        35.71 o
  -1  17  11        129.18        115.50         5.83 o
   0  17  11       1725.81       1735.81        49.02 o
   1  17  11        130.49        116.22         7.70 o
   2  17  11       1144.11       1171.25        73.11 o
   3  17  11        201.25        198.46        12.37 o
   4  17  11         91.06         89.71         6.08 o
   5  17  11        359.28        365.32        11.41 o
   6  17  11        741.98        725.91        25.72 o
  -5  18  11        588.41        564.31        19.43 o
  -4  18  11       1096.41       1022.14        21.53 o
  -3  18  11        257.38        251.75         7.83 o
  -2  18  11       1238.18       1269.48        26.14 o
  -1  18  11        512.35        467.10        11.43 o
   0  18  11        519.29        497.61        16.70 o
   1  18  11        512.32        458.48        15.48 o
   2  18  11       1244.29       1221.51        34.06 o
   3  18  11        254.65        268.07         8.51 o
   4  18  11       1101.13       1134.90       101.68 o
   5  18  11        587.12        651.19        43.91 o
  -4  19  11        247.58        241.85        10.92 o
  -3  19  11         32.65         39.00         6.22 o
  -2  19  11        356.21        345.85         9.10 o
  -1  19  11         42.72         30.50         5.96 o
   0  19  11          0.06          2.59         5.23 o
   1  19  11         42.77         26.47         5.49 o
   2  19  11        362.07        396.53        14.17 o
   3  19  11         33.73         39.82         6.20 o
   4  19  11        247.31        381.06       113.21 o
  -1  20  11        801.10        774.60        23.06 o
   0  20  11          1.20          8.20         4.81 o
   1  20  11        787.60        805.71        24.21 o
   0   0  12       4062.23       4185.55       115.24 o
   1   0  12       4686.76       4270.84        67.89 o
   2   0  12       1513.18       1794.09        37.37 o
   3   0  12        284.91        252.70        13.60 o
   4   0  12        220.04        149.83         4.37 o
   5   0  12        433.66        526.68         8.70 o
   6   0  12        816.41        865.26        14.79 o
   7   0  12        122.71        143.46         6.74 o
   8   0  12       3418.10       3497.26       104.70 o
   9   0  12         44.05         61.72        10.17 o
  10   0  12          2.15          0.50         5.34 o
  11   0  12        420.65        403.69        11.45 o
  12   0  12         56.09         31.85         7.29 o
 -12   1  12        224.92        223.33         6.99 o
 -11   1  12        756.04        787.12        18.30 o
 -10   1  12        485.26        511.33         9.87 o
  -9   1  12        243.94        225.41         7.77 o
  -8   1  12         62.30         65.24         4.97 o
  -7   1  12        393.45        486.48        12.03 o
  -6   1  12       1231.77       1280.26        17.00 o
  -5   1  12       2174.05       1982.91        24.30 o
  -4   1  12       3950.04       3992.88        49.25 o
  -3   1  12       5659.35       5352.00        66.68 o
  -2   1  12       7244.98       6728.10       215.24 o
  -1   1  12       3492.99       3251.35        52.33 o
   0   1  12       1023.11       1011.87        18.32 o
   1   1  12       3497.30       3254.27        64.26 o
   2   1  12       7210.30       7079.52       206.74 o
   3   1  12       5603.61       5211.89        64.51 o
   4   1  12       3953.13       3943.53        61.77 o
   5   1  12       2175.49       1968.08        24.34 o
   6   1  12       1227.21       1256.06        16.67 o
   7   1  12        384.19        471.64        11.71 o
   8   1  12         62.19         68.98         5.41 o
   9   1  12        244.09        219.58         7.83 o
  10   1  12        490.43        522.29        18.54 o
  11   1  12        752.04        786.31        25.46 o
  12   1  12        221.66        233.77         8.80 o
 -12   2  12        243.07        245.61         7.30 o
 -11   2  12        165.44        205.15         8.76 o
 -10   2  12        624.01        720.52        31.73 o
  -9   2  12         10.65         18.45         5.47 o
  -8   2  12         10.41         10.35         4.57 o
  -7   2  12        417.13        475.13         8.60 o
  -6   2  12       1750.94       1839.94        21.24 o
  -5   2  12        354.21        418.57         8.95 o
  -4   2  12       5721.10       6079.30        68.19 o
  -3   2  12       1920.17       1935.59        26.37 o
  -2   2  12       3112.33       3302.22        69.70 o
  -1   2  12        732.76        782.43        19.14 o
   0   2  12       5579.17       5305.12       103.10 o
   1   2  12        725.44        787.47        39.74 o
   2   2  12       3121.03       3359.91       198.09 o
   3   2  12       1906.36       1853.44        32.63 o
   4   2  12       5720.54       5940.87        72.93 o
   5   2  12        354.86        430.30        11.83 o
   6   2  12       1749.84       1830.10        32.79 o
   7   2  12        407.46        459.81         9.76 o
   8   2  12         11.35         12.13         4.89 o
   9   2  12         10.73         22.51         8.11 o
  10   2  12        617.40        685.34        12.34 o
  12   2  12        242.80        254.31        17.72 o
 -12   3  12        188.35        163.30         6.11 o
 -11   3  12        195.80        238.85         9.20 o
 -10   3  12         42.77         49.32         6.42 o
  -9   3  12       1494.69       1574.98        32.84 o
  -8   3  12        472.45        451.25         8.21 o
  -7   3  12        184.67        202.15         5.55 o
  -6   3  12        932.70        931.50        11.98 o
  -5   3  12        975.26       1084.29        13.21 o
  -4   3  12       2149.22       2197.56        24.32 o
  -3   3  12       6862.86       6854.41        78.98 o
  -2   3  12       1922.61       1912.03        40.84 o
  -1   3  12         95.26        179.27         8.81 o
   0   3  12       1147.24       1220.54        27.49 o
   1   3  12         99.12        189.60         8.56 o
   2   3  12       1926.87       1867.24        53.74 o
   3   3  12       6870.97       6741.26        69.01 o
   4   3  12       2139.10       2146.78        25.33 o
   5   3  12        976.00       1069.07        15.90 o
   6   3  12        926.93        961.61        20.62 o
   7   3  12        186.21        206.11         6.70 o
   8   3  12        469.03        452.06        11.37 o
   9   3  12       1481.90       1549.01        26.95 o
  10   3  12         44.24         43.96         5.77 o
  11   3  12        195.95        216.47         9.27 o
  12   3  12        191.11        164.85        13.90 o
 -12   4  12        382.94        342.38         8.29 o
 -11   4  12         43.66         40.03         6.27 o
 -10   4  12        233.18        242.85        12.57 o
  -9   4  12        982.40        998.26        31.48 o
  -8   4  12        182.89        184.13         5.98 o
  -7   4  12        381.71        353.12         7.23 o
  -6   4  12         90.02         79.87         4.09 o
  -5   4  12        226.84        202.09         4.90 o
  -4   4  12        242.89        244.88         3.89 o
  -3   4  12        137.40        190.58         3.75 o
  -2   4  12       4544.83       5082.69        62.04 o
  -1   4  12       6560.25       6457.88       125.62 o
   0   4  12      14781.96      15325.87       291.14 o
   1   4  12       6564.41       6413.97       123.95 o
   2   4  12       4526.74       4923.94        66.65 o
   3   4  12        137.33        182.04         6.14 o
   4   4  12        241.42        242.51         4.67 o
   5   4  12        227.03        209.24         6.17 o
   6   4  12         89.20         79.43         4.42 o
   7   4  12        382.96        364.70        10.67 o
   8   4  12        183.72        190.33         5.88 o
   9   4  12        990.55       1057.36        19.57 o
  10   4  12        233.22        240.23        10.06 o
  11   4  12         43.35         34.67         6.56 o
  12   4  12        378.83        315.71        10.34 o
 -12   5  12        164.20        149.99         7.68 o
 -11   5  12        159.97        134.88         5.40 o
 -10   5  12         18.93         15.47         5.56 o
  -9   5  12         28.96         41.21         6.13 o
  -8   5  12        663.12        632.94        12.61 o
  -7   5  12        538.70        562.00         9.86 o
  -6   5  12         44.32         47.29         4.48 o
  -5   5  12       3266.10       3269.57        35.13 o
  -4   5  12       1056.06       1126.63        12.84 o
  -3   5  12       4717.35       5281.84        47.70 o
  -2   5  12       1837.71       1987.42        19.97 o
  -1   5  12        821.49        659.03        10.88 o
   0   5  12        337.99        347.16         6.13 o
   1   5  12        829.20        690.62        11.07 o
   2   5  12       1830.56       2012.70        25.47 o
   3   5  12       4757.92       5187.89       127.98 o
   4   5  12       1058.91       1123.92        17.94 o
   5   5  12       3274.84       3159.31        45.14 o
   6   5  12         45.70         47.12         5.01 o
   7   5  12        541.23        570.41        10.14 o
   8   5  12        667.75        621.30        12.65 o
   9   5  12         29.18         38.59         7.13 o
  10   5  12         18.11         19.17         6.81 o
  11   5  12        156.03        147.51         8.29 o
  12   5  12        167.05        146.40        12.37 o
 -12   6  12        258.95        260.98        12.78 o
 -11   6  12        699.05        624.52        16.05 o
 -10   6  12       1166.01       1186.82        29.91 o
  -9   6  12         22.96         12.63         4.77 o
  -8   6  12        282.98        291.52         7.95 o
  -7   6  12       1801.03       1744.27        24.34 o
  -6   6  12         31.71         14.43         3.47 o
  -5   6  12       1606.89       1508.45        30.57 o
  -4   6  12       2606.55       2560.53        36.33 o
  -3   6  12       5588.33       5789.59        52.56 o
  -2   6  12       2357.25       2334.79        26.57 o
  -1   6  12         63.65         62.88         3.08 o
   0   6  12       1742.52       1854.99        19.67 o
   1   6  12         64.21         65.04         2.72 o
   2   6  12       2347.75       2320.62        29.57 o
   3   6  12       5580.32       5931.24        89.64 o
   4   6  12       2629.75       2487.45        80.45 o
   5   6  12       1609.03       1490.13        30.05 o
   6   6  12         30.28         14.74         4.04 o
   7   6  12       1790.52       1693.87        25.83 o
   8   6  12        275.76        266.35         8.04 o
   9   6  12         24.25         11.43         9.12 o
  10   6  12       1177.40       1160.04        26.84 o
  11   6  12        701.81        693.89        17.30 o
  12   6  12        255.15        240.17        12.00 o
 -11   7  12         20.65         20.87         7.06 o
 -10   7  12        875.89        918.06        29.14 o
  -9   7  12        528.82        573.71        12.06 o
  -8   7  12        428.10        424.93         9.86 o
  -7   7  12        291.38        277.99         9.00 o
  -6   7  12       1257.78       1305.19        22.19 o
  -5   7  12       1133.91       1114.64        16.27 o
  -4   7  12       2588.24       2698.50        29.00 o
  -3   7  12        159.57        167.06        11.30 o
  -2   7  12       3413.34       3525.20        40.17 o
  -1   7  12       4080.19       4051.34        50.51 o
   0   7  12       9993.80      10078.08       102.66 o
   1   7  12       4053.94       3980.42        41.52 o
   2   7  12       3441.61       3569.89        44.00 o
   3   7  12        161.20        178.31         5.19 o
   4   7  12       2570.01       2663.97        51.14 o
   5   7  12       1144.44       1088.39        23.92 o
   6   7  12       1258.10       1265.21        27.10 o
   7   7  12        291.54        253.50         9.66 o
   8   7  12        428.36        394.43         9.85 o
   9   7  12        526.71        539.92        14.82 o
  10   7  12        879.09        882.06        16.87 o
  11   7  12         21.22         23.18         8.71 o
 -11   8  12         45.42         56.55         5.99 o
 -10   8  12        525.07        545.28        19.70 o
  -9   8  12        107.49        112.74        10.27 o
  -8   8  12        194.51        214.27        12.02 o
  -7   8  12         23.90         13.65         4.07 o
  -6   8  12        332.53        333.63        13.24 o
  -5   8  12        645.36        652.70        11.60 o
  -4   8  12        878.11        812.51        13.25 o
  -3   8  12        173.29        173.70         5.60 o
  -2   8  12       2278.00       2393.47        33.04 o
  -1   8  12       4075.12       4320.81        65.62 o
   0   8  12        696.87        677.66         8.60 o
   1   8  12       4043.83       4348.83        47.99 o
   2   8  12       2280.50       2492.11        34.34 o
   3   8  12        174.81        175.11         4.42 o
   4   8  12        881.58        827.43        15.48 o
   5   8  12        636.71        632.72        12.72 o
   6   8  12        334.52        328.73        16.40 o
   7   8  12         25.05         18.35         6.30 o
   8   8  12        191.75        182.28        10.24 o
   9   8  12        109.00        111.38        10.55 o
  10   8  12        528.72        533.96        14.38 o
  11   8  12         45.87         48.90         5.77 o
 -11   9  12        185.61        191.77         7.53 o
 -10   9  12        249.08        264.09         9.72 o
  -9   9  12        776.96        837.49        27.33 o
  -8   9  12        171.58        212.33        12.27 o
  -7   9  12       1913.61       1886.39        38.32 o
  -6   9  12       1409.63       1410.46        33.03 o
  -5   9  12        127.02        146.23         5.96 o
  -4   9  12       1556.03       1552.39        30.59 o
  -3   9  12       1916.68       2097.44        29.15 o
  -2   9  12         90.60         83.96         4.54 o
  -1   9  12       1674.49       1749.49        28.57 o
   0   9  12         42.28         44.57         3.14 o
   1   9  12       1662.10       1778.12        20.46 o
   2   9  12         93.39         91.48         3.57 o
   3   9  12       1933.36       2133.94        29.72 o
   4   9  12       1555.53       1565.53        37.28 o
   5   9  12        125.81        128.54         5.93 o
   6   9  12       1402.09       1436.53        25.06 o
   7   9  12       1905.78       1814.24        30.94 o
   8   9  12        169.55        171.49         8.56 o
   9   9  12        777.67        770.12        15.16 o
  10   9  12        251.88        254.67        12.88 o
  11   9  12        186.01        179.32         7.98 o
 -10  10  12       1115.23       1163.18        25.06 o
  -9  10  12         77.83         86.05         9.31 o
  -8  10  12        321.10        337.45        39.16 o
  -7  10  12       1164.35       1176.58        25.21 o
  -6  10  12        996.44        971.50        30.16 o
  -5  10  12        442.06        391.53         8.14 o
  -4  10  12       1082.48       1034.64        15.47 o
  -3  10  12       3089.45       3018.02        49.70 o
  -2  10  12        959.87        971.15        13.58 o
  -1  10  12        637.40        700.46         8.93 o
   0  10  12        959.44       1054.18        12.18 o
   1  10  12        638.89        698.21        10.35 o
   2  10  12        956.19        987.82        13.88 o
   3  10  12       3081.47       2993.96        37.98 o
   4  10  12       1064.60       1025.04        16.67 o
   5  10  12        438.76        374.02         8.79 o
   6  10  12       1000.71       1002.97        28.91 o
   7  10  12       1174.09       1193.44        26.58 o
   8  10  12        325.89        325.68         9.04 o
   9  10  12         79.38         81.15         5.61 o
  10  10  12       1132.90       1100.18        24.23 o
  11  10  12        591.70        538.20        19.33 o
 -10  11  12        298.64        271.53         7.12 o
  -9  11  12        595.25        611.57        21.18 o
  -8  11  12        563.48        513.84        21.07 o
  -7  11  12        252.55        245.39        11.93 o
  -6  11  12        861.58        856.99        19.43 o
  -5  11  12         38.00         46.21         4.27 o
  -4  11  12        928.91        921.48        17.84 o
  -3  11  12        375.74        369.33         7.91 o
  -2  11  12       2544.05       2607.27        34.13 o
  -1  11  12       3329.32       3322.77        45.39 o
   0  11  12        323.47        340.02         5.68 o
   1  11  12       3329.33       3295.11        46.18 o
   2  11  12       2531.17       2660.36        37.90 o
   3  11  12        371.22        335.97        10.89 o
   4  11  12        924.27        903.04        15.17 o
   5  11  12         36.44         45.71         5.09 o
   6  11  12        870.49        875.16        16.93 o
   7  11  12        251.59        253.03         8.06 o
   8  11  12        552.53        473.81        11.06 o
   9  11  12        598.62        555.63        11.79 o
  10  11  12        292.53        249.36         8.79 o
 -10  12  12       1052.81       1057.19        31.63 o
  -9  12  12         38.44         32.54         6.93 o
  -8  12  12        129.55        133.02         6.49 o
  -7  12  12        613.57        604.26        12.18 o
  -6  12  12         42.98         42.65         4.72 o
  -5  12  12       2148.50       2240.66        31.72 o
  -4  12  12        439.82        461.82         8.52 o
  -3  12  12       1172.43       1171.46        21.78 o
  -2  12  12        435.70        446.72         7.74 o
  -1  12  12       1270.42       1281.88        19.93 o
   0  12  12          4.68          2.43         2.93 o
   1  12  12       1261.54       1334.17        22.26 o
   2  12  12        437.34        448.84         8.72 o
   3  12  12       1166.16       1176.02        27.08 o
   4  12  12        435.35        461.76         8.63 o
   5  12  12       2154.21       2227.22        36.73 o
   6  12  12         42.37         44.14         5.51 o
   7  12  12        608.32        581.68        12.66 o
   8  12  12        125.85        119.57         7.44 o
   9  12  12         35.64         26.72         4.64 o
  10  12  12       1061.04        924.44        20.35 o
  -9  13  12        362.31        394.92        14.72 o
  -8  13  12        457.23        432.70        11.57 o
  -7  13  12        240.79        225.02         6.78 o
  -6  13  12        580.20        601.43        12.52 o
  -5  13  12       1063.49       1087.46        16.62 o
  -4  13  12        542.89        526.36        10.90 o
  -3  13  12       1425.24       1423.73        24.07 o
  -2  13  12        217.18        188.22         5.01 o
  -1  13  12       3335.00       3299.02        47.95 o
   0  13  12        179.29        189.58         6.39 o
   1  13  12       3320.10       3463.79        60.98 o
   2  13  12        213.29        186.25         5.68 o
   3  13  12       1417.05       1381.63        23.50 o
   4  13  12        546.55        550.53        14.75 o
   5  13  12       1057.86       1076.59        27.31 o
   6  13  12        588.32        612.67        13.01 o
   7  13  12        242.46        236.17         7.66 o
   8  13  12        451.21        407.88        11.24 o
   9  13  12        365.44        375.46        11.23 o
  -9  14  12        465.63        501.40        17.33 o
  -8  14  12          6.79          6.71         3.81 o
  -7  14  12        706.18        696.84        16.68 o
  -6  14  12         11.64         11.75         3.56 o
  -5  14  12        122.97        131.16         4.78 o
  -4  14  12        701.54        736.57        13.97 o
  -3  14  12       5241.00       5210.68        81.56 o
  -2  14  12       1370.85       1567.78        26.21 o
  -1  14  12         49.73         35.82         3.65 o
   0  14  12       3983.88       4361.43        83.70 o
   1  14  12         50.57         41.72         4.11 o
   2  14  12       1372.25       1503.22        30.96 o
   3  14  12       5209.96       5198.75        99.57 o
   4  14  12        697.26        716.45        17.64 o
   5  14  12        122.37        126.08         5.74 o
   6  14  12         10.96         14.38         6.42 o
   7  14  12        701.64        697.74        17.11 o
   8  14  12          6.82          7.08         4.30 o
  -8  15  12        477.56        461.16        11.40 o
  -7  15  12         60.32         50.87         4.37 o
  -6  15  12        312.71        302.45         8.16 o
  -5  15  12        353.46        366.99        12.30 o
  -4  15  12        512.76        489.25         8.95 o
  -3  15  12       2277.88       2420.05        38.86 o
  -2  15  12        819.80        806.95        14.76 o
  -1  15  12       6780.53       6900.82       131.33 o
   0  15  12        151.36        148.09        11.33 o
   1  15  12       6766.88       6869.00       106.32 o
   2  15  12        812.32        794.04        39.81 o
   3  15  12       2279.62       2275.21        45.24 o
   4  15  12        511.85        476.15        10.44 o
   5  15  12        353.55        360.64        11.62 o
   6  15  12        316.11        293.62        11.61 o
   7  15  12         60.00         49.24         7.86 o
   8  15  12        482.42        461.63        11.93 o
  -7  16  12        255.68        263.80         6.59 o
  -6  16  12        739.19        707.69        11.95 o
  -5  16  12        450.31        426.16        14.37 o
  -4  16  12        272.47        267.09         7.65 o
  -3  16  12        936.51        960.50        14.82 o
  -2  16  12       1795.33       1695.84        48.85 o
  -1  16  12        292.24        330.33         9.40 o
   0  16  12       2806.89       2800.33        57.07 o
   1  16  12        291.30        333.48         9.67 o
   2  16  12       1796.66       1736.01        38.30 o
   3  16  12        946.20        924.15        20.27 o
   4  16  12        270.49        256.26        16.46 o
   5  16  12        453.53        419.73        13.03 o
   6  16  12        740.21        719.16        31.66 o
   7  16  12        253.66        256.12        12.13 o
  -6  17  12         93.99        104.23         4.26 o
  -5  17  12        446.41        364.02         9.22 o
  -4  17  12        614.11        558.61        13.26 o
  -3  17  12        255.74        245.15         7.91 o
  -2  17  12       1435.19       1433.91        41.71 o
  -1  17  12        253.23        230.22         7.77 o
   0  17  12       4438.39       4288.52        82.27 o
   1  17  12        254.65        216.22         9.62 o
   2  17  12       1439.43       1424.12        29.13 o
   3  17  12        255.57        248.72         8.55 o
   4  17  12        613.00        604.49        35.09 o
   5  17  12        451.06        451.87        59.17 o
   6  17  12         95.95         94.39         8.27 o
  -5  18  12        663.33        572.20        12.97 o
  -4  18  12         99.95         99.56         9.16 o
  -3  18  12       1721.76       1760.47        35.17 o
  -2  18  12        148.39        147.80         6.08 o
  -1  18  12        618.37        590.88        15.67 o
   0  18  12        493.93        480.68        16.10 o
   1  18  12        619.60        600.98        18.89 o
   2  18  12        150.32        143.86         6.05 o
   3  18  12       1718.41       1743.63        55.00 o
   4  18  12        100.04        112.95        15.50 o
   5  18  12        661.66        602.63        13.76 o
  -3  19  12         92.24         75.82         4.62 o
  -2  19  12         82.34         76.92         4.70 o
  -1  19  12        651.22        626.63        19.57 o
   0  19  12         24.27         16.52         5.29 o
   1  19  12        644.69        611.49        18.87 o
   2  19  12         81.59         99.27         7.13 o
   3  19  12         94.01         89.29        15.23 o
   1   0  13       6495.93       6942.78       108.80 o
   2   0  13       5350.07       5851.19        90.73 o
   3   0  13       3789.63       4286.81        68.44 o
   4   0  13        154.06        130.04         6.01 o
   5   0  13          6.67          3.65         3.66 o
   6   0  13          0.97          2.94         3.47 o
   7   0  13         68.21         74.77         5.14 o
   8   0  13         33.50         24.07         6.94 o
   9   0  13       4550.45       4963.04       136.45 o
  10   0  13       1962.38       1975.83        33.11 o
  11   0  13        545.33        579.23        33.64 o
  12   0  13        958.10        899.22        27.78 o
 -12   1  13         42.16         58.74         6.23 o
 -11   1  13        509.72        511.09        20.69 o
 -10   1  13        617.89        605.38        18.62 o
  -9   1  13        196.48        178.87         8.98 o
  -8   1  13         75.67         71.97         7.87 o
  -7   1  13       1824.49       1918.82        32.87 o
  -6   1  13         95.11         92.84         4.20 o
  -5   1  13        447.39        448.19        12.26 o
  -4   1  13       1162.35       1172.99        15.27 o
  -3   1  13       3922.85       3982.84        51.58 o
  -2   1  13       2165.91       2252.10        45.44 o
  -1   1  13       8225.37       8157.48       164.58 o
   0   1  13       1144.29       1316.74        28.71 o
   1   1  13       8247.45       7804.12       212.06 o
   2   1  13       2169.89       2247.97        58.13 o
   3   1  13       3910.18       3855.99        55.62 o
   4   1  13       1146.49       1079.24        20.69 o
   5   1  13        449.12        445.11         8.38 o
   6   1  13         95.86         89.77         3.97 o
   7   1  13       1829.51       1913.49        27.49 o
   8   1  13         75.96         76.09         4.81 o
   9   1  13        201.07        184.63         7.71 o
  10   1  13        621.01        642.79        23.99 o
  11   1  13        507.39        518.05        18.77 o
  12   1  13         41.97         54.44         6.27 o
 -12   2  13         46.36         60.37         5.78 o
 -11   2  13         61.48         58.69         6.36 o
 -10   2  13        663.57        709.43        23.71 o
  -9   2  13        503.65        508.43        11.16 o
  -8   2  13        527.48        598.52        13.52 o
  -7   2  13        371.82        374.00         8.61 o
  -6   2  13         33.63         41.29         4.41 o
  -5   2  13       1362.62       1491.59        27.45 o
  -4   2  13        173.53        189.55         4.57 o
  -3   2  13       3863.16       4223.73        46.87 o
  -2   2  13       2074.99       2227.03        28.25 o
  -1   2  13       5181.35       5093.44        99.58 o
   0   2  13       9262.34       9680.29       184.99 o
   1   2  13       5190.24       5082.35       112.38 o
   2   2  13       2075.49       2155.30        22.43 o
   3   2  13       3851.61       4072.55        46.31 o
   4   2  13        171.35        181.19         5.68 o
   5   2  13       1364.76       1521.68        25.58 o
   6   2  13         32.25         42.09         4.45 o
   7   2  13        376.36        371.64         8.93 o
   8   2  13        524.92        591.17        15.81 o
   9   2  13        507.01        505.49        10.05 o
  10   2  13        657.32        671.16        15.10 o
  12   2  13         46.82         65.18         7.23 o
 -12   3  13        347.44        345.44         8.37 o
 -11   3  13        322.65        387.22        11.34 o
 -10   3  13        380.40        413.58        16.34 o
  -9   3  13        104.97         86.18         9.01 o
  -8   3  13        689.33        803.07        16.57 o
  -7   3  13        833.17        868.97        14.47 o
  -6   3  13        532.77        460.36         8.02 o
  -5   3  13        366.50        378.23         7.35 o
  -4   3  13       1868.33       1833.86        19.24 o
  -3   3  13       1587.40       1788.34        18.31 o
  -2   3  13       4569.03       4610.89        51.32 o
  -1   3  13      11757.94      11960.86       185.61 o
   0   3  13       1077.54        978.20        22.59 o
   1   3  13      11737.40      11902.04       160.48 o
   2   3  13       4561.05       4637.32        45.42 o
   3   3  13       1588.24       1759.34        19.38 o
   4   3  13       1868.42       1791.06        23.84 o
   5   3  13        371.00        380.02         7.36 o
   6   3  13        531.94        452.76        14.74 o
   7   3  13        832.00        853.22        23.27 o
   8   3  13        684.40        763.39        15.01 o
   9   3  13        104.58         94.29         6.47 o
  10   3  13        382.21        415.58        10.56 o
  11   3  13        319.60        353.45        15.83 o
  12   3  13        345.37        350.43        10.49 o
 -12   4  13        264.99        265.66         7.21 o
 -11   4  13        239.32        230.00         9.82 o
 -10   4  13       1028.42       1034.57        32.11 o
  -9   4  13        950.36        929.37        29.07 o
  -8   4  13        894.47        912.24        20.28 o
  -7   4  13        444.44        393.72         8.87 o
  -6   4  13       4324.56       4531.97        56.19 o
  -5   4  13        333.43        280.71         8.06 o
  -4   4  13        496.07        465.57         5.87 o
  -3   4  13       1681.05       1842.71        19.35 o
  -2   4  13       2673.65       2835.06        27.79 o
  -1   4  13       4064.91       4049.26        41.73 o
   0   4  13      10736.33      10675.04       139.30 o
   1   4  13       4086.85       4015.20        55.12 o
   2   4  13       2680.60       2748.63        53.53 o
   3   4  13       1681.10       1808.64        45.79 o
   4   4  13        489.75        447.17         7.79 o
   5   4  13        338.35        284.77         6.37 o
   6   4  13       4340.63       4541.03        86.88 o
   7   4  13        441.58        376.20        28.60 o
   8   4  13        901.52        922.00        17.30 o
   9   4  13        961.70        963.05        18.48 o
  10   4  13       1021.80       1019.52        19.31 o
  11   4  13        239.39        238.22        13.12 o
  12   4  13        270.82        290.98        11.47 o
 -12   5  13        178.70        186.30        11.08 o
 -11   5  13        104.27        118.20         5.68 o
 -10   5  13        105.24        108.13         7.41 o
  -9   5  13        497.55        481.06        10.69 o
  -8   5  13       1456.35       1349.63        28.40 o
  -7   5  13       1129.98       1217.73        24.40 o
  -6   5  13        136.99        123.49         4.13 o
  -5   5  13       1164.16       1183.62        13.81 o
  -4   5  13        710.31        690.67         8.46 o
  -3   5  13        447.67        555.12         6.27 o
  -2   5  13       5779.74       6197.09        59.64 o
  -1   5  13       1132.46       1269.72        14.16 o
   0   5  13      11779.19      12066.76       146.04 o
   1   5  13       1143.38       1290.25        17.42 o
   2   5  13       5808.64       6356.68        75.37 o
   3   5  13        446.25        541.46         8.74 o
   4   5  13        713.55        673.01        11.93 o
   5   5  13       1172.23       1163.98        16.34 o
   6   5  13        131.95        110.93         6.18 o
   7   5  13       1133.69       1197.37        25.94 o
   8   5  13       1452.73       1320.81        34.88 o
   9   5  13        497.45        482.46        11.89 o
  10   5  13        100.97        106.36         6.57 o
  11   5  13        103.82        114.09        10.18 o
 -11   6  13        541.41        553.03        21.94 o
 -10   6  13        210.48        213.61         9.46 o
  -9   6  13        742.15        787.91        16.83 o
  -8   6  13        373.72        375.11         9.19 o
  -7   6  13        648.10        643.60        16.59 o
  -6   6  13       3057.68       3482.34        49.96 o
  -5   6  13       2432.98       2459.43        26.63 o
  -4   6  13       1205.15       1217.11        13.68 o
  -3   6  13       2071.80       2207.72        20.94 o
  -2   6  13        851.79        900.61        10.67 o
  -1   6  13        994.95       1170.58        18.95 o
   0   6  13        744.84        894.08        10.52 o
   1   6  13        978.77       1168.70        15.47 o
   2   6  13        842.42        877.07        12.35 o
   3   6  13       2087.09       2202.61        30.46 o
   4   6  13       1222.47       1215.86        18.18 o
   5   6  13       2455.10       2483.60        67.87 o
   6   6  13       3043.67       3412.07        54.10 o
   7   6  13        646.51        618.08        16.67 o
   8   6  13        377.02        380.13         9.67 o
   9   6  13        747.54        796.43        19.46 o
  10   6  13        209.45        238.25         9.42 o
  11   6  13        538.32        539.76        18.80 o
 -11   7  13        472.39        482.20        16.99 o
 -10   7  13        829.52        847.85        54.96 o
  -9   7  13       1916.12       1851.90        31.41 o
  -8   7  13        134.10        154.71         6.25 o
  -7   7  13        619.53        620.53        11.74 o
  -6   7  13        492.70        429.90         8.87 o
  -5   7  13        116.51         92.49         3.74 o
  -4   7  13        134.38        116.79         5.41 o
  -3   7  13        757.47        862.64        10.95 o
  -2   7  13        950.01       1030.80        14.68 o
  -1   7  13        804.40        891.13        20.54 o
   0   7  13         92.71        149.07         4.34 o
   1   7  13        819.31        950.53        11.89 o
   2   7  13        950.28       1040.06        14.28 o
   3   7  13        754.45        868.91        13.13 o
   4   7  13        133.73        103.87         3.78 o
   5   7  13        116.92         93.88         4.17 o
   6   7  13        501.76        436.37        15.46 o
   7   7  13        618.55        568.82        14.99 o
   8   7  13        135.09        149.49         5.72 o
   9   7  13       1922.50       1843.52        31.54 o
  10   7  13        820.98        795.39        19.09 o
  11   7  13        472.55        460.81        18.37 o
 -11   8  13        248.76        242.14        13.62 o
 -10   8  13        423.50        450.90        17.01 o
  -9   8  13        745.77        657.47        22.80 o
  -8   8  13       1301.60       1305.35        28.06 o
  -7   8  13        257.37        260.63         7.23 o
  -6   8  13         95.09         92.43         5.20 o
  -5   8  13        435.60        458.72         9.08 o
  -4   8  13         64.45         86.59         3.40 o
  -3   8  13       1781.56       1854.12        22.39 o
  -2   8  13       2226.66       2186.23        31.61 o
  -1   8  13       2765.98       2626.16        29.13 o
   0   8  13       1987.53       2146.61        21.75 o
   1   8  13       2765.37       2642.99        27.94 o
   2   8  13       2240.90       2200.55        28.13 o
   3   8  13       1772.40       1846.21        23.99 o
   4   8  13         66.76         88.18         3.60 o
   5   8  13        439.18        451.38         8.85 o
   6   8  13         95.21         89.67         5.74 o
   7   8  13        252.80        251.12         8.04 o
   8   8  13       1289.37       1207.26        26.72 o
   9   8  13        727.13        668.10        16.50 o
  10   8  13        428.15        418.50        14.64 o
  11   8  13        253.45        240.74        17.96 o
 -11   9  13          4.69         -1.17         7.99 o
 -10   9  13        575.36        618.97        21.11 o
  -9   9  13        728.93        707.44        23.94 o
  -8   9  13        341.11        365.33        15.60 o
  -7   9  13        543.71        542.45        33.94 o
  -6   9  13        523.76        545.34        13.57 o
  -5   9  13       3739.06       3797.23        81.51 o
  -4   9  13        163.27        160.20         5.92 o
  -3   9  13       1184.15       1218.19        16.71 o
  -2   9  13        465.50        478.27        17.52 o
  -1   9  13        437.16        424.10         5.86 o
   0   9  13        382.76        321.42         5.12 o
   1   9  13        441.36        428.11         6.19 o
   2   9  13        460.69        511.03         8.64 o
   3   9  13       1172.06       1211.83        17.79 o
   4   9  13        161.88        152.78         4.79 o
   5   9  13       3762.92       3918.61        73.69 o
   6   9  13        525.79        536.45        15.34 o
   7   9  13        556.73        543.47        12.15 o
   8   9  13        339.23        333.39        11.25 o
   9   9  13        732.43        677.84        13.79 o
  10   9  13        574.75        580.39        20.71 o
  11   9  13          4.48          4.77         7.69 o
 -10  10  13        160.36        165.88         9.57 o
  -9  10  13          4.05         12.45         7.91 o
  -8  10  13        641.61        667.90        22.99 o
  -7  10  13        259.14        240.25         8.61 o
  -6  10  13          8.52         14.77         6.92 o
  -5  10  13       1775.74       1885.68        32.74 o
  -4  10  13        376.10        343.23         7.05 o
  -3  10  13       1374.29       1260.13        30.59 o
  -2  10  13        976.47       1075.84        28.66 o
  -1  10  13        405.44        385.31         5.46 o
   0  10  13          3.27         11.25         2.70 o
   1  10  13        412.37        404.89         6.34 o
   2  10  13        982.59       1093.18        15.20 o
   3  10  13       1366.15       1288.56        17.74 o
   4  10  13        375.12        348.50         8.41 o
   5  10  13       1762.05       1762.00        52.70 o
   6  10  13          9.69         12.80         5.05 o
   7  10  13        262.18        249.04         9.92 o
   8  10  13        638.85        587.33        12.70 o
   9  10  13          4.44         11.64         4.81 o
  10  10  13        157.01        135.87        14.96 o
 -10  11  13         76.33         83.66         4.64 o
  -9  11  13        330.65        368.55        15.21 o
  -8  11  13        501.41        494.48        24.33 o
  -7  11  13        854.60        922.73        28.71 o
  -6  11  13       2401.98       2347.45        46.98 o
  -5  11  13        829.76        882.29        15.89 o
  -4  11  13       1194.73       1202.83        19.00 o
  -3  11  13       4031.29       3883.36        54.16 o
  -2  11  13       1407.85       1392.68        18.71 o
  -1  11  13       1485.44       1566.36        22.57 o
   0  11  13        870.08        911.24        13.08 o
   1  11  13       1480.50       1603.05        26.29 o
   2  11  13       1404.71       1406.25        19.06 o
   3  11  13       4027.21       3877.25        48.54 o
   4  11  13       1206.61       1205.64        19.32 o
   5  11  13        835.41        880.40        29.24 o
   6  11  13       2404.00       2402.70        70.04 o
   7  11  13        849.04        918.88        17.60 o
   8  11  13        512.98        496.75        25.13 o
   9  11  13        334.08        326.99         8.51 o
  10  11  13         77.41         78.50         6.13 o
  -9  12  13        345.24        319.31         9.49 o
  -8  12  13       1947.01       1667.82        43.15 o
  -7  12  13         42.58         41.22         4.56 o
  -6  12  13        104.98        111.44         5.42 o
  -5  12  13        537.82        524.41         9.36 o
  -4  12  13        512.78        512.19        10.43 o
  -3  12  13        345.14        370.18        10.96 o
  -2  12  13       3840.47       3662.37        45.81 o
  -1  12  13        881.82        895.85        14.78 o
   0  12  13          1.22          5.97         3.33 o
   1  12  13        881.74        884.26        16.64 o
   2  12  13       3827.53       3609.48        50.77 o
   3  12  13        340.36        377.34         8.53 o
   4  12  13        517.44        518.17         9.49 o
   5  12  13        540.32        495.62        13.77 o
   6  12  13        102.32        115.88         6.44 o
   7  12  13         44.71         45.34         5.39 o
   8  12  13       1938.35       1614.97        65.27 o
   9  12  13        351.72        308.75         8.00 o
  -9  13  13        899.16        848.52        26.16 o
  -8  13  13        467.73        491.91        10.18 o
  -7  13  13        503.06        502.30        13.96 o
  -6  13  13       1263.68       1189.41        36.38 o
  -5  13  13         93.19         96.90         4.37 o
  -4  13  13       2222.03       2246.59        36.55 o
  -3  13  13        605.76        625.20        13.88 o
  -2  13  13       2684.50       2707.01        37.72 o
  -1  13  13       1725.47       1782.22        31.98 o
   0  13  13       4139.77       4019.01        65.75 o
   1  13  13       1735.83       1766.37        29.11 o
   2  13  13       2674.12       2646.87        42.42 o
   3  13  13        606.46        615.03        12.22 o
   4  13  13       2227.22       2256.63        37.04 o
   5  13  13         98.04        104.09         4.75 o
   6  13  13       1249.86       1187.79        32.46 o
   7  13  13        511.25        497.99        11.33 o
   8  13  13        469.35        468.01        15.50 o
   9  13  13        890.23        750.46        17.70 o
  -8  14  13         41.90         34.04         3.92 o
  -7  14  13         58.99         59.42         4.55 o
  -6  14  13        322.78        329.23        12.41 o
  -5  14  13         13.31          9.72         3.55 o
  -4  14  13       1807.69       1865.07        30.93 o
  -3  14  13        555.76        550.27        11.03 o
  -2  14  13        713.56        731.10        15.56 o
  -1  14  13       1523.46       1584.55        26.59 o
   0  14  13       1218.25       1299.02        26.72 o
   1  14  13       1523.28       1588.29        26.40 o
   2  14  13        714.85        738.09        21.10 o
   3  14  13        555.99        530.91        13.28 o
   4  14  13       1813.28       1856.63        38.59 o
   5  14  13         12.15          9.32         4.56 o
   6  14  13        321.09        328.19        10.86 o
   7  14  13         55.91         54.01         5.12 o
   8  14  13         39.45         33.43         4.41 o
  -8  15  13        133.74        123.31         8.38 o
  -7  15  13          4.44          6.02         3.78 o
  -6  15  13         33.36         32.87         3.48 o
  -5  15  13        598.78        670.72        11.12 o
  -4  15  13        808.29        804.23        12.89 o
  -3  15  13       2487.55       2436.68        39.37 o
  -2  15  13        351.70        394.97         7.61 o
  -1  15  13       2504.84       2475.81        48.78 o
   0  15  13       1076.04       1129.12        23.62 o
   1  15  13       2503.44       2460.85        39.57 o
   2  15  13        350.06        391.57        10.76 o
   3  15  13       2487.07       2359.66        46.82 o
   4  15  13        800.84        763.24        23.63 o
   5  15  13        606.53        656.42        28.70 o
   6  15  13         32.18         28.69         8.67 o
   7  15  13          4.58          5.32         5.50 o
   8  15  13        132.99        105.39         6.13 o
  -7  16  13         21.93         25.63         3.67 o
  -6  16  13         87.54         85.37         3.66 o
  -5  16  13         52.87         55.51         4.23 o
  -4  16  13        360.51        349.18         9.90 o
  -3  16  13          9.97          9.29         3.90 o
  -2  16  13        558.79        507.27        17.98 o
  -1  16  13         79.88        108.32         5.65 o
   0  16  13        634.09        733.34        16.33 o
   1  16  13         80.50        105.29         7.57 o
   2  16  13        550.74        483.19        21.11 o
   3  16  13         10.19         14.05         4.75 o
   4  16  13        359.69        356.06        14.08 o
   5  16  13         51.21         60.49         6.36 o
   6  16  13         89.14         93.27         8.93 o
   7  16  13         21.05         21.81         5.18 o
  -6  17  13        611.64        569.08        18.65 o
  -5  17  13         57.83         55.34         3.88 o
  -4  17  13        443.77        386.49        10.04 o
  -3  17  13        750.89        764.72        17.03 o
  -2  17  13        455.94        464.20        16.43 o
  -1  17  13       1220.94       1168.01        24.30 o
   0  17  13       3180.67       3011.61        58.41 o
   1  17  13       1227.12       1184.87        34.33 o
   2  17  13        456.71        463.06        21.52 o
   3  17  13        742.92        743.82        17.90 o
   4  17  13        445.49        421.08        33.13 o
   5  17  13         57.10         70.21         7.70 o
   6  17  13        607.64        551.16        19.23 o
  -5  18  13        734.83        696.71        21.79 o
  -4  18  13        553.74        527.82        13.12 o
  -3  18  13         89.64         93.82         5.14 o
  -2  18  13        357.33        322.66        12.73 o
  -1  18  13        156.52        170.75         6.16 o
   0  18  13        247.01        252.57        10.35 o
   1  18  13        156.87        170.36         8.30 o
   2  18  13        354.67        344.00         9.21 o
   3  18  13         85.81         95.89         5.57 o
   4  18  13        556.97        618.02        96.83 o
   5  18  13        735.93        740.82        23.61 o
  -3  19  13        243.84        200.16         8.73 o
  -2  19  13         74.04         79.37         4.56 o
  -1  19  13        421.97        396.25        13.60 o
   0  19  13        649.60        570.60        17.90 o
   1  19  13        423.82        398.17        13.36 o
   2  19  13         74.96         80.09         6.70 o
   0   0  14       3424.63       3603.37       100.50 o
   1   0  14       4522.31       4905.07        59.53 o
   2   0  14       1340.59       1427.29        15.67 o
   3   0  14         49.94         25.89         3.11 o
   4   0  14        509.40        554.00        12.28 o
   5   0  14        415.56        390.87         9.36 o
   6   0  14         16.17         13.59         4.72 o
   7   0  14        389.87        372.83        13.66 o
   8   0  14        332.72        304.08        13.95 o
   9   0  14        412.79        397.40        18.02 o
  10   0  14        513.29        495.80        11.07 o
  11   0  14       1268.12       1221.61        47.53 o
  12   0  14          1.29          6.43         4.98 o
 -12   1  14        176.20        187.81         6.63 o
 -11   1  14        141.60        141.76         7.26 o
 -10   1  14        764.95        747.94        18.03 o
  -9   1  14       1244.78       1292.97        40.31 o
  -8   1  14        223.52        248.43        13.77 o
  -7   1  14        329.98        344.75        13.54 o
  -6   1  14       1878.92       1983.50        37.10 o
  -5   1  14        889.26        965.12        15.13 o
  -4   1  14       2049.32       2022.18        24.84 o
  -3   1  14       1884.78       2077.22        23.37 o
  -2   1  14         52.53         52.75         4.64 o
  -1   1  14       3336.47       3445.21        47.60 o
   0   1  14       8452.55       8316.04       171.17 o
   1   1  14       3296.87       3372.64        34.80 o
   2   1  14         51.43         53.06         2.98 o
   3   1  14       1889.69       2070.39        26.28 o
   4   1  14       2051.59       1978.07        26.66 o
   5   1  14        887.08        973.15        24.26 o
   6   1  14       1874.73       2008.26        34.03 o
   7   1  14        328.85        339.25        12.71 o
   8   1  14        220.74        218.11        15.72 o
   9   1  14       1241.41       1252.88        44.69 o
  10   1  14        768.88        733.62        26.36 o
  11   1  14        143.03        144.88        13.72 o
  12   1  14        176.01        195.81         9.74 o
 -12   2  14        353.27        361.96         9.89 o
 -11   2  14         62.97         55.67         6.20 o
 -10   2  14        146.86        176.70        10.93 o
  -9   2  14        772.82        766.49        26.63 o
  -8   2  14       3920.91       4392.69       157.93 o
  -7   2  14         30.17         34.44         4.55 o
  -6   2  14        541.69        541.37        14.22 o
  -5   2  14       5334.75       5467.99        62.40 o
  -4   2  14        260.01        246.18         4.86 o
  -3   2  14         89.04         88.30         2.35 o
  -2   2  14       2821.61       2822.91        35.24 o
  -1   2  14        437.12        468.32        15.63 o
   0   2  14        202.30        174.42         3.60 o
   1   2  14        436.05        461.52         8.86 o
   2   2  14       2806.79       2796.44        29.36 o
   3   2  14         91.19         88.42         3.27 o
   4   2  14        263.06        244.27         6.63 o
   5   2  14       5337.94       5444.98       121.59 o
   6   2  14        536.49        532.52        17.00 o
   7   2  14         29.91         33.15         4.81 o
   8   2  14       3934.69       4256.70        67.97 o
   9   2  14        775.22        741.16        18.56 o
  10   2  14        146.99        151.01         8.44 o
  11   2  14         63.77         51.28         8.39 o
  12   2  14        350.31        358.99        10.63 o
 -12   3  14         73.89         67.72         4.22 o
 -11   3  14        365.25        377.19        11.09 o
 -10   3  14        434.80        392.75        15.90 o
  -9   3  14        687.35        687.12        16.95 o
  -8   3  14        190.85        177.69        11.92 o
  -7   3  14       3045.97       3255.81        41.48 o
  -6   3  14       1788.89       1987.88        25.14 o
  -5   3  14        118.48        147.81         4.41 o
  -4   3  14        430.48        415.38         5.91 o
  -3   3  14       2106.04       1951.74        20.00 o
  -2   3  14        201.02        265.18         3.88 o
  -1   3  14       6385.38       6325.47        76.50 o
   0   3  14       8597.76       9388.51       103.25 o
   1   3  14       6378.46       6254.65        68.69 o
   2   3  14        199.52        268.71         4.05 o
   3   3  14       2103.97       1923.70        23.04 o
   4   3  14        431.82        396.15        12.44 o
   5   3  14        114.90        134.96         5.70 o
   6   3  14       1802.09       1971.69        44.55 o
   7   3  14       3050.59       3168.86        62.30 o
   8   3  14        193.58        173.82         7.47 o
   9   3  14        688.62        659.51        17.10 o
  10   3  14        430.75        377.76        14.86 o
  11   3  14        364.03        375.60        15.94 o
  12   3  14         75.08         76.27         7.72 o
 -11   4  14        266.49        276.62         9.13 o
 -10   4  14        807.44        821.62        19.36 o
  -9   4  14        869.72        902.63        28.82 o
  -8   4  14       1083.60        935.93        21.11 o
  -7   4  14        264.14        314.99         6.81 o
  -6   4  14        176.20        214.07         6.10 o
  -5   4  14        411.90        436.57         6.94 o
  -4   4  14        117.36        184.37         5.55 o
  -3   4  14        487.30        538.63         6.63 o
  -2   4  14       2656.10       2553.86        23.74 o
  -1   4  14       3554.91       3975.79        41.43 o
   0   4  14       5641.82       5852.61        59.52 o
   1   4  14       3533.44       3860.43        44.17 o
   2   4  14       2665.13       2506.23        30.47 o
   3   4  14        489.54        540.27        11.49 o
   4   4  14        115.14        188.75         5.66 o
   5   4  14        410.99        429.98        12.94 o
   6   4  14        175.89        205.28         6.92 o
   7   4  14        265.19        320.12        16.75 o
   8   4  14       1092.98        941.06        18.30 o
   9   4  14        876.70        904.08        21.71 o
  10   4  14        808.78        825.22        20.16 o
  11   4  14        262.46        241.94        12.84 o
  12   4  14        287.15        341.07        13.39 o
 -11   5  14        210.70        202.42        10.02 o
 -10   5  14        121.72        109.07         7.04 o
  -9   5  14        190.92        177.18         9.59 o
  -8   5  14         80.91         82.15         6.48 o
  -7   5  14       1678.84       1698.68        25.79 o
  -6   5  14        636.16        678.57        10.34 o
  -5   5  14       1222.17       1287.12        19.24 o
  -4   5  14        552.23        565.57         7.35 o
  -3   5  14        593.26        589.17         6.61 o
  -2   5  14         27.63         31.08         2.37 o
  -1   5  14      15783.51      16835.10       170.33 o
   0   5  14         72.56         79.52         4.77 o
   1   5  14      15798.35      16723.53       201.12 o
   2   5  14         28.76         28.25         2.38 o
   3   5  14        595.50        559.76         9.12 o
   4   5  14        555.52        552.08        13.75 o
   5   5  14       1219.35       1239.31        30.82 o
   6   5  14        634.83        673.99        13.35 o
   7   5  14       1684.94       1673.02        28.67 o
   8   5  14         81.99         84.73         5.12 o
   9   5  14        185.57        192.31        13.19 o
  10   5  14        122.75        112.72        14.00 o
  11   5  14        214.44        206.82        12.09 o
 -11   6  14        131.11        113.22         8.76 o
 -10   6  14        237.14        239.43         7.73 o
  -9   6  14        312.89        325.38         8.51 o
  -8   6  14        193.99        186.51         6.68 o
  -7   6  14        119.09        105.42         6.38 o
  -6   6  14       1403.58       1504.64        21.26 o
  -5   6  14       1399.44       1385.89        16.06 o
  -4   6  14       1266.66       1261.79        14.29 o
  -3   6  14          0.99          2.83         2.13 o
  -2   6  14       2863.49       3078.17        32.70 o
  -1   6  14        825.06        861.61        11.11 o
   0   6  14        464.20        423.19         6.52 o
   1   6  14        826.05        863.61        12.60 o
   2   6  14       2868.61       3066.75        34.76 o
   3   6  14          1.24          5.41         2.69 o
   4   6  14       1259.50       1233.90        18.76 o
   5   6  14       1399.44       1358.72        25.10 o
   6   6  14       1407.66       1437.57        29.66 o
   7   6  14        117.04         98.50         5.06 o
   8   6  14        198.62        188.26         7.20 o
   9   6  14        310.26        303.55        11.28 o
  10   6  14        239.00        231.70         9.39 o
  11   6  14        130.89        122.84        10.34 o
 -11   7  14        196.39        186.78        11.62 o
 -10   7  14        388.54        334.49        32.02 o
  -9   7  14        279.65        266.83         9.45 o
  -8   7  14        770.88        644.84        13.14 o
  -7   7  14         11.29          8.18         6.11 o
  -6   7  14        257.41        287.32         5.99 o
  -5   7  14        744.44        687.31        10.16 o
  -4   7  14        142.87        147.00         3.66 o
  -3   7  14        318.65        336.60         4.93 o
  -2   7  14       1786.61       1791.68        21.86 o
  -1   7  14        539.09        562.32         8.10 o
   0   7  14        786.49        754.44         8.62 o
   1   7  14        536.38        560.68         7.79 o
   2   7  14       1782.31       1805.90        23.47 o
   3   7  14        319.43        338.65         6.18 o
   4   7  14        139.19        139.23         4.17 o
   5   7  14        742.99        690.64        11.48 o
   6   7  14        254.80        283.38         9.74 o
   7   7  14         12.28          8.84         6.25 o
   8   7  14        770.27        607.34        13.12 o
   9   7  14        278.72        260.24        10.50 o
  10   7  14        388.52        320.01        17.30 o
  11   7  14        197.14        177.01        11.22 o
 -10   8  14        355.82        336.76        13.98 o
  -9   8  14        176.02        168.41        11.01 o
  -8   8  14       1001.26        937.32        21.34 o
  -7   8  14        182.02        176.51         8.06 o
  -6   8  14        322.42        314.06         7.46 o
  -5   8  14       1198.14       1197.70        18.89 o
  -4   8  14        247.08        290.25         5.70 o
  -3   8  14        513.03        574.09         8.52 o
  -2   8  14        503.01        493.98         7.27 o
  -1   8  14        440.75        480.57         6.71 o
   0   8  14       1414.53       1610.14        16.59 o
   1   8  14        443.95        487.23         6.55 o
   2   8  14        499.74        513.37         8.27 o
   3   8  14        516.47        571.32         9.09 o
   4   8  14        247.88        288.35         7.29 o
   5   8  14       1197.92       1181.97        17.86 o
   6   8  14        323.13        309.08         9.78 o
   7   8  14        181.55        181.36         7.13 o
   8   8  14        992.32        894.99        38.11 o
   9   8  14        174.69        157.20        11.76 o
  10   8  14        356.65        330.92        10.84 o
  11   8  14        520.38        496.71        18.54 o
 -10   9  14          1.62         -5.30         7.12 o
  -9   9  14        127.37        119.34         9.88 o
  -8   9  14         73.18         69.19         8.71 o
  -7   9  14       1285.36       1363.10        45.37 o
  -6   9  14        637.20        671.04        17.25 o
  -5   9  14       1832.18       1926.40        38.30 o
  -4   9  14        126.91        130.58         4.53 o
  -3   9  14        133.57        135.39         3.94 o
  -2   9  14        282.78        293.32         6.10 o
  -1   9  14       6322.61       6501.05        74.54 o
   0   9  14        317.86        363.23         5.95 o
   1   9  14       6336.39       6636.23        68.22 o
   2   9  14        285.63        307.92         5.92 o
   3   9  14        126.84        125.74         4.10 o
   4   9  14        121.46        129.02         4.29 o
   5   9  14       1829.11       1867.57        24.98 o
   6   9  14        645.38        649.66        13.51 o
   7   9  14       1279.90       1339.92        29.26 o
   8   9  14         70.23         65.88         5.93 o
   9   9  14        130.50         99.70         6.40 o
  10   9  14          1.44         -0.37         7.53 o
 -10  10  14         82.14         74.16         6.02 o
  -9  10  14        917.64        874.82        27.97 o
  -8  10  14        106.83        129.43        10.13 o
  -7  10  14         87.39        107.59         6.33 o
  -6  10  14       2778.37       2812.43        55.54 o
  -5  10  14       1100.57       1181.72        24.53 o
  -4  10  14       1027.39       1063.48        17.03 o
  -3  10  14       1075.02       1163.39        14.71 o
  -2  10  14        415.74        430.55         7.41 o
  -1  10  14       1096.85       1149.68        13.81 o
   0  10  14       1134.53       1194.43        15.79 o
   1  10  14       1104.07       1149.27        13.96 o
   2  10  14        418.74        408.80         8.95 o
   3  10  14       1066.86       1203.80        17.92 o
   4  10  14       1043.96       1116.12        19.70 o
   5  10  14       1099.45       1127.66        97.73 o
   6  10  14       2773.13       2905.15        56.07 o
   7  10  14         90.07        103.29         6.73 o
   8  10  14        107.67        122.69         6.49 o
   9  10  14        909.88        831.29        15.79 o
  10  10  14         84.64         64.02         6.17 o
 -10  11  14        148.81        130.50         5.02 o
  -9  11  14         86.18         98.63         6.19 o
  -8  11  14        361.02        386.67        15.64 o
  -7  11  14        591.71        564.45        14.09 o
  -6  11  14        492.99        509.92        18.50 o
  -5  11  14        239.47        262.89         7.83 o
  -4  11  14        776.12        773.64        12.40 o
  -3  11  14       1205.68       1236.61        20.41 o
  -2  11  14       1069.82       1042.01        14.67 o
  -1  11  14        729.65        695.65        10.56 o
   0  11  14       8089.11       8002.74        96.74 o
   1  11  14        736.50        672.92        16.03 o
   2  11  14       1073.29       1044.33        14.87 o
   3  11  14       1211.21       1229.57        17.12 o
   4  11  14        773.45        750.31        14.29 o
   5  11  14        238.19        258.12        13.67 o
   6  11  14        492.64        536.55        14.78 o
   7  11  14        588.83        561.07        12.40 o
   8  11  14        358.85        319.34        10.82 o
   9  11  14         87.52         89.96         5.45 o
  10  11  14        152.17        133.48         6.72 o
  -9  12  14         47.70         44.32         5.81 o
  -8  12  14        145.91        132.64         8.59 o
  -7  12  14         90.35         78.55         5.89 o
  -6  12  14        125.06        132.22         5.65 o
  -5  12  14       2421.49       2443.10        39.38 o
  -4  12  14         34.46         30.86         3.71 o
  -3  12  14        611.60        665.50        12.75 o
  -2  12  14        174.40        172.44         4.70 o
  -1  12  14       2451.63       2481.36        31.83 o
   0  12  14        546.19        537.48         9.92 o
   1  12  14       2446.77       2457.32        35.48 o
   2  12  14        178.30        166.77         5.31 o
   3  12  14        613.31        643.12        12.60 o
   4  12  14         32.85         29.61         3.95 o
   5  12  14       2423.83       2393.41        48.64 o
   6  12  14        125.61        134.97         6.70 o
   7  12  14         90.73         83.10         5.78 o
   8  12  14        146.34        132.40         6.12 o
   9  12  14         48.21         35.03         4.53 o
  -9  13  14        717.65        719.21        22.71 o
  -8  13  14        123.49        126.15        11.07 o
  -7  13  14         21.48         18.29         4.24 o
  -6  13  14        289.81        304.36         7.91 o
  -5  13  14         72.35         74.94         4.09 o
  -4  13  14       2890.83       2970.24        47.48 o
  -3  13  14       2549.54       2560.74        40.26 o
  -2  13  14       2699.42       2689.63        37.51 o
  -1  13  14       3057.71       3054.00        48.88 o
   0  13  14          0.73          3.04         4.26 o
   1  13  14       3054.53       3093.40        49.18 o
   2  13  14       2698.10       2660.44        42.79 o
   3  13  14       2558.67       2465.50        40.22 o
   4  13  14       2902.31       2884.17        46.53 o
   5  13  14         73.05         73.35         5.71 o
   6  13  14        292.74        302.66         8.57 o
   7  13  14         22.42         19.34         4.92 o
   8  13  14        125.64        119.51         5.67 o
  -8  14  14          7.38          5.93         3.49 o
  -7  14  14       1021.92        937.92        29.01 o
  -6  14  14        609.63        613.19        12.17 o
  -5  14  14       1823.62       2000.38        28.50 o
  -4  14  14       1530.79       1438.89        33.53 o
  -3  14  14         77.54         95.56         4.56 o
  -2  14  14       2768.59       2838.57        39.55 o
  -1  14  14       1900.49       1983.26        48.52 o
   0  14  14        188.33        211.00         7.17 o
   1  14  14       1901.38       1880.94        30.84 o
   2  14  14       2780.15       2811.59        44.96 o
   3  14  14         77.41         81.42         5.67 o
   4  14  14       1534.78       1398.84        24.10 o
   5  14  14       1806.77       1944.83        40.15 o
   6  14  14        605.89        578.73        21.04 o
   7  14  14       1015.29        963.37        26.04 o
   8  14  14          7.91          6.77         4.01 o
  -7  15  14        717.24        747.60        20.76 o
  -6  15  14        688.65        671.75        15.97 o
  -5  15  14        177.78        173.38         4.94 o
  -4  15  14        768.11        788.56        49.78 o
  -3  15  14        876.79        831.29        15.37 o
  -2  15  14       2351.25       2456.02        34.37 o
  -1  15  14        153.94        193.06        10.36 o
   0  15  14       2805.33       2849.92        55.54 o
   1  15  14        152.77        186.53         5.83 o
   2  15  14       2348.74       2414.08        47.80 o
   3  15  14        874.93        804.64        18.21 o
   4  15  14        772.74        778.27        31.28 o
   5  15  14        177.21        170.20         8.04 o
   6  15  14        692.18        677.90        22.92 o
   7  15  14        711.02        716.66        18.35 o
  -6  16  14          7.21          3.67         3.60 o
  -5  16  14        124.69        121.88         4.86 o
  -4  16  14        762.69        763.44        13.78 o
  -3  16  14        374.73        361.64        10.06 o
  -2  16  14         31.69         41.49         4.97 o
  -1  16  14       3048.76       3037.37        59.13 o
   0  16  14        142.37        117.75         5.76 o
   1  16  14       3068.28       2925.15        80.15 o
   2  16  14         32.30         36.22         4.96 o
   3  16  14        373.79        343.34         9.71 o
   4  16  14        760.21        757.78        17.37 o
   5  16  14        126.26        123.13         7.02 o
   6  16  14          6.98          6.29         6.97 o
  -5  17  14         81.71         80.57         7.43 o
  -4  17  14        490.60        474.50        12.24 o
  -3  17  14        264.24        255.04         7.88 o
  -2  17  14        765.89        782.80        24.55 o
  -1  17  14        757.74        784.23        17.19 o
   0  17  14         96.27        100.90         5.25 o
   1  17  14        765.64        764.10        23.30 o
   2  17  14        768.10        750.82        16.68 o
   3  17  14        264.28        250.41         8.08 o
   4  17  14        486.87        499.34        34.85 o
   5  17  14         81.65         69.75         8.68 o
  -4  18  14        920.27        924.38        21.56 o
  -3  18  14        326.69        312.72         8.45 o
  -2  18  14         44.02         55.22         6.74 o
  -1  18  14        329.73        320.91         8.66 o
   0  18  14        434.73        435.96        14.67 o
   1  18  14        334.87        321.90        11.83 o
   2  18  14         41.95         47.83         5.72 o
   3  18  14        334.65        327.15         9.92 o
   4  18  14        921.12        926.70        28.45 o
  -1  19  14        269.00        234.42         9.52 o
   0  19  14        160.13        121.17         6.94 o
   1  19  14        275.35        242.01         9.47 o
   2  19  14        398.10        389.20        13.49 o
   1   0  15        562.72        667.46         7.95 o
   2   0  15       6398.24       5954.47        71.56 o
   3   0  15        151.80        198.11         5.65 o
   4   0  15        110.93         83.43         4.73 o
   5   0  15        263.99        274.33         7.77 o
   6   0  15       1169.42       1282.98        25.19 o
   7   0  15        363.75        386.56        11.54 o
   8   0  15        142.29        132.96        12.05 o
   9   0  15          3.34          7.26        10.06 o
  10   0  15        511.02        498.22        20.43 o
  11   0  15        193.77        198.15         8.24 o
  12   0  15        112.47         88.66        14.88 o
 -12   1  15        150.99        156.18         6.48 o
 -11   1  15        537.29        511.99        10.99 o
 -10   1  15         36.57         25.37         9.78 o
  -9   1  15       2624.70       2682.69        94.00 o
  -8   1  15       2006.98       2163.01        51.63 o
  -7   1  15        374.94        407.95        25.15 o
  -6   1  15        211.90        207.97         9.02 o
  -5   1  15       3266.76       3151.84        41.71 o
  -4   1  15       2355.58       2521.40        27.96 o
  -3   1  15        235.57        200.60         4.31 o
  -2   1  15       4780.82       4640.77        44.15 o
  -1   1  15       3079.65       3318.75        31.98 o
   0   1  15        357.77        387.78         8.64 o
   1   1  15       3085.07       3331.64        30.38 o
   2   1  15       4804.72       4676.85        48.07 o
   3   1  15        237.79        200.17         4.61 o
   4   1  15       2366.10       2475.28        36.11 o
   5   1  15       3258.90       2962.88        65.37 o
   6   1  15        209.95        212.41         6.98 o
   7   1  15        373.70        406.17        11.16 o
   8   1  15       2013.26       2077.65        81.93 o
   9   1  15       2634.87       2726.00       126.60 o
  10   1  15         35.87         25.08        10.11 o
  11   1  15        535.78        467.41        19.07 o
  12   1  15        152.01        153.08         6.51 o
 -12   2  15        248.09        249.74         9.16 o
 -11   2  15        354.00        347.24        10.98 o
 -10   2  15        640.01        597.17        15.14 o
  -9   2  15       1563.63       1704.22        50.77 o
  -8   2  15        229.30        209.37         8.56 o
  -7   2  15       1871.02       1846.02        37.75 o
  -6   2  15       1267.49       1194.41        19.48 o
  -5   2  15        957.36        969.88        16.18 o
  -4   2  15       1143.69       1036.36        12.78 o
  -3   2  15        341.11        317.99         4.49 o
  -2   2  15       1850.16       1800.17        16.87 o
  -1   2  15        799.54        753.46         8.29 o
   0   2  15       5707.07       5841.73        59.59 o
   1   2  15        790.10        750.13         7.87 o
   2   2  15       1840.77       1785.23        18.25 o
   3   2  15        341.31        319.87         6.37 o
   4   2  15       1151.09       1015.77        17.27 o
   5   2  15        968.75        991.89        18.37 o
   6   2  15       1271.81       1130.15        29.34 o
   7   2  15       1873.29       1868.32        38.37 o
   8   2  15        228.26        202.47        15.27 o
   9   2  15       1570.06       1642.40        34.96 o
  10   2  15        648.48        606.12        16.06 o
  12   2  15        243.38        255.28        10.76 o
 -11   3  15          7.42          9.00         4.59 o
 -10   3  15        282.40        290.78        10.05 o
  -9   3  15       1523.39       1441.03        59.43 o
  -8   3  15        595.95        598.93        21.75 o
  -7   3  15        775.21        812.29        14.98 o
  -6   3  15        710.05        706.73        10.37 o
  -5   3  15        594.28        611.35         8.72 o
  -4   3  15         33.68         30.32         2.76 o
  -3   3  15       8184.35       8329.83        91.22 o
  -2   3  15       1953.96       1851.50        18.54 o
  -1   3  15       1441.74       1549.06        25.99 o
   0   3  15       6836.23       6877.78        65.62 o
   1   3  15       1434.51       1559.99        17.90 o
   2   3  15       1950.29       1834.83        18.58 o
   3   3  15       8172.94       8252.25        90.43 o
   4   3  15         34.30         25.85         4.10 o
   5   3  15        590.11        590.44        11.85 o
   6   3  15        699.98        693.59        17.82 o
   7   3  15        764.45        768.19        26.42 o
   8   3  15        597.02        588.16        12.59 o
   9   3  15       1532.27       1468.57        31.89 o
  10   3  15        286.70        286.56        15.18 o
  11   3  15          6.98          2.05         7.70 o
 -11   4  15         87.36         87.70         5.32 o
 -10   4  15       1355.93       1403.84        51.73 o
  -9   4  15       1274.78       1283.23        40.33 o
  -8   4  15         38.08         37.18         5.04 o
  -7   4  15       1094.65       1120.77        15.97 o
  -6   4  15       2957.23       2902.62        36.87 o
  -5   4  15       1245.50       1299.36        16.47 o
  -4   4  15        980.31       1025.29        11.31 o
  -3   4  15        153.26        173.09         3.95 o
  -2   4  15       1758.31       1874.15        17.78 o
  -1   4  15        593.02        717.72         8.73 o
   0   4  15       3627.27       3732.36        48.34 o
   1   4  15        580.23        692.19         9.29 o
   2   4  15       1760.18       1813.69        21.19 o
   3   4  15        152.68        175.75         6.04 o
   4   4  15        978.08        994.78        15.66 o
   5   4  15       1266.27       1312.98        23.43 o
   6   4  15       2949.01       2873.77        66.00 o
   7   4  15       1091.56       1094.03        38.88 o
   8   4  15         37.83         39.36         6.28 o
   9   4  15       1286.13       1286.95        28.75 o
  10   4  15       1368.82       1430.94        38.59 o
  11   4  15         88.53         92.33         9.65 o
 -11   5  15        749.76        747.15        76.66 o
 -10   5  15        281.51        285.67        14.10 o
  -9   5  15        319.08        291.59         8.03 o
  -8   5  15         51.84         50.11         6.04 o
  -7   5  15        969.36       1004.41        14.72 o
  -6   5  15        641.15        716.47        13.60 o
  -5   5  15       1207.89       1228.04        23.33 o
  -4   5  15        290.09        324.20         5.15 o
  -3   5  15       1332.47       1479.19        14.54 o
  -2   5  15         84.45         70.66         2.49 o
  -1   5  15       1280.06       1241.28        14.49 o
   0   5  15      12663.17      12979.26       131.75 o
   1   5  15       1276.83       1270.06        19.00 o
   2   5  15         87.32         66.25         2.67 o
   3   5  15       1330.00       1464.64        21.74 o
   4   5  15        293.83        314.62        15.28 o
   5   5  15       1211.42       1256.39        26.70 o
   6   5  15        647.69        693.49        15.59 o
   7   5  15        968.87        954.78        21.67 o
   8   5  15         54.01         47.23         5.58 o
   9   5  15        314.73        300.78        15.54 o
  10   5  15        278.53        294.02        10.95 o
  11   5  15        746.71        724.62        24.63 o
 -11   6  15         38.93         42.47         5.79 o
 -10   6  15        227.90        208.42        12.14 o
  -9   6  15        658.60        709.05        21.54 o
  -8   6  15        384.32        424.70        12.21 o
  -7   6  15         65.51         55.70         5.07 o
  -6   6  15        728.08        770.36        11.31 o
  -5   6  15        426.36        403.17         6.21 o
  -4   6  15       1377.79       1458.23        15.61 o
  -3   6  15        321.78        380.72         5.32 o
  -2   6  15       1512.19       1489.88        15.57 o
  -1   6  15       2266.02       2382.05        25.67 o
   0   6  15        130.94        121.39         3.44 o
   1   6  15       2264.56       2352.76        30.74 o
   2   6  15       1511.10       1458.99        19.85 o
   3   6  15        323.84        369.50         6.59 o
   4   6  15       1354.33       1413.26        21.08 o
   5   6  15        417.96        378.37        12.22 o
   6   6  15        738.92        777.35        15.14 o
   7   6  15         66.60         58.25         5.74 o
   8   6  15        389.70        412.51        10.64 o
   9   6  15        659.24        668.15        17.54 o
  10   6  15        221.92        206.37        13.00 o
  11   6  15         37.74         34.69         8.19 o
 -11   7  15         83.79        124.67        10.13 o
 -10   7  15        547.50        523.60        13.32 o
  -9   7  15         46.18         29.33         5.85 o
  -8   7  15        287.04        283.87         9.95 o
  -7   7  15        104.03         88.64         6.68 o
  -6   7  15       1133.64       1174.47        16.56 o
  -5   7  15       1435.35       1522.42        20.53 o
  -4   7  15        342.68        326.58         5.57 o
  -3   7  15       1158.12       1196.66        13.06 o
  -2   7  15       2184.09       2188.65        22.20 o
  -1   7  15        390.79        504.43        13.35 o
   0   7  15        212.32        261.28         6.07 o
   1   7  15        395.56        533.99         9.79 o
   2   7  15       2207.23       2224.48        28.49 o
   3   7  15       1162.23       1218.78        16.67 o
   4   7  15        344.87        328.39         6.38 o
   5   7  15       1442.35       1489.47        21.96 o
   6   7  15       1136.70       1120.04        26.92 o
   7   7  15        104.03         92.50         7.61 o
   8   7  15        288.07        275.55         9.05 o
   9   7  15         47.26         32.70         5.54 o
  10   7  15        548.00        549.72        14.45 o
  11   7  15         85.28        104.08         9.44 o
 -10   8  15        576.23        534.09        18.53 o
  -9   8  15        784.95        785.17        34.46 o
  -8   8  15        557.24        543.63        14.20 o
  -7   8  15        947.74        918.80        21.04 o
  -6   8  15       1081.59       1069.19        22.78 o
  -5   8  15          3.71          7.20         3.93 o
  -4   8  15        127.71        135.71         4.00 o
  -3   8  15         36.97         22.98         2.69 o
  -2   8  15        357.79        367.33         5.71 o
  -1   8  15       1230.64       1234.07        20.79 o
   0   8  15        142.03        155.54         3.33 o
   1   8  15       1229.41       1272.67        14.48 o
   2   8  15        361.45        362.20         6.57 o
   3   8  15         37.14         21.43         3.11 o
   4   8  15        124.11        120.01         4.00 o
   5   8  15          3.79          4.87         3.73 o
   6   8  15       1096.93       1084.71        22.42 o
   7   8  15        939.75        875.81        25.03 o
   8   8  15        557.89        527.19        14.67 o
   9   8  15        798.59        773.31        18.93 o
  10   8  15        569.74        492.86        13.31 o
  11   8  15        562.26        574.50        20.22 o
 -10   9  15         82.87        103.21         8.38 o
  -9   9  15       1379.23       1434.38        42.27 o
  -8   9  15         52.45         52.79         8.57 o
  -7   9  15       1078.29       1044.68        18.70 o
  -6   9  15        315.79        320.63         8.08 o
  -5   9  15        104.02         96.43         4.91 o
  -4   9  15        300.00        284.53         6.35 o
  -3   9  15        292.90        319.14         5.89 o
  -2   9  15        246.96        218.13         4.01 o
  -1   9  15        228.95        181.60         5.70 o
   0   9  15       6699.43       7013.25        77.94 o
   1   9  15        227.06        185.61         3.88 o
   2   9  15        247.34        207.63         5.42 o
   3   9  15        295.95        322.36         6.39 o
   4   9  15        305.34        295.81         6.22 o
   5   9  15        108.21         88.75         5.25 o
   6   9  15        315.44        308.43         8.82 o
   7   9  15       1069.96       1031.75        24.18 o
   8   9  15         51.22         37.77         5.57 o
   9   9  15       1390.01       1327.56        28.39 o
  10   9  15         82.03         91.60         9.15 o
 -10  10  15         92.13        108.59         6.36 o
  -9  10  15        543.01        550.02        19.31 o
  -8  10  15        223.26        216.73        12.03 o
  -7  10  15       1313.04       1244.70        36.08 o
  -6  10  15        828.47        860.33        30.74 o
  -5  10  15       1467.28       1464.67        42.82 o
  -4  10  15       1372.49       1309.15        20.36 o
  -3  10  15        655.31        627.24         8.63 o
  -2  10  15         72.39         61.25         3.11 o
  -1  10  15        232.85        273.56         4.68 o
   0  10  15          0.78          4.73         3.51 o
   1  10  15        231.58        264.90         4.70 o
   2  10  15         72.10         62.40         3.58 o
   3  10  15        651.01        625.64        10.98 o
   4  10  15       1370.92       1286.50        18.11 o
   5  10  15       1466.09       1506.54        31.20 o
   6  10  15        822.67        857.65        25.53 o
   7  10  15       1320.49       1232.95        24.31 o
   8  10  15        222.33        218.14         9.17 o
   9  10  15        534.14        565.78        11.87 o
  10  10  15         92.76        100.56         8.74 o
  -9  11  15        794.79        904.93        19.91 o
  -8  11  15          8.70         10.39         7.95 o
  -7  11  15        282.69        294.63        10.71 o
  -6  11  15         55.07         53.13         7.57 o
  -5  11  15        256.07        226.93         6.31 o
  -4  11  15        240.14        243.70         5.84 o
  -3  11  15       1555.25       1481.87        21.58 o
  -2  11  15         63.03         73.98         4.14 o
  -1  11  15       3054.71       3141.21        37.57 o
   0  11  15        189.37        171.61         4.94 o
   1  11  15       3067.14       3201.18        50.85 o
   2  11  15         61.49         70.06         3.77 o
   3  11  15       1566.06       1469.89        21.53 o
   4  11  15        240.92        245.46         6.98 o
   5  11  15        252.17        239.79        13.65 o
   6  11  15         56.66         61.45         7.03 o
   7  11  15        283.50        295.51         8.57 o
   8  11  15          8.08          4.01         6.19 o
   9  11  15        796.66        864.09        16.05 o
  -9  12  15        186.97        211.39         7.41 o
  -8  12  15        424.43        443.43        11.78 o
  -7  12  15        641.01        599.99        14.53 o
  -6  12  15        236.77        226.47        10.41 o
  -5  12  15       2088.43       2101.79        40.92 o
  -4  12  15         77.14        107.01         4.39 o
  -3  12  15         54.76         34.23         4.13 o
  -2  12  15       1857.50       1898.30        27.07 o
  -1  12  15       3875.60       3889.96        53.23 o
   0  12  15       1597.34       1655.66        22.07 o
   1  12  15       3856.19       3828.14        60.43 o
   2  12  15       1850.29       1865.79        30.71 o
   3  12  15         54.88         37.22         3.65 o
   4  12  15         78.12        102.57         5.17 o
   5  12  15       2094.07       2042.75        34.37 o
   6  12  15        239.50        221.49         7.70 o
   7  12  15        645.67        621.64        13.00 o
   8  12  15        419.36        417.83         9.74 o
   9  12  15        184.63        187.89         6.19 o
  -8  13  15         58.06         63.62         4.94 o
  -7  13  15        181.79        172.03         7.83 o
  -6  13  15        155.57        156.67         8.93 o
  -5  13  15        963.07       1018.92        26.13 o
  -4  13  15        266.78        268.51         8.81 o
  -3  13  15          9.46         16.22         4.02 o
  -2  13  15        438.37        437.07         9.17 o
  -1  13  15        456.15        425.86        14.74 o
   0  13  15       3539.86       3626.01        69.99 o
   1  13  15        454.03        438.08         9.29 o
   2  13  15        433.28        440.39         9.38 o
   3  13  15          9.64         12.64         5.01 o
   4  13  15        267.66        260.53         7.35 o
   5  13  15        964.19        979.01        18.28 o
   6  13  15        154.35        157.16         7.80 o
   7  13  15        178.64        170.93         6.55 o
   8  13  15         57.53         58.92         4.78 o
  -8  14  15        114.77        118.08         5.77 o
  -7  14  15         83.07         78.96         4.57 o
  -6  14  15       1301.49       1302.99        22.35 o
  -5  14  15        118.70        115.80         6.95 o
  -4  14  15        391.45        349.39        10.16 o
  -3  14  15       1284.52       1225.13        18.33 o
  -2  14  15        540.45        567.71         9.81 o
  -1  14  15       1482.19       1519.37        44.03 o
   0  14  15         74.97         70.18         4.94 o
   1  14  15       1482.12       1484.93        24.88 o
   2  14  15        529.10        551.95        11.00 o
   3  14  15       1292.77       1211.84        25.75 o
   4  14  15        395.32        365.03         9.73 o
   5  14  15        118.07        115.57         7.62 o
   6  14  15       1282.63       1245.23        38.08 o
   7  14  15         85.78         73.08         5.10 o
   8  14  15        115.79        120.39         6.45 o
  -7  15  15         47.46         45.95         3.88 o
  -6  15  15        486.43        464.73        12.09 o
  -5  15  15        246.37        220.56         5.38 o
  -4  15  15         18.52          9.80         4.73 o
  -3  15  15          0.85          3.10         3.39 o
  -2  15  15        144.54        138.10         5.31 o
  -1  15  15       1419.71       1415.96        41.39 o
   0  15  15       1727.90       1726.01        36.43 o
   1  15  15       1415.78       1392.77        28.43 o
   2  15  15        141.89        130.65         6.27 o
   3  15  15          0.86          3.08         4.70 o
   4  15  15         20.55         13.62         5.02 o
   5  15  15        244.56        216.92         8.74 o
   6  15  15        487.70        450.70        17.13 o
   7  15  15         49.58         43.48         5.80 o
  -6  16  15         81.10         85.88         4.29 o
  -5  16  15        288.32        327.64        10.74 o
  -4  16  15         89.44         82.05         4.30 o
  -3  16  15        249.04        246.30         7.82 o
  -2  16  15        130.18        120.13         6.53 o
  -1  16  15       1100.77       1052.14        22.18 o
   0  16  15       2232.66       2286.95        52.58 o
   1  16  15       1101.86       1061.79        22.18 o
   2  16  15        132.38        116.01         7.31 o
   3  16  15        252.46        245.62         8.03 o
   4  16  15         88.74         80.50         5.62 o
   5  16  15        292.44        313.52        14.31 o
   6  16  15         81.94         92.25         6.00 o
  -5  17  15        197.32        154.98         7.40 o
  -4  17  15         25.49         25.32         4.12 o
  -3  17  15       2280.25       2284.26        44.86 o
  -2  17  15        430.69        464.41        11.29 o
  -1  17  15        451.47        436.28        10.84 o
   0  17  15        399.08        407.40        14.58 o
   1  17  15        448.28        415.26        14.29 o
   2  17  15        427.09        446.43        14.99 o
   3  17  15       2279.18       2260.79        90.98 o
   4  17  15         25.35         29.43         5.85 o
   5  17  15        198.96        170.29        10.29 o
  -4  18  15          2.63         -0.73         5.34 o
  -3  18  15        308.10        293.63         9.76 o
  -2  18  15        777.09        770.63        23.73 o
  -1  18  15        486.30        477.03        11.29 o
   0  18  15          1.56          0.36         5.32 o
   1  18  15        482.23        478.82        15.65 o
   2  18  15        780.03        758.89        22.66 o
   3  18  15        305.52        287.95        18.00 o
  -1  19  15        258.61        268.16        10.23 o
   0  19  15        408.72        396.18        13.28 o
   0   0  16          2.36          9.19         2.93 o
   1   0  16         47.25         38.67         4.82 o
   2   0  16       1283.01       1151.87        16.74 o
   3   0  16       1826.15       1611.73        20.95 o
   4   0  16        546.03        481.21        12.29 o
   5   0  16        179.08        179.57         6.62 o
   6   0  16       1001.10        979.79        24.03 o
   7   0  16       2819.74       2917.31        96.91 o
   8   0  16       1000.46       1093.72        35.21 o
   9   0  16        845.26        837.37        19.79 o
  10   0  16       1717.62       1843.09        65.82 o
  11   0  16          2.36          9.30         8.66 o
 -11   1  16          4.67         -0.75         5.32 o
 -10   1  16        842.66        716.34        36.13 o
  -9   1  16        212.42        211.79         9.06 o
  -8   1  16        859.44        920.20        25.10 o
  -7   1  16         88.39         90.35         6.44 o
  -6   1  16        315.76        352.63        12.77 o
  -5   1  16        556.74        561.66         9.03 o
  -4   1  16       1094.15       1265.94        14.96 o
  -3   1  16         33.93         36.16         3.36 o
  -2   1  16       4379.72       4413.29        42.34 o
  -1   1  16       5325.19       5526.47        55.96 o
   0   1  16       7844.48       8504.12        85.39 o
   1   1  16       5276.78       5544.24        47.20 o
   2   1  16       4346.18       4370.29        45.34 o
   3   1  16         36.23         37.52         3.23 o
   4   1  16       1090.48       1249.67        16.19 o
   5   1  16        551.87        560.00        15.40 o
   6   1  16        315.96        337.27         8.95 o
   7   1  16         90.14         92.92         6.91 o
   8   1  16        852.84        883.56        29.98 o
   9   1  16        211.76        196.86        13.55 o
  10   1  16        842.08        819.07        19.38 o
  11   1  16          5.34          3.93         5.91 o
 -11   2  16        440.18        458.11        11.98 o
 -10   2  16       1074.59       1052.28        55.50 o
  -9   2  16        127.65         94.72         5.89 o
  -8   2  16       2588.19       2732.26        54.39 o
  -7   2  16       1306.92       1216.78        45.38 o
  -6   2  16        827.91        763.55        14.59 o
  -5   2  16          0.93          5.12         3.95 o
  -4   2  16       1160.09       1183.34        13.28 o
  -3   2  16        617.73        567.28         6.68 o
  -2   2  16        455.31        466.22         6.99 o
  -1   2  16       1416.39       1511.31        15.40 o
   0   2  16       1133.75       1215.32        12.63 o
   1   2  16       1422.02       1524.92        14.73 o
   2   2  16        450.83        469.37         6.21 o
   3   2  16        617.63        561.63         8.31 o
   4   2  16       1159.33       1151.81        20.81 o
   5   2  16          1.16          7.27         4.45 o
   6   2  16        823.41        741.49        21.60 o
   7   2  16       1291.87       1175.83        50.02 o
   8   2  16       2588.98       2714.30        54.78 o
   9   2  16        128.45         98.61         7.87 o
  10   2  16       1079.61       1063.48        50.37 o
  11   2  16        445.16        459.25        12.43 o
 -11   3  16        155.76        149.37         7.90 o
 -10   3  16       1179.92       1116.44        35.66 o
  -9   3  16       1281.48       1214.19        37.41 o
  -8   3  16        741.87        821.77        15.88 o
  -7   3  16        320.48        337.91         8.09 o
  -6   3  16        648.56        639.42         9.38 o
  -5   3  16       1167.93       1231.74        17.63 o
  -4   3  16       2208.07       2270.57        26.76 o
  -3   3  16        470.93        515.46         7.64 o
  -2   3  16       5698.72       5515.90        52.64 o
  -1   3  16        256.06        290.90         4.95 o
   0   3  16        585.35        789.95         8.78 o
   1   3  16        261.42        299.55         4.71 o
   2   3  16       5678.42       5512.15        52.86 o
   3   3  16        476.43        513.13         7.08 o
   4   3  16       2210.65       2286.69        32.75 o
   5   3  16       1161.75       1191.07        20.29 o
   6   3  16        646.93        669.27        16.46 o
   7   3  16        317.97        326.74        15.50 o
   8   3  16        756.34        843.87        20.41 o
   9   3  16       1278.54       1233.60        27.64 o
  10   3  16       1177.21       1147.64        25.79 o
  11   3  16        156.86        143.69        14.13 o
 -11   4  16        553.29        534.41        19.08 o
 -10   4  16        728.93        703.55        17.21 o
  -9   4  16         77.97         84.96         9.91 o
  -8   4  16        136.21        119.46         6.09 o
  -7   4  16         79.29         88.07         4.46 o
  -6   4  16        628.43        694.63        11.36 o
  -5   4  16         50.14         64.75         3.55 o
  -4   4  16       2311.93       2364.05        23.92 o
  -3   4  16       2792.71       2705.16        27.01 o
  -2   4  16       1790.04       1779.57        25.79 o
  -1   4  16       3625.37       3648.20        41.11 o
   0   4  16        311.16        343.42         6.18 o
   1   4  16       3639.87       3601.31        40.64 o
   2   4  16       1776.98       1719.32        27.76 o
   3   4  16       2795.98       2713.17        34.71 o
   4   4  16       2297.61       2311.10        33.16 o
   5   4  16         49.95         65.05         5.18 o
   6   4  16        625.63        677.65        15.67 o
   7   4  16         79.64         87.59         7.30 o
   8   4  16        137.31        107.91         7.49 o
   9   4  16         76.04         76.16         7.66 o
  10   4  16        725.40        704.64        17.98 o
  11   4  16        553.99        578.74        13.79 o
 -11   5  16         90.37         79.90         8.97 o
 -10   5  16        467.96        451.56        15.09 o
  -9   5  16        264.04        223.43        13.46 o
  -8   5  16        116.00        120.93         5.75 o
  -7   5  16         13.18         17.25         4.05 o
  -6   5  16       3525.87       3722.68        43.08 o
  -5   5  16        298.62        308.41         6.12 o
  -4   5  16        664.35        787.67         9.68 o
  -3   5  16        491.14        482.45         5.83 o
  -2   5  16       1058.31       1043.24        11.42 o
  -1   5  16        626.38        675.75         8.51 o
   0   5  16        146.63        134.86         4.31 o
   1   5  16        636.91        676.84        10.54 o
   2   5  16       1061.53       1031.04        12.90 o
   3   5  16        486.64        457.31         9.19 o
   4   5  16        653.47        740.06        13.16 o
   5   5  16        289.89        291.95        10.68 o
   6   5  16       3514.73       3684.28        71.62 o
   7   5  16         11.47         17.09         5.06 o
   8   5  16        116.39        118.67         6.49 o
   9   5  16        259.64        223.71        13.45 o
  10   5  16        469.18        441.45        15.21 o
  11   5  16         93.17         88.75        13.05 o
 -11   6  16        493.18        486.22        49.00 o
 -10   6  16        538.03        517.59        19.59 o
  -9   6  16        195.75        190.42         6.66 o
  -8   6  16         32.44         40.74         6.00 o
  -7   6  16        439.73        434.92         9.99 o
  -6   6  16        361.90        386.32         7.55 o
  -5   6  16        466.51        460.75         6.98 o
  -4   6  16        200.21        193.41         4.75 o
  -3   6  16       3694.21       4015.52        39.39 o
  -2   6  16        627.59        557.95         6.98 o
  -1   6  16        219.35        222.57         4.13 o
   0   6  16         20.72         29.07         3.55 o
   1   6  16        221.62        219.89         5.81 o
   2   6  16        626.86        551.89        11.96 o
   3   6  16       3703.97       4075.45        69.44 o
   4   6  16        199.36        182.69         5.54 o
   5   6  16        459.31        447.21        17.81 o
   6   6  16        355.19        388.41        10.41 o
   7   6  16        438.00        453.93        11.05 o
   8   6  16         33.20         38.40         5.59 o
   9   6  16        196.17        194.71         9.37 o
  10   6  16        538.88        572.54        21.62 o
  11   6  16        495.68        501.60        18.58 o
 -11   7  16        212.20        215.19        11.77 o
 -10   7  16        557.95        502.96        18.65 o
  -9   7  16         40.53         35.35         5.64 o
  -8   7  16       1588.57       1595.04        33.45 o
  -7   7  16        448.09        502.34        13.56 o
  -6   7  16        498.46        502.99        17.14 o
  -5   7  16        633.25        650.00        12.20 o
  -4   7  16        808.99        838.69        10.73 o
  -3   7  16        580.18        581.25         7.35 o
  -2   7  16        439.21        388.16         5.47 o
  -1   7  16        316.99        328.65         5.79 o
   0   7  16       1900.33       2048.72        31.52 o
   1   7  16        307.12        300.94         9.40 o
   2   7  16        441.02        399.23         7.13 o
   3   7  16        586.26        591.85         9.34 o
   4   7  16        816.27        834.96        14.15 o
   5   7  16        629.45        653.65        10.58 o
   6   7  16        501.32        485.01        13.47 o
   7   7  16        458.62        483.58        17.01 o
   8   7  16       1585.31       1550.06        27.14 o
   9   7  16         42.84         31.61         5.37 o
  10   7  16        560.71        519.93        30.08 o
  11   7  16        211.01        204.37        11.26 o
 -10   8  16         89.44         85.54         7.98 o
  -9   8  16        289.73        288.92         9.43 o
  -8   8  16        933.42        910.48        20.83 o
  -7   8  16        504.00        547.86        14.33 o
  -6   8  16        319.72        344.05         8.41 o
  -5   8  16       1281.11       1294.63        20.39 o
  -4   8  16       1582.47       1557.78        17.96 o
  -3   8  16        889.76        877.96        10.21 o
  -2   8  16         90.00         96.03         3.24 o
  -1   8  16       1551.26       1588.59        19.96 o
   0   8  16        645.96        600.46         8.39 o
   1   8  16       1554.04       1570.54        21.03 o
   2   8  16         92.72         96.19         4.12 o
   3   8  16        894.26        882.35        12.94 o
   4   8  16       1588.14       1550.47        21.13 o
   5   8  16       1278.61       1277.12        20.40 o
   6   8  16        324.52        336.38         9.26 o
   7   8  16        505.07        510.51        11.76 o
   8   8  16        918.74        873.84        20.71 o
   9   8  16        286.79        286.42        10.04 o
  10   8  16         92.09         79.35         6.51 o
 -10   9  16         49.72         71.60         7.47 o
  -9   9  16         58.03         56.31         7.98 o
  -8   9  16       1366.35       1297.00        38.95 o
  -7   9  16        167.88        179.34         7.96 o
  -6   9  16        714.32        690.49        14.66 o
  -5   9  16       1954.34       2021.26        33.31 o
  -4   9  16       2248.65       2312.91        29.78 o
  -3   9  16        125.85        123.07         3.90 o
  -2   9  16        430.66        446.59         6.71 o
  -1   9  16        698.23        648.54         8.69 o
   0   9  16       3448.10       3448.50        39.38 o
   1   9  16        694.47        631.22         8.22 o
   2   9  16        427.62        440.55         7.70 o
   3   9  16        124.99        119.91         4.27 o
   4   9  16       2250.81       2306.18        29.99 o
   5   9  16       1953.45       1978.03        41.28 o
   6   9  16        713.15        680.92        14.12 o
   7   9  16        168.85        178.31         7.29 o
   8   9  16       1367.90       1258.42        23.12 o
   9   9  16         56.83         64.43         6.29 o
  10   9  16         49.29         58.27         6.06 o
 -10  10  16         87.84         90.54         7.70 o
  -9  10  16        421.02        445.39        16.48 o
  -8  10  16       1410.27       1346.39        40.16 o
  -7  10  16        179.14        157.74        16.83 o
  -6  10  16        335.20        308.34         9.54 o
  -5  10  16        205.06        204.51        11.06 o
  -4  10  16        117.07        102.11         4.86 o
  -3  10  16       1080.53       1102.81        14.12 o
  -2  10  16        197.82        232.97         4.93 o
  -1  10  16       1944.32       1969.20        21.99 o
   0  10  16          2.68          4.09         3.17 o
   1  10  16       1946.30       1956.85        25.63 o
   2  10  16        200.87        211.89         5.38 o
   3  10  16       1092.26       1103.08        15.70 o
   4  10  16        118.12        107.73         4.50 o
   5  10  16        203.01        200.02         7.81 o
   6  10  16        334.39        309.96        10.74 o
   7  10  16        173.87        135.46         6.62 o
   8  10  16       1409.70       1300.93        28.26 o
   9  10  16        417.74        416.90         9.62 o
  10  10  16         85.32         78.08         5.92 o
  -9  11  16        919.32        846.26        24.97 o
  -8  11  16        274.19        264.55         8.84 o
  -7  11  16        922.68        928.35        42.02 o
  -6  11  16        599.39        585.09        22.13 o
  -5  11  16       1417.81       1474.42        34.13 o
  -4  11  16        491.09        499.77         8.95 o
  -3  11  16        446.27        431.41         8.94 o
  -2  11  16       4289.32       4430.71        60.50 o
  -1  11  16        114.62        116.01         3.50 o
   0  11  16         48.46         53.79         3.70 o
   1  11  16        112.46        114.46         4.86 o
   2  11  16       4298.48       4406.06        60.22 o
   3  11  16        446.13        429.18         8.23 o
   4  11  16        493.30        514.32        12.94 o
   5  11  16       1424.71       1495.52        25.68 o
   6  11  16        595.19        565.63        15.42 o
   7  11  16        930.89        897.77        17.23 o
   8  11  16        275.34        247.33         7.65 o
   9  11  16        914.35        789.31        14.82 o
  -9  12  16        727.08        789.88        33.38 o
  -8  12  16         61.17         56.21         5.37 o
  -7  12  16         63.18         69.11         5.57 o
  -6  12  16        182.90        178.36         9.90 o
  -5  12  16       1022.13       1053.73        16.02 o
  -4  12  16        619.56        605.20        10.32 o
  -3  12  16        525.89        510.96         9.12 o
  -2  12  16        760.62        680.93        11.23 o
  -1  12  16        891.11        844.75        21.37 o
   0  12  16       3764.33       3683.90        58.40 o
   1  12  16        887.37        843.90        15.29 o
   2  12  16        765.86        666.21        12.73 o
   3  12  16        531.70        523.47         9.38 o
   4  12  16        618.29        597.91        12.21 o
   5  12  16       1019.38       1040.04        19.29 o
   6  12  16        180.90        171.76         6.90 o
   7  12  16         60.74         66.11         5.48 o
   8  12  16         62.64         56.15         4.97 o
   9  12  16        719.77        705.44        23.30 o
  -8  13  16        232.05        201.66        10.14 o
  -7  13  16        337.06        309.18         9.11 o
  -6  13  16        899.14        889.88        21.51 o
  -5  13  16        168.39        182.51         5.10 o
  -4  13  16        400.19        388.37         7.59 o
  -3  13  16        121.45        114.94         5.18 o
  -2  13  16        362.14        326.67         6.80 o
  -1  13  16        770.65        783.07        14.40 o
   0  13  16        108.03         95.88         5.57 o
   1  13  16        768.33        765.89        12.29 o
   2  13  16        363.64        326.45         7.83 o
   3  13  16        124.34        115.06         6.15 o
   4  13  16        404.56        381.09         9.74 o
   5  13  16        168.65        178.52         6.86 o
   6  13  16        897.58        856.88        19.86 o
   7  13  16        332.16        296.92         8.79 o
   8  13  16        231.98        189.67         6.26 o
  -7  14  16         56.11         55.93         4.07 o
  -6  14  16        437.18        426.62         9.27 o
  -5  14  16        134.91        119.32         4.81 o
  -4  14  16       1611.52       1606.16        31.90 o
  -3  14  16       2392.31       2457.10        34.42 o
  -2  14  16        238.69        223.21         6.40 o
  -1  14  16        453.72        454.71        16.50 o
   0  14  16        305.83        318.56         9.02 o
   1  14  16        451.28        430.82        10.93 o
   2  14  16        237.35        222.71         6.34 o
   3  14  16       2379.39       2368.39        47.19 o
   4  14  16       1605.73       1573.05        32.40 o
   5  14  16        137.40        109.75         7.52 o
   6  14  16        440.73        417.12        16.90 o
   7  14  16         56.62         53.83         4.73 o
  -7  15  16         49.47         41.63         4.64 o
  -6  15  16         25.26         16.87         3.78 o
  -5  15  16        560.33        504.85        12.30 o
  -4  15  16       1322.95       1256.15        26.84 o
  -3  15  16       1927.62       1921.43        30.69 o
  -2  15  16       1031.91       1050.50        22.26 o
  -1  15  16        403.48        404.91        15.22 o
   0  15  16         20.13         16.90         4.41 o
   1  15  16        402.35        411.54        10.44 o
   2  15  16       1033.78       1019.20        21.92 o
   3  15  16       1928.67       1835.08        86.05 o
   4  15  16       1314.44       1219.63        37.47 o
   5  15  16        557.16        496.75        16.48 o
   6  15  16         25.32         16.17         5.52 o
   7  15  16         50.20         42.84         7.70 o
  -6  16  16          9.71         13.08         3.44 o
  -5  16  16        218.30        215.27         5.68 o
  -4  16  16         46.88         59.10         4.05 o
  -3  16  16        113.56        119.37         8.00 o
  -2  16  16        648.51        593.78        13.75 o
  -1  16  16        728.62        734.37        23.38 o
   0  16  16       3291.11       3255.81        62.92 o
   1  16  16        724.19        762.11        16.72 o
   2  16  16        655.89        600.86        14.12 o
   3  16  16        112.92        115.75         4.65 o
   4  16  16         47.62         64.17         8.95 o
   5  16  16        221.11        221.48        11.95 o
   6  16  16          8.66          6.88         7.38 o
  -4  17  16        189.47        173.04         6.01 o
  -3  17  16        269.09        282.26         8.00 o
  -2  17  16        589.18        604.63        13.74 o
  -1  17  16        393.90        394.89        10.05 o
   0  17  16        531.72        494.82        11.73 o
   1  17  16        389.04        399.53        13.83 o
   2  17  16        595.66        603.24        18.88 o
   3  17  16        267.42        285.12         8.29 o
   4  17  16        187.36        159.99        10.06 o
  -3  18  16         69.14         71.04         4.55 o
  -2  18  16        670.66        661.88        14.55 o
  -1  18  16        184.88        191.59         6.32 o
   0  18  16        472.66        497.65        16.11 o
   1  18  16        186.02        186.24         8.38 o
   2  18  16        667.97        666.83        14.37 o
   1   0  17       1804.46       1679.30        32.15 o
   2   0  17       3658.44       3648.86        40.67 o
   3   0  17       2102.81       2113.10        27.04 o
   4   0  17        954.00        891.74        19.98 o
   5   0  17       1571.10       1567.40        23.68 o
   6   0  17        212.79        193.21        12.83 o
   7   0  17        106.24        108.36         7.10 o
   8   0  17       6109.78       6453.72       182.73 o
   9   0  17        889.51        871.68        16.77 o
  10   0  17       2624.53       2668.24        64.80 o
  11   0  17         59.04         55.15         6.40 o
 -11   1  17        185.51        176.13        11.43 o
 -10   1  17        100.91        115.74         7.30 o
  -9   1  17        330.03        326.26        10.78 o
  -8   1  17        107.07         89.61         9.85 o
  -7   1  17       4021.50       4253.95        67.64 o
  -6   1  17       1456.06       1504.73        22.98 o
  -5   1  17       1296.14       1336.40        18.26 o
  -4   1  17        155.75        122.45         3.70 o
  -3   1  17        184.37        177.29         6.18 o
  -2   1  17         54.03         56.29         2.19 o
  -1   1  17        379.86        431.33         6.52 o
   0   1  17       1354.14       1446.56        15.74 o
   1   1  17        376.13        417.16         7.14 o
   2   1  17         55.35         54.72         2.96 o
   3   1  17        184.76        169.95         4.97 o
   4   1  17        158.53        126.82         5.54 o
   5   1  17       1277.84       1318.43        23.82 o
   6   1  17       1458.53       1459.45        26.34 o
   7   1  17       4005.02       4230.51       139.63 o
   8   1  17        104.28         98.09         7.70 o
   9   1  17        331.63        318.65        11.96 o
  10   1  17        101.25        112.68         6.16 o
  11   1  17        182.78        180.22         8.02 o
 -11   2  17         69.86         57.36         6.03 o
 -10   2  17       1177.49       1201.52        21.38 o
  -9   2  17         93.15         82.45         5.75 o
  -8   2  17        132.62        167.64         8.52 o
  -7   2  17       1571.49       1556.68        49.64 o
  -6   2  17        310.35        353.72         9.43 o
  -5   2  17       1822.41       1849.86        27.29 o
  -4   2  17       1332.77       1262.12        22.56 o
  -3   2  17        557.33        620.67         8.28 o
  -2   2  17        628.36        636.01        13.62 o
  -1   2  17       4667.75       4855.58        49.62 o
   0   2  17         41.56         67.22         3.19 o
   1   2  17       4689.76       4856.84        41.74 o
   2   2  17        626.91        649.09        10.68 o
   3   2  17        551.38        601.23         8.85 o
   4   2  17       1322.56       1238.13        19.08 o
   5   2  17       1816.72       1867.14        27.54 o
   6   2  17        311.53        341.13        13.69 o
   7   2  17       1572.24       1501.20        32.10 o
   8   2  17        132.20        153.52        24.77 o
   9   2  17         92.94         87.81         7.48 o
  10   2  17       1183.62       1235.35        31.65 o
  11   2  17         70.34         56.80         5.70 o
 -11   3  17         75.47         80.82         5.03 o
 -10   3  17        356.94        307.29        15.19 o
  -9   3  17        268.28        249.74         7.83 o
  -8   3  17        177.86        175.20         6.78 o
  -7   3  17       3094.39       3120.72        59.76 o
  -6   3  17         18.75         20.44         4.23 o
  -5   3  17        554.26        648.31        10.60 o
  -4   3  17       1455.22       1449.14        18.02 o
  -3   3  17       4887.50       4858.29        50.42 o
  -2   3  17       1006.86       1049.32        11.34 o
  -1   3  17        533.91        624.91         9.59 o
   0   3  17       3349.45       3423.80        33.47 o
   1   3  17        523.90        615.48         7.41 o
   2   3  17       1009.75       1059.99        12.54 o
   3   3  17       4887.86       4817.54        54.32 o
   4   3  17       1456.19       1450.89        20.08 o
   5   3  17        557.24        655.14        11.76 o
   6   3  17         19.29         26.59         5.70 o
   7   3  17       3099.37       3020.22        85.58 o
   8   3  17        176.88        170.07         9.77 o
   9   3  17        269.15        251.89        10.20 o
  10   3  17        357.76        315.50         8.78 o
  11   3  17         74.58         86.12         5.94 o
 -11   4  17        303.64        303.47         9.07 o
 -10   4  17        310.20        296.02        14.65 o
  -9   4  17        266.50        229.99         9.10 o
  -8   4  17       1762.43       1924.26        34.71 o
  -7   4  17       1102.77       1090.28        16.92 o
  -6   4  17        980.49        963.27        15.89 o
  -5   4  17        610.65        567.66         8.84 o
  -4   4  17        715.88        709.20         8.91 o
  -3   4  17       1472.24       1557.50        16.36 o
  -2   4  17        176.41        151.68         3.43 o
  -1   4  17        266.38        261.79         6.85 o
   0   4  17       1443.63       1652.83        21.83 o
   1   4  17        263.07        248.61         6.19 o
   2   4  17        182.13        153.35         4.44 o
   3   4  17       1459.15       1552.63        21.02 o
   4   4  17        722.06        712.84        11.49 o
   5   4  17        617.22        579.86        11.23 o
   6   4  17        982.12        995.55        33.62 o
   7   4  17       1110.59       1073.93        24.59 o
   8   4  17       1773.71       1898.09        39.34 o
   9   4  17        261.93        209.82         9.44 o
  10   4  17        314.87        295.22        12.11 o
  11   4  17        307.40        266.47         9.11 o
 -11   5  17        901.69        920.81        56.05 o
 -10   5  17        145.16        135.04        10.72 o
  -9   5  17         63.96         65.41        10.01 o
  -8   5  17         98.44        112.63         5.65 o
  -7   5  17       2709.00       2859.35        40.13 o
  -6   5  17        368.18        354.18         7.21 o
  -5   5  17       2584.88       2759.21        32.58 o
  -4   5  17        660.81        618.09         8.12 o
  -3   5  17       1339.02       1394.65        14.81 o
  -2   5  17       2244.21       2295.87        23.20 o
  -1   5  17       3708.13       3756.91        39.41 o
   0   5  17        876.40        912.98        27.93 o
   1   5  17       3751.55       3816.19        54.17 o
   2   5  17       2248.56       2287.61        26.59 o
   3   5  17       1341.11       1399.79        19.22 o
   4   5  17        660.81        598.83        10.08 o
   5   5  17       2587.51       2748.22        54.90 o
   6   5  17        374.80        354.39        11.52 o
   7   5  17       2708.99       2819.24        46.21 o
   8   5  17         99.07        105.77         6.25 o
   9   5  17         65.03         80.40        10.69 o
  10   5  17        147.20        148.86         6.40 o
  11   5  17        899.88        967.54        47.60 o
 -11   6  17        112.71        124.80         9.45 o
 -10   6  17        260.95        232.61        12.36 o
  -9   6  17        326.53        364.94        16.26 o
  -8   6  17       1160.09       1131.13        20.28 o
  -7   6  17        381.46        389.91         9.39 o
  -6   6  17         13.98         10.47         3.95 o
  -5   6  17         53.96         56.05         3.29 o
  -4   6  17       2890.26       2940.57        31.84 o
  -3   6  17        611.74        671.75         8.15 o
  -2   6  17        115.25        132.54         3.94 o
  -1   6  17        678.05        601.35         9.70 o
   0   6  17        438.59        424.06         8.12 o
   1   6  17        680.18        588.14         9.20 o
   2   6  17        116.10        126.25         4.26 o
   3   6  17        616.79        658.27        10.19 o
   4   6  17       2908.36       2877.50        42.15 o
   5   6  17         52.88         40.96         7.96 o
   6   6  17         13.90          6.11         5.09 o
   7   6  17        387.50        405.08        10.23 o
   8   6  17       1148.84       1112.61        24.93 o
   9   6  17        328.52        328.19        10.27 o
  10   6  17        256.51        258.99        13.63 o
 -10   7  17        671.25        579.72        20.45 o
  -9   7  17        487.01        445.02        22.09 o
  -8   7  17        426.98        445.51        40.91 o
  -7   7  17        168.57        151.58         7.59 o
  -6   7  17       1028.63        988.12        22.17 o
  -5   7  17       1440.93       1522.03        20.62 o
  -4   7  17         44.07         60.79         3.32 o
  -3   7  17        479.46        504.33         6.68 o
  -2   7  17        662.38        629.72         7.81 o
  -1   7  17         68.63         63.58         2.64 o
   0   7  17       1041.88       1153.54        16.54 o
   1   7  17         64.76         60.08         4.10 o
   2   7  17        654.56        618.31         9.80 o
   3   7  17        478.93        486.56         8.71 o
   4   7  17         42.28         61.25         4.51 o
   5   7  17       1446.75       1497.76        25.00 o
   6   7  17       1028.96       1000.30        24.55 o
   7   7  17        166.26        137.20         6.77 o
   8   7  17        426.57        412.73        10.39 o
   9   7  17        487.34        411.63        12.50 o
  10   7  17        676.16        622.62        28.67 o
 -10   8  17        156.93        157.15         8.94 o
  -9   8  17        291.15        310.85        12.64 o
  -8   8  17        625.09        656.27        16.10 o
  -7   8  17        379.26        365.97        11.16 o
  -6   8  17        520.23        552.09        11.33 o
  -5   8  17        573.57        605.79        12.11 o
  -4   8  17        412.58        406.24         6.58 o
  -3   8  17       1367.85       1419.69        15.35 o
  -2   8  17        857.84        825.29        10.75 o
  -1   8  17        582.72        638.63         9.65 o
   0   8  17        217.88        207.84         4.06 o
   1   8  17        578.77        623.34        10.03 o
   2   8  17        860.07        832.08        12.32 o
   3   8  17       1367.20       1422.39        19.41 o
   4   8  17        413.36        408.86         7.80 o
   5   8  17        573.59        599.49        12.25 o
   6   8  17        529.73        591.51        15.12 o
   7   8  17        382.11        343.09        20.62 o
   8   8  17        615.35        605.91        15.95 o
   9   8  17        293.28        295.43        10.09 o
  10   8  17        155.04        131.48         7.10 o
  -9   9  17        149.27        170.16         9.93 o
  -8   9  17        107.67        144.06         9.97 o
  -7   9  17        130.27        110.07         6.87 o
  -6   9  17        200.87        211.90        11.16 o
  -5   9  17        372.90        360.56         8.60 o
  -4   9  17       1561.39       1600.82        23.14 o
  -3   9  17       1760.12       1835.19        24.22 o
  -2   9  17       1080.18        985.77        12.34 o
  -1   9  17        625.20        652.05         9.20 o
   0   9  17       1493.50       1572.43        19.09 o
   1   9  17        625.88        639.27         9.18 o
   2   9  17       1076.00        979.98        14.16 o
   3   9  17       1763.29       1853.03        24.63 o
   4   9  17       1534.46       1578.81        26.84 o
   5   9  17        372.64        371.16        10.00 o
   6   9  17        204.03        226.56         7.90 o
   7   9  17        126.37        104.26         7.27 o
   8   9  17        106.07        115.05         6.24 o
   9   9  17        148.44        150.44         7.50 o
  10   9  17        348.52        321.53        12.34 o
  -9  10  17        766.16        701.00        22.65 o
  -8  10  17        194.61        192.81        10.92 o
  -7  10  17         33.49         34.89         5.09 o
  -6  10  17         31.42         23.83         5.01 o
  -5  10  17        607.49        606.40        13.89 o
  -4  10  17       1649.18       1649.00        23.84 o
  -3  10  17          6.95         10.92         3.32 o
  -2  10  17        291.50        301.25         5.13 o
  -1  10  17        311.55        363.13         8.32 o
   0  10  17        143.58        155.09         4.04 o
   1  10  17        312.64        364.63         9.43 o
[truncated: 157,580 more chars]
